# Supplementary material for: Small molecule screening identifies cytotoxic endoplasmic reticulum-associated degradation inhibitors in multiple myeloma
Source: Cell Death Dis. 2026 Mar 9;17(1):303. doi: 10.1038/s41419-026-08526-2 (PMC13040074; doi:10.1038/s41419-026-08526-2)
Supplement: Supplementary file 2 — Proteomics Supplementary Table [file 41419_2026_8526_MOESM2_ESM.xlsx]

## Sheet: Data Table Legends
Data S1	Quantitative proteomics data including protein information
Data S2	Filtered results from Data S2 identifying proteins with significant alteration of steady state degradation with ERAD inhibition
Data S3	TMT Information
Data S4	PD 3.0 processing information

## Sheet: data S1
Protein FDR Confidence: Combined	Accession	Description	Exp. q-value: Combined	Sum PEP Score	Coverage [%]	# Peptides	# PSMs	# Unique Peptides	# AAs	MW [kDa]	calc. pI	Abundance Ratio: (BOR Emetine) / (DMSO H2O)	Abundance Ratio: (DMSO Emetine) / (DMSO H2O)	Abundance Ratio: (NMS Emetine) / (DMSO H2O)	Abundance Ratio: (RTA Emetine) / (DMSO H2O)	Abundance Ratio: (RTA H2O) / (DMSO H2O)	Abundance Ratio (log2): (BOR Emetine) / (DMSO H2O)	Abundance Ratio (log2): (DMSO Emetine) / (DMSO H2O)	Abundance Ratio (log2): (NMS Emetine) / (DMSO H2O)	Abundance Ratio (log2): (RTA Emetine) / (DMSO H2O)	Abundance Ratio (log2): (RTA H2O) / (DMSO H2O)	Abundance Ratio P-Value: (BOR Emetine) / (DMSO H2O)	Abundance Ratio P-Value: (DMSO Emetine) / (DMSO H2O)	Abundance Ratio P-Value: (NMS Emetine) / (DMSO H2O)	Abundance Ratio P-Value: (RTA Emetine) / (DMSO H2O)	Abundance Ratio P-Value: (RTA H2O) / (DMSO H2O)	Abundance Ratio Adj. P-Value: (BOR Emetine) / (DMSO H2O)	Abundance Ratio Adj. P-Value: (DMSO Emetine) / (DMSO H2O)	Abundance Ratio Adj. P-Value: (NMS Emetine) / (DMSO H2O)	Abundance Ratio Adj. P-Value: (RTA Emetine) / (DMSO H2O)	Abundance Ratio Adj. P-Value: (RTA H2O) / (DMSO H2O)	Abundances (Grouped): BOR Emetine	Abundances (Grouped): DMSO Emetine	Abundances (Grouped): DMSO H2O	Abundances (Grouped): NMS Emetine	Abundances (Grouped): RTA Emetine	Abundances (Grouped): RTA H2O	Abundances (Grouped) CV [%]: BOR Emetine	Abundances (Grouped) CV [%]: DMSO Emetine	Abundances (Grouped) CV [%]: DMSO H2O	Abundances (Grouped) CV [%]: NMS Emetine	Abundances (Grouped) CV [%]: RTA Emetine	Abundances (Grouped) CV [%]: RTA H2O	Abundance Ratio Variability [%]: (BOR Emetine) / (DMSO H2O)	Abundance Ratio Variability [%]: (DMSO Emetine) / (DMSO H2O)	Abundance Ratio Variability [%]: (NMS Emetine) / (DMSO H2O)	Abundance Ratio Variability [%]: (RTA Emetine) / (DMSO H2O)	Abundance Ratio Variability [%]: (RTA H2O) / (DMSO H2O)	Abundances (Scaled): F1: 129N, Sample, BOR Emetine, 4/19, 1
High	P08238	Heat shock protein HSP 90-beta [OS=Homo sapiens]	0	481.448	71	68	911	42	724	83.2	5.03	1.074	0.951	1.062	1.03	1.032	0.1	-0.07	0.09	0.04	0.05	0.301202	0.0808956	0.516924	0.906046	0.9836	0.841067	0.393212	0.967433	0.999441	0.999948	103.6	93.1	98	104.1	100.1	101.1	3.61	1.82	1.31	0.72	0.64	1.17	1.14	2.6	1.75	1.07	0.77	98.5
High	P07900	Heat shock protein HSP 90-alpha [OS=Homo sapiens]	0	396.119	69	62	805	32	732	84.6	5.02	1.039	0.998	1.065	1.076	1.134	0.06	0	0.09	0.11	0.18	0.790114	0.482377	0.48485	0.801871	0.699952	0.988471	0.947594	0.961752	0.999441	0.999948	99.3	96.3	94.8	99.8	102.1	107.8	2.58	2.6	1.75	3.43	2.76	5.21	2.14	0.74	2.9	1.41	0.37	97.2
High	P35579	Myosin-9 [OS=Homo sapiens]	0	1112.51	73	171	667	142	1960	226.4	5.6	1.049	1.031	1.049	1.121	1.185	0.07	0.04	0.07	0.16	0.25	0.62523	0.999015	0.690241	0.556724	0.576524	0.967961	0.999805	0.990497	0.978617	0.999948	98.7	96.2	94.2	98.3	105.5	107.2	8.88	5.85	5.91	2.95	6.34	4.28	3.19	0.6	0.8	0.07	2.27	100.6
High	P14625	Endoplasmin [OS=Homo sapiens]	0	485.21	70	71	589	69	803	92.4	4.84	1.043	1.014	1.047	1.226	1.376	0.06	0.02	0.07	0.29	0.46	0.71177	0.719897	0.728336	0.182855	0.254248	0.982858	0.984879	0.990497	0.738828	0.905586	97.1	89.4	91	92.3	108.1	122.1	5.7	6.83	2.68	7.98	2.08	3.53	5.15	4.69	4.65	0.4	1.47	87.1
High	Q15149	Plectin [OS=Homo sapiens]	0	1109.08	55	252	546	245	4684	531.5	5.96	0.976	0.95	0.935	1.241	1.24	-0.03	-0.07	-0.1	0.31	0.31	0.238611	0.0796658	0.0493342	0.152022	0.462106	0.768434	0.388913	0.321892	0.705356	0.991212	89.3	88.3	95.6	89.5	118.6	118.6	14.66	20.09	15.43	12.24	13.07	7.71	3.14	4.33	0.19	1.18	3.44	105.1
High	P60709	Actin, cytoplasmic 1 [OS=Homo sapiens]	0	329.252	75	31	481	11	375	41.7	5.48	1.111	1.168	1.192	1.145	1.054	0.15	0.22	0.25	0.2	0.08	0.0688578	0.00726222	0.00266319	0.441982	0.919812	0.384308	0.0624097	0.0368984	0.960031	0.999948	98.7	100.7	88.9	102.7	106.8	102.1	6.46	2.27	10.82	17.1	10.44	8.56	19.35	0.72	6.56	6.03	0.9	93.4
High	P10809	60 kDa heat shock protein, mitochondrial [OS=Homo sapiens]	0	470.319	89	63	467	63	573	61	5.87	1.054	1.06	1.061	1.171	1.387	0.08	0.08	0.09	0.23	0.47	0.545442	0.550153	0.530817	0.342376	0.242127	0.951718	0.96041	0.970449	0.898222	0.900449	94.6	90.9	88.3	91.9	107.3	127.1	6.67	8.1	3.32	5.66	6.8	5.94	2.44	6.43	2.82	1.89	4.71	85.1
High	P11142	Heat shock cognate 71 kDa protein [OS=Homo sapiens]	0	405.834	79	58	434	48	646	70.9	5.52	1.021	1.015	1.03	1.016	1.037	0.03	0.02	0.04	0.02	0.05	0.885838	0.739945	0.986967	0.819116	0.96974	0.997702	0.986629	0.999935	0.999441	0.999948	100	98.8	98	103.2	97.4	102.7	1.27	0.9	2.53	2.64	1.7	1.89	4.3	2.2	2.92	0.41	1.83	100.1
High	P78527	DNA-dependent protein kinase catalytic subunit [OS=Homo sapiens]	0	919.633	50	196	427	196	4128	468.8	7.12	1.024	1.047	1.012	0.83	0.657	0.03	0.07	0.02	-0.27	-0.61	0.937253	0.738859	0.724852	0.0560989	0.0829722	0.997702	0.986051	0.990497	0.433596	0.687377	112.1	115.9	109.5	109.8	85.2	67.4	2.81	4.62	4.95	3.4	5.91	7.63	2.61	1.66	1.29	0.6	0.16	107.2
High	P68104	Elongation factor 1-alpha 1 [OS=Homo sapiens]	0	275.228	69	39	412	22	462	50.1	9.01	0.968	0.973	0.933	0.959	0.838	-0.05	-0.04	-0.1	-0.06	-0.26	0.1674	0.213932	0.0447536	0.477181	0.42926	0.653152	0.722798	0.300884	0.970078	0.98397	102.6	102.7	105.3	98.9	101.6	88.8	6.29	3.23	1.22	8.21	2.79	2.53	7.2	0.57	9.47	5.09	2.11	103
High	P13639	Elongation factor 2 [OS=Homo sapiens]	0	409.647	71	60	392	59	858	95.3	6.83	0.972	0.931	0.966	0.966	0.989	-0.04	-0.1	-0.05	-0.05	-0.02	0.199599	0.0288492	0.196048	0.515512	0.884409	0.721684	0.183128	0.734655	0.975645	0.999948	101.8	95.9	103	98.4	99.4	101.6	1.92	5.31	2.36	6.14	6.57	3.02	1.22	0.35	5.81	3.94	0.39	101.4
High	P04406	Glyceraldehyde-3-phosphate dehydrogenase [OS=Homo sapiens]	0	249.635	81	29	388	29	335	36	8.46	1.011	1.047	1.05	1.068	0.999	0.02	0.07	0.07	0.09	0	0.710542	0.737529	0.681287	0.854168	0.915345	0.982858	0.986051	0.990168	0.999441	0.999948	99.4	102.3	95.8	105	103	94.6	2.56	6.92	6.73	4.74	4.9	2.58	2.18	10.23	3.78	1.17	2.81	102.8
High	Q71U36	Tubulin alpha-1A chain [OS=Homo sapiens]	0	259.524	65	28	359	2	451	50.1	5.06	1.023	1.044	1.036	0.918	0.864	0.03	0.06	0.05	-0.12	-0.21	0.991562	0.769305	0.848807	0.305718	0.545891	0.999856	0.99421	0.998905	0.865539	0.999948	105.2	106.1	101.8	105.5	93.5	88	2.32	3.27	1.64	0.44	5.7	5.88	2.6	6.62	1.48	0.99	5.08	108
High	P46013	Proliferation marker protein Ki-67 [OS=Homo sapiens]	0	879.193	60	190	343	190	3256	358.5	9.45	0.932	0.912	0.875	0.852	0.848	-0.1	-0.13	-0.19	-0.23	-0.24	0.0231846	0.0082837	0.000878217	0.0909776	0.456641	0.171196	0.0697352	0.0150943	0.576552	0.99066	101.4	99.2	108.8	96.8	97.8	96.1	24.75	18.59	16.63	18.22	16.25	15.78	1.81	0.58	4.71	3.77	0.97	125.6
High	Q9UPN3	Microtubule-actin cross-linking factor 1, isoforms 1/2/3/4/5 [OS=Homo sapiens]	0	985.41	37	248	342	239	7388	837.8	5.39	0.982	1.055	0.999	1.081	1.078	-0.03	0.08	0	0.11	0.11	0.297744	0.619401	0.542639	0.773115	0.848655	0.836821	0.970502	0.973567	0.999441	0.999948	97.5	103	95.9	93.3	103.3	106.9	4.78	3.04	3.29	1.55	2.27	2.17	3.36	1.37	0.56	0.77	0.57	97.7
High	Q58FG1	Putative heat shock protein HSP 90-alpha A4 [OS=Homo sapiens]	0	35.335	12	5	333	1	418	47.7	5.19	1.339	1.037	0.976	1.02	1.183	0.42	0.05	-0.03	0.03	0.24	0.00732781	0.547829	0.903949	0.639858	0.426669	0.0697064	0.959653	0.998905	0.99277	0.982784	125.5	93.8	93.7	86.4	95.6	105	21.22	7.11	3.92	14.77	2.88	8.47	12.71	4.97	8.83	6.15	2.04	129.8
High	P07437	Tubulin beta chain [OS=Homo sapiens]	0	241.166	68	27	326	6	444	49.6	4.89	0.989	0.994	1.076	0.92	0.808	-0.02	-0.01	0.11	-0.12	-0.31	0.382367	0.42828	0.357249	0.288787	0.375409	0.905146	0.927971	0.911709	0.855426	0.958863	105.2	98.5	103.2	115.3	94.4	83.4	5.13	10.13	4.61	11.24	5.83	5.21	1.13	11.88	16.34	0.73	8.06	105.9
High	P68032	Actin, alpha cardiac muscle 1 [OS=Homo sapiens]	0	202.602	39	21	315	3	377	42	5.39	1.173	1.076	1.161	1.302	1.246	0.23	0.11	0.22	0.38	0.32	0.0130389	0.356451	0.0688844	0.0831329	0.445113	0.110278	0.882546	0.400465	0.549287	0.98747	103.1	91.6	82.8	97.6	113.7	111.2	4.23	6.64	7.68	7.88	10.9	6.36	8.05	13.77	2.22	8.19	1.23	103.8
High	Q14204	Cytoplasmic dynein 1 heavy chain 1 [OS=Homo sapiens]	0	842.355	45	191	310	191	4646	532.1	6.4	1.015	1.025	1.013	0.969	0.799	0.02	0.04	0.02	-0.05	-0.32	0.774755	0.910222	0.739898	0.533897	0.329981	0.988207	0.99745	0.990954	0.976606	0.936306	104.9	106	103.4	107.4	98.5	79.8	4.31	6.02	6.37	6.54	5.84	6.12	2.93	0.03	1.01	4.56	0.87	99.8
High	P06576	ATP synthase subunit beta, mitochondrial [OS=Homo sapiens]	0	264.575	75	29	310	29	529	56.5	5.4	1.019	1.042	1.039	1.211	1.393	0.03	0.06	0.05	0.28	0.48	0.862277	0.820975	0.849303	0.217177	0.235471	0.997702	0.995721	0.998905	0.775183	0.897186	92.9	92.6	88.9	92.4	107.7	125.4	2.4	4.83	1.75	4.36	5.61	1.75	2.14	7.57	3.7	4.94	0.17	88.9
High	P38646	Stress-70 protein, mitochondrial [OS=Homo sapiens]	0	395.792	67	55	303	54	679	73.6	6.16	1.016	1.049	1.042	1.148	1.366	0.02	0.07	0.06	0.2	0.45	0.807765	0.704877	0.803319	0.429369	0.266916	0.989351	0.983814	0.996048	0.955739	0.908366	93	95.4	89.3	93.7	105.1	123.5	5.1	5.18	1.77	1.05	5.28	1.41	3.71	2.58	1.2	2.46	1.72	88.1
High	P09874	Poly [ADP-ribose] polymerase 1 [OS=Homo sapiens]	0	523.795	68	90	301	90	1014	113	8.88	1.025	1.008	1.047	1.015	1.027	0.04	0.01	0.07	0.02	0.04	0.969976	0.63246	0.727015	0.81481	0.999703	0.99826	0.97479	0.990497	0.999441	0.999948	101.5	99.9	99	103.2	99.5	96.9	3.07	0.74	4.25	3.36	1.69	8.65	7.15	0.55	0.59	3.99	6.9	104.3
High	Q9P2E9	Ribosome-binding protein 1 [OS=Homo sapiens]	0	623.885	79	126	300	124	1410	152.4	8.6	1.146	0.974	1.093	1.22	1.416	0.2	-0.04	0.13	0.29	0.5	0.0104485	0.223161	0.220036	0.195178	0.211665	0.0921475	0.73858	0.773823	0.748938	0.895698	97.1	86.3	88.5	98.9	108.8	120.4	5.16	6.17	5.27	2.82	4.4	10.4	1.69	6.58	0.74	6.72	5.69	95.8
High	Q13813	Spectrin alpha chain, non-erythrocytic 1 [OS=Homo sapiens]	0	848.468	71	161	285	161	2472	284.4	5.35	1.172	1.287	1.508	1.759	1.78	0.23	0.36	0.59	0.81	0.83	0.00216473	1.68405e-06	4.66294e-15	1.44677e-05	0.0323269	0.024867	3.41896e-05	9.19916e-13	0.000578388	0.400228	83.3	92.7	69.2	105.2	124.8	124.7	20.31	5.42	10.82	20.58	3.78	9	18.96	11.74	1.34	3.88	1.92	79.4
High	Q9BQE3	Tubulin alpha-1C chain [OS=Homo sapiens]	0	224.62	64	28	283	3	449	49.9	5.1	1.03	1.003	1.029	0.963	0.834	0.04	0	0.04	-0.05	-0.26	0.93817	0.562208	0.999648	0.500587	0.419911	0.997702	0.961428	0.999935	0.974631	0.979918	106.2	104	101.3	105.6	97.8	84.9	4.69	4.22	2.85	1.38	1.24	1.67	2.6	2.57	1.92	0.38	1.44	108.7
High	P68366	Tubulin alpha-4A chain [OS=Homo sapiens]	0	191.923	67	26	283	6	448	49.9	5.06	0.97	1.023	1.128	0.89	0.803	-0.04	0.03	0.17	-0.17	-0.32	0.530813	0.820926	0.101053	0.384958	0.492298	0.949749	0.995721	0.50889	0.928937	0.999948	101.3	101.5	103.7	116.4	95.8	81.3	4.38	7.38	4.05	10.13	4.63	3.65	4.43	11.99	5.87	0.07	2.55	101.5
High	P68371	Tubulin beta-4B chain [OS=Homo sapiens]	0	225.473	68	27	281	2	445	49.8	4.89	1.046	1.032	1.06	1.017	0.913	0.07	0.05	0.08	0.02	-0.13	0.668956	0.980676	0.548413	0.827057	0.647729	0.978348	0.999172	0.973567	0.999441	0.999948	102.5	103.1	98.6	105.6	100.3	89.9	3	1.07	2.85	4.99	4.86	5.08	0.94	2.9	3.43	0.3	1.65	107.4
High	Q00839	Heterogeneous nuclear ribonucleoprotein U [OS=Homo sapiens]	0	291.272	53	59	278	59	825	90.5	6	0.966	1.078	0.975	1.02	0.915	-0.05	0.11	-0.04	0.03	-0.13	0.153077	0.336208	0.271219	0.845808	0.655238	0.625192	0.870248	0.835831	0.999441	0.999948	97.6	108.3	100.9	98.4	102.9	91.9	7.04	0.51	3.24	8.99	6.83	3.31	5.84	1.75	15.1	4.06	0.97	103.2
High	Q01082	Spectrin beta chain, non-erythrocytic 1 [OS=Homo sapiens]	0	738.165	67	143	276	130	2364	274.4	5.57	1.156	1.291	1.498	1.703	1.736	0.21	0.37	0.58	0.77	0.8	0.00579246	1.21524e-06	1.46549e-14	4.77698e-05	0.0411197	0.0574498	2.52943e-05	2.71416e-12	0.00161156	0.464131	87.1	94	69.9	104.9	120.9	123.3	19.05	4.55	11.15	20.02	3.2	7.68	12.98	6.38	0.28	2.28	2.38	79.9
High	P62258	14-3-3 protein epsilon [OS=Homo sapiens]	0	225.22	89	29	273	26	255	29.2	4.74	1.016	1.04	1.01	0.936	0.858	0.02	0.06	0.01	-0.09	-0.22	0.801063	0.847964	0.703397	0.364185	0.485759	0.989351	0.996612	0.990497	0.918678	0.996668	103.8	106.2	103.1	102.6	95.8	88.5	1.95	2.44	2.5	5.93	4.54	4.62	0.63	0.44	2.27	1.06	2.5	101.1
High	Q00610	Clathrin heavy chain 1 [OS=Homo sapiens]	0	577.756	64	91	271	91	1675	191.5	5.69	1.062	1.072	0.957	1.005	0.907	0.09	0.1	-0.06	0.01	-0.14	0.4334	0.396594	0.133769	0.752067	0.630143	0.927915	0.913553	0.595952	0.999441	0.999948	103.6	112.1	101	92.5	97.8	92.9	9.19	6.37	3.91	11.98	5.06	4.31	1.3	4.55	17.29	1.63	3.13	103.6
High	P11021	Endoplasmic reticulum chaperone BiP [OS=Homo sapiens]	0	363.214	70	54	267	51	654	72.3	5.16	1.076	1.062	1.084	1.156	1.362	0.11	0.09	0.12	0.21	0.45	0.276866	0.519711	0.287663	0.396091	0.271304	0.817623	0.950651	0.855915	0.936234	0.908865	95.4	94.1	88.6	98.1	102.5	121.4	8.35	3.03	1.38	2.21	7.04	0.75	12.27	0.62	2.35	8.42	0.82	89.2
High	P14618	Pyruvate kinase PKM [OS=Homo sapiens]	0	311.172	80	44	265	41	531	57.9	7.84	1.046	1.064	1.071	1.063	0.982	0.07	0.09	0.1	0.09	-0.03	0.665925	0.497989	0.419562	0.882906	0.863742	0.977805	0.947594	0.935509	0.999441	0.999948	101.9	102.6	96.4	101.6	102.8	94.7	5.03	3.61	5.44	4.41	4.15	2.38	1.53	1.66	2.33	0.54	3.66	104.8
High	Q09666	Neuroblast differentiation-associated protein AHNAK [OS=Homo sapiens]	0	753.352	59	186	263	185	5890	628.7	6.15	1.115	1.09	1.018	0.996	0.918	0.16	0.12	0.03	-0.01	-0.12	0.0546547	0.225852	0.829603	0.692164	0.664592	0.326585	0.74396	0.998885	0.997026	0.999948	107.4	102.4	96.3	108.4	97.1	88.4	32.07	50.21	48.78	46.48	34.69	25.62	24.28	1.74	1.24	1.8	14.42	146.7
High	P49327	Fatty acid synthase [OS=Homo sapiens]	0	540.928	52	102	256	101	2511	273.3	6.44	1.039	1	1.039	1.045	0.969	0.06	0	0.05	0.06	-0.05	0.785668	0.520632	0.851462	0.996547	0.821332	0.988207	0.950651	0.998905	0.999918	0.999948	102.3	101.4	97.8	101.6	102.2	94.7	4.57	2.27	2.09	4.04	0.39	4.25	1.06	0.06	7.98	0.67	6.36	102
High	Q13885	Tubulin beta-2A chain [OS=Homo sapiens]	0	190.531	59	23	255	1	445	49.9	4.89	1.056	0.998	1.034	1.046	0.931	0.08	0	0.05	0.07	-0.1	0.415754	0.902396	0.63872	0.564785	0.896746	0.923827	0.99745	0.985301	0.978764	0.999948	106.6	99.3	95.8	107.9	100.2	90.2	8.88	9.44	9.04	11.6	5.67	9.64	2.21	7.23	2.99	1.5	11.54	111.4
High	Q9BVA1	Tubulin beta-2B chain [OS=Homo sapiens]	0	193.675	59	23	255	1	445	49.9	4.89	1.026	0.989	0.958	1.005	0.911	0.04	-0.02	-0.06	0.01	-0.13	0.571713	0.814006	0.919964	0.683411	0.962002	0.954783	0.995574	0.998905	0.997026	0.999948	107	99	102.5	95	103.1	93.5	13.89	12.88	15.23	7.11	7.08	4.71	2.72	3.71	5.08	5.14	8.32	110
High	P04350	Tubulin beta-4A chain [OS=Homo sapiens]	0	182.301	55	20	254	1	444	49.6	4.88	1.081	1.028	1.029	1.087	1.02	0.11	0.04	0.04	0.12	0.03	0.306037	0.603108	0.667409	0.443449	0.726633	0.845129	0.966965	0.988764	0.960031	0.999948	103.7	98.9	96.2	103.5	104.6	93.2	3.43	5.88	7.89	6.88	8.68	5.01	2.23	2.75	5.24	9.89	0.07	106
High	P19338	Nucleolin [OS=Homo sapiens]	0	308.332	56	65	251	65	710	76.6	4.7	1.172	1.194	1.184	1.333	1.312	0.23	0.26	0.24	0.41	0.39	0.00216769	0.00152335	0.0041797	0.0421779	0.339613	0.0248695	0.0166359	0.0532736	0.35343	0.941028	101.7	97.2	80.7	98.6	108.3	113.6	6.01	12.78	12.56	12.62	7.82	5.11	11.33	1.22	3.69	0.99	10.76	103.2
High	Q14980	Nuclear mitotic apparatus protein 1 [OS=Homo sapiens]	0	569.057	60	118	241	116	2115	238.1	5.78	1.022	1.017	0.859	1.035	1.089	0.03	0.02	-0.22	0.05	0.12	0.914922	0.779615	0.000220034	0.942029	0.817447	0.997702	0.994909	0.00474301	0.999441	0.999948	103.9	100.6	98.6	84.8	104.7	107.4	16.74	1.96	2.01	15.47	2.36	6.84	5.26	4.11	23.79	1.94	6.16	105.2
High	P13667	Protein disulfide-isomerase A4 [OS=Homo sapiens]	0	373.466	72	61	239	60	645	72.9	5.07	1.056	1.043	1.078	1.183	1.398	0.08	0.06	0.11	0.24	0.48	0.521991	0.805498	0.337737	0.298059	0.229485	0.946909	0.995516	0.897237	0.860584	0.897186	95.3	92.5	88.8	93.5	106.8	123.1	4.98	4.21	2.01	4.79	5.2	3.4	3.56	0.11	4.23	0.06	1.32	88.6
High	P09651	Heterogeneous nuclear ribonucleoprotein A1 [OS=Homo sapiens]	0	161.946	58	23	238	17	372	38.7	9.13	1.312	1.143	1.209	1.228	1.294	0.39	0.19	0.27	0.3	0.37	1.18532e-08	0.0262102	0.000974002	0.177703	0.367676	4.21833e-07	0.170507	0.0163686	0.731541	0.957434	106.5	100.2	81.2	103.2	103.7	105.2	10.2	10.07	6.34	6.99	4.43	3.48	12.97	14.08	7.61	0.72	3.46	92.4
High	Q14152	Eukaryotic translation initiation factor 3 subunit A [OS=Homo sapiens]	0	376.18	63	97	236	97	1382	166.5	6.79	0.975	0.955	1.02	1.001	0.959	-0.04	-0.07	0.03	0	-0.06	0.228206	0.100423	0.850269	0.723531	0.791239	0.756657	0.457024	0.998905	0.997026	0.999948	97.7	97.7	100	104.7	100.6	99.4	0.62	6.61	3.36	7.05	4.5	3.86	5.46	3.28	3.97	0.76	0.4	99.1
High	P13796	Plastin-2 [OS=Homo sapiens]	0	337.312	77	42	235	34	627	70.2	5.43	1.088	1.086	1.098	1.091	1.053	0.12	0.12	0.14	0.13	0.07	0.181351	0.258611	0.183839	0.71396	0.92044	0.686067	0.788076	0.712777	0.997026	0.999948	102.9	102.8	94.2	99.9	100.5	99.7	6.67	8.27	3.14	2.31	1.65	1.64	5.12	6.41	1.46	4.43	2.45	103.4
High	Q9Y490	Talin-1 [OS=Homo sapiens]	0	611.312	57	121	233	106	2541	269.6	6.07	1.04	1.023	1.031	1.026	0.996	0.06	0.03	0.04	0.04	-0.01	0.772076	0.872167	0.971993	0.886105	0.904935	0.988207	0.996612	0.999935	0.999441	0.999948	102.6	101.3	98.7	101.7	97.3	98.4	6.7	5.75	4.05	2.26	4.13	1.19	1.47	0.47	1.13	0.54	3.32	103.2
High	P06733	Alpha-enolase [OS=Homo sapiens]	0	239.603	84	39	232	36	434	47.1	7.39	1.088	1.063	1.079	1.007	0.987	0.12	0.09	0.11	0.01	-0.02	0.18127	0.509584	0.334873	0.761079	0.878664	0.686067	0.947594	0.894662	0.999441	0.999948	102.6	101.2	95.2	108.9	97.7	94.4	1.2	0.06	4	7.75	3.5	1.24	1.38	1.39	9	6.48	2.33	102.4
High	P26038	Moesin [OS=Homo sapiens]	0	387.682	81	70	227	51	577	67.8	6.4	1.063	1.091	1.104	1.125	0.986	0.09	0.13	0.14	0.17	-0.02	0.422827	0.222328	0.149197	0.53726	0.876652	0.92696	0.737707	0.634979	0.976606	0.999948	99.9	103.1	94	104	107	92	5.24	0.52	0.99	0.27	3.05	3.14	2.65	0.2	1.41	4.51	0.19	99.2
High	P12270	Nucleoprotein TPR [OS=Homo sapiens]	0	536.211	51	128	223	127	2363	267.1	5.02	0.988	0.981	1.042	1.068	1.26	-0.02	-0.03	0.06	0.09	0.33	0.367813	0.285176	0.795685	0.852604	0.425517	0.89584	0.821319	0.995582	0.999441	0.982784	93.8	92.7	94.5	98.5	101.2	119.1	4.79	0.89	1.39	4.44	2.69	4.53	0.71	0.71	4.13	0.94	1.92	92.8
High	Q8NBS9	Thioredoxin domain-containing protein 5 [OS=Homo sapiens]	0	224.767	68	33	221	33	432	47.6	5.97	0.966	0.972	1.064	1.08	1.213	-0.05	-0.04	0.09	0.11	0.28	0.15225	0.204739	0.498521	0.779209	0.516676	0.624825	0.705661	0.962047	0.999441	0.999948	95.7	90.8	93.4	97.3	102.5	120.2	8.84	16.83	6.44	2.88	10.26	10.2	1.9	4.61	1.88	6.34	1.37	83.1
High	P25705	ATP synthase subunit alpha, mitochondrial [OS=Homo sapiens]	0	251.852	69	42	220	42	553	59.7	9.13	1.046	1.066	1.032	1.255	1.512	0.06	0.09	0.05	0.33	0.6	0.676744	0.465747	0.951586	0.127035	0.132515	0.980298	0.946813	0.998905	0.666333	0.825943	91.5	93	87.2	88.5	107	132.8	4.15	1.04	1.9	6.48	3.65	1.71	1.85	0.7	2.46	5.78	2.48	88.4
High	P22626	Heterogeneous nuclear ribonucleoproteins A2/B1 [OS=Homo sapiens]	0	183.623	64	23	215	18	353	37.4	8.95	1.285	1.278	1.299	1.513	1.821	0.36	0.35	0.38	0.6	0.86	1.86559e-07	3.71366e-06	1.88454e-06	0.0020602	0.0258507	5.60605e-06	7.29469e-05	7.50096e-05	0.0374676	0.352625	94.6	93.2	73.7	102.1	112.8	123.6	13.52	9.81	12.19	10.99	4.72	6.36	35.64	9.81	5.94	4.98	0.03	80.9
High	P00558	Phosphoglycerate kinase 1 [OS=Homo sapiens]	0	270.543	88	43	214	38	417	44.6	8.1	1.017	1.045	1.057	1.032	1.009	0.02	0.06	0.08	0.05	0.01	0.814333	0.766883	0.588932	0.920474	0.946258	0.990901	0.993568	0.982957	0.999441	0.999948	98.6	101.4	97	103.3	99.2	100.6	5.77	0.91	1.88	2.09	4.69	4.43	4.05	0.84	2.15	1.7	4.57	98
High	Q9Y4L1	Hypoxia up-regulated protein 1 [OS=Homo sapiens]	0	322.654	67	59	212	59	999	111.3	5.22	1.004	1.023	1.007	1.185	1.377	0.01	0.03	0.01	0.24	0.46	0.604428	0.86432	0.658409	0.293429	0.254054	0.962848	0.996612	0.988764	0.855426	0.905555	91	93.2	90.6	92.5	107	125.8	10.49	2.89	3.3	7.43	7.03	3.93	7.49	0.65	5.89	1.13	6.71	88.6
High	P62937	Peptidyl-prolyl cis-trans isomerase A [OS=Homo sapiens]	0	155.505	86	19	210	19	165	18	7.81	1.038	1.124	1.071	0.999	1.002	0.05	0.17	0.1	0	0	0.806422	0.0625051	0.411577	0.713792	0.923678	0.989351	0.326184	0.933847	0.997026	0.999948	101.7	104.3	96	102.9	97.9	97.3	4.01	5.8	2.73	8.4	6.61	5.56	6.24	1.36	15.47	10.26	6.88	96.5
High	P00338	L-lactate dehydrogenase A chain [OS=Homo sapiens]	0	175.805	71	30	210	28	332	36.7	8.27	1.107	1.06	1.079	1.054	1.026	0.15	0.08	0.11	0.08	0.04	0.0813341	0.540509	0.329956	0.941529	0.996986	0.427106	0.958785	0.89125	0.999441	0.999948	104.2	98.7	95.1	104.5	99.9	97.6	2.96	3.13	3.49	9.29	2.87	4.29	1.24	1.88	8.03	0.52	0.99	105.3
High	P61978	Heterogeneous nuclear ribonucleoprotein K [OS=Homo sapiens]	0	194.486	57	28	208	28	463	50.9	5.54	1.08	1.095	1.122	1.038	0.807	0.11	0.13	0.17	0.05	-0.31	0.238207	0.194316	0.0772929	0.960844	0.350586	0.768008	0.686957	0.430591	0.999822	0.946896	104.2	105.8	96.4	111.1	104.4	78.2	4.15	3.98	5.36	5.8	4.98	3.05	11.95	1.93	1.18	2.67	8.77	101.8
High	P42704	Leucine-rich PPR motif-containing protein, mitochondrial [OS=Homo sapiens]	0	433.121	65	85	206	85	1394	157.8	6.13	1.019	1.03	1.042	0.991	1.345	0.03	0.04	0.06	-0.01	0.43	0.857215	0.988398	0.804405	0.663	0.294076	0.997702	0.999172	0.996366	0.993842	0.918209	94.2	96.1	93.3	96.3	93	127.1	2.67	2.1	1.15	6.54	2.98	6.62	4.05	1.4	7.74	1.18	7.33	94.3
High	Q04637	Eukaryotic translation initiation factor 4 gamma 1 [OS=Homo sapiens]	0	369.382	42	73	205	65	1599	175.4	5.33	0.98	0.976	0.976	0.575	0.514	-0.03	-0.04	-0.03	-0.8	-0.96	0.273121	0.238722	0.278287	7.21904e-07	0.00707257	0.811583	0.762818	0.845353	3.83116e-05	0.141063	112.8	117.4	120.3	119.6	66.8	63.2	7.89	4.07	5.52	6.52	6.12	6.85	4.26	0.8	2.61	0.4	3.37	127.6
High	Q14789	Golgin subfamily B member 1 [OS=Homo sapiens]	0	597.062	51	151	203	151	3259	375.8	5	1.005	0.974	1.037	0.957	0.876	0.01	-0.04	0.05	-0.06	-0.19	0.606405	0.218347	0.871899	0.465648	0.536456	0.963503	0.73083	0.998905	0.965226	0.999948	103.1	97.8	104.1	106.5	99.3	89.3	4.57	5.17	3.86	4.67	2.01	2.87	2.06	2.68	5.46	1.9	3.51	108.5
High	P07237	Protein disulfide-isomerase [OS=Homo sapiens]	0	251.424	74	48	201	48	508	57.1	4.87	1.088	1.053	1.112	1.197	1.413	0.12	0.07	0.15	0.26	0.5	0.181398	0.650302	0.111446	0.257595	0.214365	0.686067	0.977764	0.535685	0.822299	0.895698	97.4	94.1	87.2	94.8	107.2	119.3	5.2	1.4	3.1	3.48	3.93	3.71	5.52	0.31	1.82	3.76	0.49	91.2
High	P35580	Myosin-10 [OS=Homo sapiens]	0	513.451	49	101	200	74	1976	228.9	5.54	1.05	1.081	1.032	1.117	1.209	0.07	0.11	0.05	0.16	0.27	0.612408	0.310001	0.950753	0.573014	0.524148	0.964011	0.851212	0.998905	0.982163	0.999948	95.3	98.8	94.1	94.6	105.2	112.1	2.46	4.59	4.62	5.39	7.88	3.09	4.83	1.26	3.64	3.07	2.78	94.9
High	P27797	Calreticulin [OS=Homo sapiens]	0	189.526	64	30	193	30	417	48.1	4.44	1.046	1.024	1.038	1.172	1.376	0.06	0.03	0.05	0.23	0.46	0.677129	0.885335	0.854627	0.336996	0.254997	0.980298	0.996612	0.998905	0.894801	0.905798	94.6	92.9	90.5	91.7	106	124.3	7.07	4.83	3.57	4.82	6.29	2.9	5.09	1.74	5.56	2.03	0.18	86.9
High	P07814	Bifunctional glutamate/proline--tRNA ligase [OS=Homo sapiens]	0	465.243	64	86	190	85	1512	170.5	7.33	1.031	1.004	1.009	0.978	0.853	0.04	0.01	0.01	-0.03	-0.23	0.937329	0.57434	0.691651	0.584356	0.470223	0.997702	0.961428	0.990497	0.983976	0.991212	103.6	103.2	102.1	103.1	100.5	87.6	2.59	1.24	1.14	1.79	3.73	2.07	2.97	0.12	2.83	3.53	1.66	108
High	Q6P2Q9	Pre-mRNA-processing-splicing factor 8 [OS=Homo sapiens]	0	400.729	48	93	190	93	2335	273.4	8.84	1.084	1.059	1.171	1.177	1.285	0.12	0.08	0.23	0.23	0.36	0.210105	0.565751	0.00820329	0.3202	0.38298	0.735979	0.961428	0.0898008	0.881284	0.964412	94.5	92.3	87.1	109.3	102.4	114.5	10.01	4.18	4.95	14.24	4.41	2.99	17.63	0.61	11.45	0.22	4.26	89.5
High	P55072	Transitional endoplasmic reticulum ATPase [OS=Homo sapiens]	0	383.204	73	64	189	64	806	89.3	5.26	0.998	1.102	1.071	1.039	1.014	0	0.14	0.1	0.06	0.02	0.501345	0.152786	0.414781	0.965806	0.960597	0.939906	0.598158	0.934407	0.999822	0.999948	99.9	103.6	94.8	101.5	101.5	98.7	3.95	8.28	3.43	4.56	3.91	5.39	0.19	0.19	8.07	3.3	5.19	94.9
High	P07195	L-lactate dehydrogenase B chain [OS=Homo sapiens]	0	174.863	64	26	188	24	334	36.6	6.05	1.063	1.036	1.065	1.058	0.996	0.09	0.05	0.09	0.08	-0.01	0.421345	0.907413	0.486383	0.911408	0.904989	0.925389	0.99745	0.962047	0.999441	0.999948	104.2	98	94.5	105.4	101	96.9	2.12	1.56	2.87	5.37	0.6	2.83	1.41	4.73	6.94	2.37	0.5	104.8
High	Q63HN8	E3 ubiquitin-protein ligase RNF213 [OS=Homo sapiens]	0	496.75	27	125	183	125	5207	591	6.48	0.951	0.961	0.95	0.804	0.59	-0.07	-0.06	-0.07	-0.31	-0.76	0.0739119	0.128356	0.102361	0.0300259	0.0312117	0.403823	0.536788	0.513018	0.284134	0.392814	110.7	111.5	116.5	105.9	89.6	65.7	5.16	3.1	2.72	5.41	6.5	11.12	6.29	1.31	1.5	8.5	5.39	111.1
High	P31948	Stress-induced-phosphoprotein 1 [OS=Homo sapiens]	0	262.216	72	57	182	57	543	62.6	6.8	1.156	1.047	1.061	1.078	1.037	0.21	0.07	0.09	0.11	0.05	0.00584518	0.738008	0.529707	0.79218	0.967666	0.0578463	0.986051	0.970449	0.999441	0.999948	107.6	100.3	93.2	101.7	100.3	96.9	3.07	6.12	1.66	5.13	3.28	4.04	2.61	4.96	2.64	4.66	3.8	102.7
High	Q08211	ATP-dependent RNA helicase A [OS=Homo sapiens]	0	305.378	50	59	182	59	1270	140.9	6.84	1.059	1.144	1.032	1.293	1.317	0.08	0.19	0.05	0.37	0.4	0.472239	0.024919	0.949781	0.0758194	0.332125	0.939906	0.163278	0.998905	0.524037	0.936598	91.5	101.7	88.1	89.7	112	116.9	3.43	1.44	1.89	3.96	1.17	5.73	2.77	1.45	4.62	0.27	1.64	88.1
High	Q92616	Stalled ribosome sensor GCN1 [OS=Homo sapiens]	0	464.649	46	116	180	116	2671	292.5	7.43	1.014	1.014	0.933	0.706	0.364	0.02	0.02	-0.1	-0.5	-1.46	0.759137	0.727694	0.0449888	0.00113269	5.42493e-05	0.987913	0.98535	0.301793	0.0229959	0.00332643	120.8	121.8	119.9	109.2	85.8	42.6	6.31	4	4.64	10.58	4.98	29.92	2.65	0.32	6.31	7.89	20.76	120.4
High	Q14697	Neutral alpha-glucosidase AB [OS=Homo sapiens]	0	241.441	49	42	180	42	944	106.8	6.14	1.022	0.984	1.062	1.161	1.314	0.03	-0.02	0.09	0.22	0.39	0.906067	0.321152	0.524071	0.377247	0.337595	0.997702	0.86001	0.969467	0.927179	0.94028	96.5	89.2	90.6	97.3	104.4	122	5.79	9.7	2.69	3.22	5.2	3.16	6.94	1.46	2.82	8.86	2.55	86.8
High	P08133	Annexin A6 [OS=Homo sapiens]	0	317.516	72	53	178	53	673	75.8	5.6	1.612	1.249	1.417	1.665	1.196	0.69	0.32	0.5	0.74	0.26	1e-17	3.58644e-05	5.36988e-11	0.000104098	0.552724	6.72222e-16	0.000606088	5.94289e-09	0.00314895	0.999948	117.3	117.9	72.8	103.2	121.2	67.5	50.68	70.61	76.52	58.11	64.53	61.47	51.06	15.9	35.58	25.93	33.26	143
High	P46940	Ras GTPase-activating-like protein IQGAP1 [OS=Homo sapiens]	0	437.33	57	80	176	75	1657	189.1	6.48	1.079	1.141	1.144	1.196	1.266	0.11	0.19	0.19	0.26	0.34	0.251799	0.0284416	0.0305676	0.26062	0.41429	0.785518	0.181001	0.232719	0.826102	0.976826	95.2	99.4	88.2	99.7	106.3	111.2	6.74	4.87	1.02	4.81	3.88	4.75	0.04	0.84	7.51	5.92	1.15	94.2
High	P13010	X-ray repair cross-complementing protein 5 [OS=Homo sapiens]	0	303.02	71	49	175	49	732	82.7	5.81	1.03	1.038	1.023	0.862	0.823	0.04	0.05	0.03	-0.21	-0.28	0.938979	0.875497	0.90313	0.111163	0.390813	0.997702	0.996612	0.998905	0.632242	0.969851	106.6	106	103.7	107	91.5	85.2	0.36	2.11	1.96	1.56	1.94	4.75	1.97	1.75	1.15	1.18	1.9	106.8
High	P49792	E3 SUMO-protein ligase RanBP2 [OS=Homo sapiens]	0	464.584	40	111	174	73	3224	358	6.2	0.994	0.985	0.989	0.849	0.769	-0.01	-0.02	-0.02	-0.24	-0.38	0.440794	0.325584	0.4171	0.0855972	0.260992	0.932084	0.862662	0.934978	0.558443	0.908198	107	105.8	107.4	106.1	91.2	82.6	2.43	0.57	0.21	2.29	4.25	1.25	1.97	0.5	1.84	0.8	0.05	107.8
High	P52272	Heterogeneous nuclear ribonucleoprotein M [OS=Homo sapiens]	0	298.004	62	48	174	48	730	77.5	8.7	0.996	1.086	0.81	0.759	0.4	-0.01	0.12	-0.3	-0.4	-1.32	0.471517	0.261677	8.91238e-07	0.00805453	0.000248428	0.939906	0.791572	3.85142e-05	0.111595	0.0113863	119	128.2	115.2	97.7	91.6	48.3	23.03	4.94	2.93	20.47	5.74	20.49	6.47	4.8	24.21	2.6	29.47	122.9
High	P15311	Ezrin [OS=Homo sapiens]	0	269.281	71	57	173	37	586	69.4	6.27	1.072	1.09	1.06	1.127	0.963	0.1	0.12	0.08	0.17	-0.05	0.314577	0.230793	0.54622	0.528243	0.802999	0.855342	0.751235	0.973567	0.976606	0.999948	101.4	103.5	94.6	101.6	107.5	91.4	2.21	1.81	0.99	6.68	2.2	6.51	2.52	0.59	2.39	1.38	1.36	100.2
High	O75643	U5 small nuclear ribonucleoprotein 200 kDa helicase [OS=Homo sapiens]	0	430.152	49	95	172	94	2136	244.4	6.06	1.08	1.057	1.158	1.2	1.318	0.11	0.08	0.21	0.26	0.4	0.241701	0.594825	0.0156926	0.248347	0.331128	0.770979	0.966177	0.147423	0.809246	0.936306	94.4	92.4	87.4	107.1	104.9	113.7	7.74	1.72	6.85	12.13	2.89	6.33	11.73	4.39	10.48	5.96	6.99	92.6
High	Q5T4S7	E3 ubiquitin-protein ligase UBR4 [OS=Homo sapiens]	0	493.043	27	123	170	123	5183	573.5	6.04	1.001	1.023	1.031	1.007	0.966	0	0.03	0.04	0.01	-0.05	0.548022	0.874189	0.969882	0.763158	0.814402	0.952376	0.996612	0.999935	0.999441	0.999948	98.7	103.9	103.1	99.1	99.7	95.5	3.16	2.2	4.63	7.01	2.38	2.61	4.44	3.44	6.93	5.36	4.32	97.5
High	P23528	Cofilin-1 [OS=Homo sapiens]	0	164.249	81	24	169	18	166	18.5	8.09	0.991	1.021	1.027	1.082	1.074	-0.01	0.03	0.04	0.11	0.1	0.402503	0.833787	0.973415	0.765911	0.860085	0.914996	0.996612	0.999935	0.999441	0.999948	101.7	98.9	94.8	95.6	103.8	105.1	7.51	7.98	9.04	10.06	8.65	6.96	4.72	1.96	4.02	0.51	1.07	101.9
High	P04843	Dolichyl-diphosphooligosaccharide--protein glycosyltransferase subunit 1 [OS=Homo sapiens]	0	221.317	71	46	169	46	607	68.5	6.38	1.031	1.01	1.069	1.227	1.387	0.04	0.01	0.1	0.3	0.47	0.920538	0.661163	0.436243	0.180024	0.242307	0.997702	0.977764	0.94436	0.733451	0.900449	91.5	91	90.1	94.2	108.2	125	4.86	4.36	2.1	4.52	3.24	0.67	5.15	0.43	3.81	0.05	1.76	90.2
High	P21796	Voltage-dependent anion-selective channel protein 1 [OS=Homo sapiens]	0	119.966	82	18	168	17	283	30.8	8.54	1.418	1.302	1.224	1.631	2.174	0.5	0.38	0.29	0.71	1.12	5.79536e-14	4.98493e-07	0.000392075	0.000210458	0.00353525	3.22656e-12	1.09802e-05	0.00776873	0.00573545	0.0864754	84.5	98.7	67.1	81.9	121.8	145.9	12.77	10.66	16.8	6.61	6.39	4.47	1.59	1.07	0.2	12.57	11.66	75.1
High	P22314	Ubiquitin-like modifier-activating enzyme 1 [OS=Homo sapiens]	0	257.953	55	45	168	45	1058	117.8	5.76	1.057	1.038	1.029	1.068	1.032	0.08	0.05	0.04	0.09	0.04	0.508898	0.88249	0.999648	0.854592	0.984851	0.944234	0.996612	0.999935	0.999441	0.999948	97.2	99.9	97.3	100.7	103.3	101.5	6.76	5.72	6.16	7.26	6.4	8.13	2.79	0.56	0.74	0.87	0.85	94.4
High	Q03001	Dystonin [OS=Homo sapiens]	0	522.04	20	141	168	133	7570	860.1	5.25	1.013	0.992	1.027	1.003	1.018	0.02	-0.01	0.04	0	0.03	0.749453	0.407753	0.96133	0.734411	0.972736	0.987913	0.915931	0.999935	0.998917	0.999948	100.4	98.3	99.1	101.8	99.4	100.9	6.23	6.32	9.63	6.08	5.99	7.12	4.48	0.41	3.61	4.41	1.23	95.4
High	Q7Z6Z7	E3 ubiquitin-protein ligase HUWE1 [OS=Homo sapiens]	0	494.152	28	108	167	108	4374	481.6	5.22	1.024	0.982	1.023	0.845	0.677	0.03	-0.03	0.03	-0.24	-0.56	0.93593	0.299906	0.908826	0.0786136	0.105221	0.997702	0.839246	0.998905	0.537079	0.753566	109.9	105.5	108.2	111	92.7	72.7	3.45	2.56	1.49	0.66	2.6	4.71	0.72	1.65	0.78	1.12	1.7	109.3
High	Q05639	Elongation factor 1-alpha 2 [OS=Homo sapiens]	0	95.71	38	18	165	1	463	50.4	9.03
High	P06748	Nucleophosmin [OS=Homo sapiens]	0	150.105	59	25	164	25	294	32.6	4.78	0.985	1.086	0.996	1.127	1.196	-0.02	0.12	-0.01	0.17	0.26	0.329611	0.263723	0.495654	0.526863	0.553241	0.867066	0.794848	0.962047	0.976606	0.999948	93.3	100.2	94.3	93.3	106.2	112.7	2.4	5.34	2.19	3.06	11.45	5.15	3.82	4.05	4.18	7.82	5.85	92.7
High	P21333	Filamin-A [OS=Homo sapiens]	0	436.064	47	98	163	89	2647	280.6	6.06	0.998	1	1.036	1.024	1.02	0	0	0.05	0.03	0.03	0.510937	0.507926	0.884719	0.869653	0.979876	0.944734	0.947594	0.998905	0.999441	0.999948	103.5	97.7	106.2	100.8	96.9	94.9	20.79	21.72	18.76	19.79	27.22	21.62	3.68	2.84	8.6	14.16	1.48	123.2
High	Q99623	Prohibitin-2 [OS=Homo sapiens]	0	138.842	79	27	161	27	299	33.3	9.83	1.098	1.061	1.08	1.18	1.483	0.13	0.09	0.11	0.24	0.57	0.12103	0.532376	0.322509	0.309563	0.152494	0.547263	0.954804	0.884755	0.868671	0.854684	95.9	91.7	87.3	91.7	103	130.3	2.89	2.2	1.84	3.76	4.65	2.07	6.53	2.6	5.01	1.51	0.15	92.1
High	P53621	Coatomer subunit alpha [OS=Homo sapiens]	0	302.567	58	73	161	73	1224	138.3	7.66	1.042	1.04	1.024	1.056	1.04	0.06	0.06	0.03	0.08	0.06	0.742925	0.843441	0.919891	0.924827	0.959692	0.987913	0.996612	0.998905	0.999441	0.999948	100.7	100.6	97.1	99	102.1	100.5	5.36	1.75	0.38	2.8	1.08	3.38	2.16	1.43	1.16	1.23	4.24	100.6
High	Q9UQ80	Proliferation-associated protein 2G4 [OS=Homo sapiens]	0	155.036	70	26	159	26	394	43.8	6.55	1.037	1.046	1.053	1.114	1.069	0.05	0.06	0.07	0.16	0.1	0.81414	0.756638	0.635474	0.591143	0.87622	0.990901	0.992199	0.985301	0.985739	0.999948	98.4	97.8	93.5	101.7	104.5	104.2	4.23	4.61	2.82	5.51	4.13	7	2.08	0.82	6.62	2.18	7.16	101.5
High	P34932	Heat shock 70 kDa protein 4 [OS=Homo sapiens]	0	370.366	74	57	158	53	840	94.3	5.19	1.051	1.057	1.053	1.045	1.035	0.07	0.08	0.07	0.06	0.05	0.59501	0.588697	0.645229	0.993607	0.975691	0.962808	0.964119	0.986098	0.999918	0.999948	98.5	99.7	96.7	103.3	103.8	98	5.77	4.17	2.88	3.46	3.85	4.85	5.07	2.5	1.71	0.3	6.83	97.7
High	P04075	Fructose-bisphosphate aldolase A [OS=Homo sapiens]	0	198.012	68	25	157	20	364	39.4	8.09	1.119	1.055	1.07	1.059	1.026	0.16	0.08	0.1	0.08	0.04	0.0449807	0.623435	0.425425	0.908196	0.997821	0.279655	0.972475	0.938959	0.999441	0.999948	104.6	100.7	93.4	101.4	100.7	99.1	1.16	3.08	3.18	3.77	2.57	2.12	3.87	0.71	2.32	0.83	2.53	104.4
High	Q14008	Cytoskeleton-associated protein 5 [OS=Homo sapiens]	0	391.732	48	102	157	102	2032	225.4	7.8	1.013	0.936	1.018	0.974	0.935	0.02	-0.1	0.03	-0.04	-0.1	0.75163	0.0367507	0.82482	0.561874	0.717487	0.987913	0.220577	0.997627	0.978617	0.999948	101.7	95.5	104.3	103.9	97.5	97.1	3.38	5.16	2.73	3.46	5.53	4.78	0.45	3.24	2.86	0.5	5.26	106.8
High	Q14683	Structural maintenance of chromosomes protein 1A [OS=Homo sapiens]	0	364.057	61	89	156	89	1233	143.1	7.64	1.042	1.077	1	1.207	1.183	0.06	0.11	0	0.27	0.24	0.733402	0.34387	0.55118	0.229525	0.581213	0.987431	0.876578	0.974107	0.789292	0.999948	94.1	95	89.6	96.1	109.2	116.1	0.79	7.73	5.85	6.54	6.29	7.51	3.49	0.09	2.64	1.61	1.39	94.7
High	P27824	Calnexin [OS=Homo sapiens]	0	211.884	50	38	153	38	592	67.5	4.6	1.131	1.054	1.141	1.254	1.484	0.18	0.08	0.19	0.33	0.57	0.0244126	0.626515	0.0352246	0.128056	0.152163	0.177948	0.973572	0.253015	0.668647	0.854057	100.8	90	83.7	95.5	105	125.1	7.41	3.84	4.77	2.52	3.84	3.89	8.27	2.03	2.79	9.32	1.06	89.1
High	Q562R1	Beta-actin-like protein 2 [OS=Homo sapiens]	0	78.365	26	10	153	2	376	42	5.59	1.065	0.963	1.005	1.009	1.139	0.09	-0.05	0.01	0.01	0.19	0.359363	0.893245	0.761846	0.648684	0.497296	0.888131	0.996612	0.992047	0.993298	0.999948	97.5	97.1	98	97	98.9	111.6	8.42	8.25	10.36	10.59	6.71	7.34	5.77	7.19	0.35	4.13	2.88	88.5
High	P26641	Elongation factor 1-gamma [OS=Homo sapiens]	0	203.331	68	31	152	31	437	50.1	6.67	1	1.004	1.026	1.037	1.008	0	0.01	0.04	0.05	0.01	0.540627	0.566656	0.941817	0.955343	0.94226	0.950221	0.961428	0.998905	0.999822	0.999948	96.8	98.4	100	101.9	103.7	99.2	3.36	6.12	3.04	3.17	1.06	4.85	3.17	2.79	0.49	2.66	2.24	95.4
High	P12956	X-ray repair cross-complementing protein 6 [OS=Homo sapiens]	0	279.374	68	49	152	49	609	69.8	6.64	1.05	1.034	1.046	0.95	0.919	0.07	0.05	0.06	-0.07	-0.12	0.601532	0.939456	0.739107	0.431822	0.667083	0.962848	0.998542	0.990954	0.956821	0.999948	103.9	103.2	99	106.3	94.6	93.1	2.56	3.14	3.06	2.48	0.52	1.74	4.21	1.3	0.3	1.25	2.95	103.6
High	P61247	Small ribosomal subunit protein eS1 [OS=Homo sapiens]	0	133.743	73	25	152	25	264	29.9	9.73	1.117	1.139	1.103	1.248	1.355	0.16	0.19	0.14	0.32	0.44	0.0505838	0.0311468	0.154138	0.138537	0.280349	0.309123	0.195048	0.646399	0.680775	0.911531	96.2	95.7	86.8	96.4	106.5	118.4	2.39	3.5	2.11	2.77	2.93	6.27	2.2	2.85	4.91	2.46	7.84	96.8
High	P49588	Alanine--tRNA ligase, cytoplasmic [OS=Homo sapiens]	0	295.889	64	53	151	53	968	106.7	5.53	1.03	1.013	1.011	1.027	0.972	0.04	0.02	0.02	0.04	-0.04	0.955468	0.715077	0.708578	0.889251	0.831315	0.997702	0.984873	0.990497	0.999441	0.999948	102.5	101.7	99.6	100.6	101.1	94.5	1.41	4.69	3.56	7.43	6.43	10.01	1.06	1.05	2.3	1.69	3.66	98.9
High	P60842	Eukaryotic initiation factor 4A-I [OS=Homo sapiens]	0	212.514	79	33	150	18	406	46.1	5.48	1.012	0.99	0.935	0.895	0.685	0.02	-0.01	-0.1	-0.16	-0.55	0.723065	0.389187	0.0490011	0.200698	0.116037	0.986421	0.908809	0.320609	0.755173	0.791099	105.9	108.7	106.2	108.3	96.1	74.8	8.17	5.13	5.67	7.34	5.45	6.42	0.5	0.31	3.27	2.69	3.6	116.8
High	Q86VP6	Cullin-associated NEDD8-dissociated protein 1 [OS=Homo sapiens]	0	267.653	48	59	149	59	1230	136.3	5.78	1.054	1.06	1.045	1.078	1.059	0.08	0.08	0.06	0.11	0.08	0.541237	0.545235	0.757375	0.789402	0.90272	0.950221	0.959289	0.991364	0.999441	0.999948	98.6	102.6	96.2	97.2	103.7	101.7	4.2	2.93	2.66	8.06	4.97	6.81	6.22	1.96	5.22	0.91	0.24	96.7
High	P06744	Glucose-6-phosphate isomerase [OS=Homo sapiens]	0	204.194	55	32	146	32	558	63.1	8.32	1.105	1.035	1.124	1.139	1.235	0.14	0.05	0.17	0.19	0.31	0.0894681	0.926137	0.0698118	0.468951	0.471641	0.455114	0.99745	0.404303	0.967479	0.991212	97	92.4	92.7	105.3	104.2	108.5	12.81	6.48	4.38	5.85	1.1	8.18	14.79	4.59	3.35	6.25	5.82	95.7
High	Q8WXH0	Nesprin-2 [OS=Homo sapiens]	0	418.175	19	123	146	120	6885	795.9	5.36	1.034	0.997	1.001	0.825	0.709	0.05	0	0	-0.28	-0.5	0.875697	0.474632	0.569458	0.0496547	0.150594	0.997702	0.947438	0.977711	0.397369	0.852684	111.8	107.8	108.1	107.2	89.6	75.4	11.78	4.86	2.89	3.62	6.18	5.23	1.32	1.02	1.18	0.68	4.43	113.1
High	Q8WU39	Marginal zone B- and B1-cell-specific protein [OS=Homo sapiens]	0	114.212	81	13	145	13	189	20.7	5.57	1.057	1.141	1.163	1.099	1.189	0.08	0.19	0.22	0.14	0.25	0.498656	0.0285979	0.012461	0.67339	0.566999	0.939906	0.181868	0.125093	0.997026	0.999948	97.2	98.3	90.5	105.2	101	107.8	4.87	12.7	3.39	10.83	5.22	5.62	7.74	1.3	12.63	3.23	2.11	91.5
High	Q709C8	Intermembrane lipid transfer protein VPS13C [OS=Homo sapiens]	0	407.237	32	107	145	107	3753	422.1	6.83	0.996	0.98	0.983	0.992	0.972	-0.01	-0.03	-0.03	-0.01	-0.04	0.469863	0.278941	0.343875	0.667378	0.832585	0.939906	0.813187	0.901927	0.995767	0.999948	100.3	99.5	100.7	101.8	99.8	97.9	5.6	6.5	8.03	7.16	5.17	6.83	0.05	1.19	3.77	2.66	1.01	93.1
High	Q9UQ35	Serine/arginine repetitive matrix protein 2 [OS=Homo sapiens]	0	324.991	32	77	144	77	2752	299.4	12.06	1	1.175	0.867	1.044	0.876	0	0.23	-0.21	0.06	-0.19	0.530638	0.00481771	0.000432961	0.999013	0.536374	0.949711	0.0443242	0.00850458	0.999918	0.999948	105	113.9	97	97.5	101.7	84.9	16.59	3.49	9.31	18.88	1.87	5.16	11.37	2.46	18.8	2.97	11.03	112.8
High	O75592	E3 ubiquitin-protein ligase MYCBP2 [OS=Homo sapiens]	0	344.25	22	95	144	95	4678	513.3	7.02	1.026	0.948	0.896	0.883	0.748	0.04	-0.08	-0.16	-0.18	-0.42	0.982821	0.0704558	0.00442256	0.162417	0.217633	0.999812	0.357599	0.0555883	0.719743	0.895951	110.4	105.7	108.3	97	94.9	83.7	11.91	2.46	2.14	14.63	1.38	10.47	0.82	0.72	15.76	1.9	6.23	113.7
High	P31946	14-3-3 protein beta/alpha [OS=Homo sapiens]	0	147.653	83	21	143	10	246	28.1	4.83	1.013	1.024	1.014	0.981	0.919	0.02	0.03	0.02	-0.03	-0.12	0.756655	0.893326	0.75799	0.610558	0.679472	0.987913	0.996612	0.991364	0.986194	0.999948	102.7	102.2	100.6	102.8	98.7	93	4.88	0.76	1.78	5.83	2.99	3.61	4.33	1.7	2.4	2.05	0.21	102.1
High	P30101	Protein disulfide-isomerase A3 [OS=Homo sapiens]	0	257.247	73	45	142	44	505	56.7	6.35	1.03	1.042	1.043	1.209	1.328	0.04	0.06	0.06	0.27	0.41	0.9515	0.812493	0.79105	0.222861	0.31759	0.997702	0.995574	0.995582	0.781479	0.933269	91.6	95	89.8	95	107.6	121	8.23	2	1.25	3.88	5.21	3.52	4.4	1.98	0.1	5.28	0.12	88.6
High	Q9UQE7	Structural maintenance of chromosomes protein 3 [OS=Homo sapiens]	0	320.213	50	69	142	68	1217	141.5	7.18	1.075	1.069	1.026	1.204	1.176	0.1	0.1	0.04	0.27	0.23	0.287487	0.435968	0.956206	0.236346	0.597399	0.828254	0.933775	0.999308	0.794128	0.999948	95.5	96.5	91.4	94	110	112.6	2.06	5.79	4.47	2.54	5.42	6.04	0.84	2.88	0.25	1.25	1.42	95.2
High	Q7KZF4	Staphylococcal nuclease domain-containing protein 1 [OS=Homo sapiens]	0	289.132	63	55	142	55	910	101.9	7.17	0.999	0.87	1.05	0.865	0.848	0	-0.2	0.07	-0.21	-0.24	0.514437	0.000269166	0.679003	0.118281	0.456209	0.944759	0.00368985	0.989795	0.648187	0.99066	105.5	92.4	106.7	113.2	91.8	90.4	2.74	3.04	3.17	10.52	7.08	6.18	2.86	3.83	1.47	0.87	2.06	110
High	Q16555	Dihydropyrimidinase-related protein 2 [OS=Homo sapiens]	0	174.041	63	26	141	23	572	62.3	6.38	1.058	1.063	1.079	1.044	1.024	0.08	0.09	0.11	0.06	0.03	0.494434	0.504357	0.331442	0.99521	0.993546	0.939906	0.947594	0.892797	0.999918	0.999948	100.1	103.1	97.3	102.9	101.3	95.4	4.37	5.65	6.19	5.92	7.32	8.71	3.31	0.73	0.69	0.3	6.26	95.9
High	P23246	Splicing factor, proline- and glutamine-rich [OS=Homo sapiens]	0	205.725	43	34	140	33	707	76.1	9.44	1.028	1.076	1.063	1.114	1.127	0.04	0.11	0.09	0.16	0.17	0.985263	0.355529	0.508871	0.591335	0.717126	0.999856	0.882256	0.964915	0.985739	0.999948	95.1	102.1	92.8	99.8	103.3	107	2.12	5.77	1.42	2.52	4.7	3.39	4.3	4.81	1.75	0.07	0.93	94.6
High	P55265	Double-stranded RNA-specific adenosine deaminase [OS=Homo sapiens]	0	276.53	46	52	139	52	1226	136	8.65	0.993	1.011	0.993	0.87	0.695	-0.01	0.02	-0.01	-0.2	-0.53	0.434805	0.670389	0.463968	0.130087	0.128796	0.927915	0.977764	0.956657	0.66981	0.819218	109.2	107.9	107.1	106.3	95.3	74.2	4.68	2.79	1.8	2.66	5.37	1.96	3.84	0.63	5.5	3.31	0.08	109.6
High	Q92945	Far upstream element-binding protein 2 [OS=Homo sapiens]	0	284.023	64	45	138	41	711	73.1	7.3	1.053	1.063	1.046	0.989	0.909	0.07	0.09	0.07	-0.02	-0.14	0.557128	0.504204	0.73771	0.653906	0.635201	0.952545	0.947594	0.990954	0.993298	0.999948	104.6	104.7	99.5	109.2	94.9	87.1	1.42	4.51	4.91	4.41	3.83	3.13	1.76	7.56	3.39	3.97	1.09	104.2
High	Q99832	T-complex protein 1 subunit eta [OS=Homo sapiens]	0	190.946	68	33	137	33	543	59.3	7.65	1.041	0.979	1.007	1.011	0.981	0.06	-0.03	0.01	0.02	-0.03	0.761538	0.265006	0.658903	0.786328	0.860927	0.987913	0.796071	0.988764	0.999441	0.999948	103.4	98.9	99.4	100.9	100.5	96.8	0.9	2.73	2.28	3.63	1.59	2.34	1.06	0.83	2.1	0.28	2.32	105
High	P63104	14-3-3 protein zeta/delta [OS=Homo sapiens]	0	137.054	84	22	136	13	245	27.7	4.79	1.056	1.071	1.026	1.08	1.075	0.08	0.1	0.04	0.11	0.1	0.539328	0.402385	0.989202	0.788028	0.837271	0.950184	0.914571	0.999935	0.999441	0.999948	99	100.4	93.8	100.6	103.7	102.5	9.19	7.28	5.53	7.03	4.99	7.71	0.71	1.34	8.5	7.47	12.81	106
High	O60610	Protein diaphanous homolog 1 [OS=Homo sapiens]	0	290.761	52	64	135	61	1272	141.3	5.41	1.037	1.022	1.02	1.048	1.004	0.05	0.03	0.03	0.07	0.01	0.824458	0.850825	0.848786	0.978289	0.930794	0.991796	0.996612	0.998905	0.999822	0.999948	101.1	99.2	98.6	101.5	102.2	97.5	5.17	4.33	5.13	3.09	4.29	3.8	0.03	2.24	1.83	1.58	2.64	106.2
High	P34897	Serine hydroxymethyltransferase, mitochondrial [OS=Homo sapiens]	0	155.815	62	29	135	27	504	56	8.53	1.032	1.031	1.077	1.188	1.45	0.05	0.04	0.11	0.25	0.54	0.910377	0.988299	0.34979	0.283967	0.17959	0.997702	0.999172	0.90427	0.850081	0.882391	95.7	89.7	87.6	95.1	105.3	126.5	5.92	7.77	3.56	4.56	2.48	0.73	5.62	5.78	1.06	6.53	0.96	86.5
High	Q5VYK3	Proteasome adapter and scaffold protein ECM29 [OS=Homo sapiens]	0	315.027	42	71	135	71	1845	204.2	7.12	1.032	1.018	1.026	0.813	0.688	0.05	0.03	0.04	-0.3	-0.54	0.905248	0.780923	0.944545	0.0371919	0.119701	0.997702	0.994909	0.998905	0.327051	0.797892	111.7	109	108.8	110.4	84.6	75.5	2.66	1.89	2.79	4.64	5.69	1.62	1.05	1	1.66	6.45	1.81	107.3
High	Q9UM54	Unconventional myosin-VI [OS=Homo sapiens]	0	300.808	49	66	134	65	1294	149.6	8.53	1.022	1.032	1.001	1.09	1.08	0.03	0.05	0	0.12	0.11	0.916596	0.982937	0.568386	0.722488	0.842375	0.997702	0.999172	0.97765	0.997026	0.999948	98.7	98.6	96.5	98.9	105.4	102	11.98	12.51	12.68	14.98	12.47	13.55	0.96	0.13	2.16	0.28	6.54	84.6
High	Q99996	A-kinase anchor protein 9 [OS=Homo sapiens]	0	401.802	30	110	134	110	3907	452.7	4.98	1.026	0.958	0.814	0.829	0.742	0.04	-0.06	-0.3	-0.27	-0.43	0.98788	0.112306	1.52007e-06	0.0553275	0.20751	0.999856	0.494986	6.18592e-05	0.429228	0.895698	113.3	109.5	114.9	86.9	94.5	80.9	19.96	3.61	6.25	22.27	5.42	6.18	5	1.11	24.88	5.17	2.98	113.5
High	P49411	Elongation factor Tu, mitochondrial [OS=Homo sapiens]	0	210.77	75	35	133	35	455	49.8	7.61	1.052	1.065	0.977	1.12	1.13	0.07	0.09	-0.03	0.16	0.18	0.569418	0.476637	0.283338	0.561601	0.710235	0.953982	0.947594	0.851178	0.978617	0.999948	99.1	99.6	94.7	91	106.5	109.1	4.43	2.58	2.29	10.58	0.81	3.27	1.53	0.14	12.95	3.57	1.33	98.5
High	Q07065	Cytoskeleton-associated protein 4 [OS=Homo sapiens]	0	178.491	69	41	132	41	602	66	5.92	1.06	1.036	1.045	1.221	1.427	0.08	0.05	0.06	0.29	0.51	0.468926	0.906038	0.753426	0.194416	0.200804	0.939906	0.99745	0.991364	0.748409	0.894159	92.6	94.3	87.4	93.5	106.7	125.5	8.31	3.35	3.08	4.53	5.49	1.02	7.63	1.38	3.84	3.22	4.05	91.9
High	Q92841	Probable ATP-dependent RNA helicase DDX17 [OS=Homo sapiens]	0	245.329	53	46	129	36	729	80.2	8.27	0.971	1.021	1	1.011	0.963	-0.04	0.03	0	0.02	-0.05	0.19188	0.833492	0.554186	0.789369	0.804609	0.706561	0.996612	0.975386	0.999441	0.999948	99.6	100	100.1	103	100.8	96.5	2.8	7.1	2.66	1.95	3.57	4.97	0.91	4.54	0.57	2.71	3.33	97.3
High	P25205	DNA replication licensing factor MCM3 [OS=Homo sapiens]	0	224.663	63	49	128	49	808	90.9	5.77	1.039	1.018	1.079	1.141	1.233	0.05	0.03	0.11	0.19	0.3	0.794156	0.788127	0.336645	0.459371	0.477033	0.988807	0.994909	0.89591	0.963367	0.993915	97.8	95.9	90.2	97.3	107.5	111.2	2.9	4.04	2.53	9.96	7.09	9.76	0.82	2.83	7.83	9.26	2.85	94.3
High	Q9Y520	Protein PRRC2C [OS=Homo sapiens]	0	327.733	31	85	127	83	2896	316.7	9.13	0.949	0.811	0.94	0.855	0.949	-0.08	-0.3	-0.09	-0.23	-0.08	0.0647732	2.39168e-07	0.0624605	0.0965214	0.759833	0.368194	5.57956e-06	0.373	0.594823	0.999948	104.3	88.1	110.7	101.5	92.1	103.3	2.77	3.08	3.27	3.15	2.54	4.76	1.12	1.85	0.08	2.47	2.62	104
High	Q58FF6	Putative heat shock protein HSP 90-beta 4 [OS=Homo sapiens]	0	48.751	10	6	127	1	505	58.2	4.73	0.951	0.944	0.912	0.977	1.208	-0.07	-0.08	-0.13	-0.03	0.27	0.987586	0.99463	0.735258	0.726844	0.41453	0.999856	0.999805	0.990716	0.997031	0.976826	94.3	93.6	99.1	90.3	103	119.7	14.39	27.06	4.23	22.11	26.64	4.82	7.96	13.55	7.75	34.09	0.42	84.1
High	P43243	Matrin-3 [OS=Homo sapiens]	0	198.187	46	43	127	43	847	94.6	6.25	0.925	1.101	0.884	0.789	0.457	-0.11	0.14	-0.18	-0.34	-1.13	0.0145902	0.154621	0.00180064	0.0196828	0.00163878	0.120042	0.602743	0.0272347	0.208914	0.0473627	107.5	128	116.2	103.8	90.9	53.6	8.75	5.8	2.57	1.17	7.53	11.42	4.05	0.73	0.49	2.83	11.03	112.3
High	P49368	T-complex protein 1 subunit gamma [OS=Homo sapiens]	0	261.535	67	41	127	41	545	60.5	6.49	0.964	0.936	0.945	0.97	0.926	-0.05	-0.09	-0.08	-0.04	-0.11	0.141567	0.0386965	0.0787773	0.540616	0.68823	0.601179	0.227931	0.435775	0.976606	0.999948	100.7	98.8	104.1	99	101	96.4	1.92	2.78	2.61	4.6	2.02	3.86	0.57	3.42	4.39	5.67	7.59	101.7
High	P49257	Protein ERGIC-53 [OS=Homo sapiens]	0	137.526	47	26	126	26	510	57.5	6.77	1.068	1.029	1.09	1.153	1.34	0.09	0.04	0.12	0.21	0.42	0.364002	0.976423	0.23891	0.408669	0.299894	0.892251	0.999172	0.795145	0.942723	0.92037	95.2	89.6	90	94.9	107	123.3	5.11	13.4	3.84	5.37	2.88	3.26	3.47	7.97	1.54	1.93	3.13	89.5
High	Q15233	Non-POU domain-containing octamer-binding protein [OS=Homo sapiens]	0	170.385	49	30	126	28	471	54.2	8.95	0.981	1.025	1.004	0.929	0.779	-0.03	0.04	0.01	-0.11	-0.36	0.282321	0.903935	0.616932	0.332453	0.283203	0.823354	0.99745	0.985301	0.891505	0.912	105	111.3	103.3	103.7	96	80.6	5.11	8.66	4.61	2.38	0.67	1.78	2.14	6.91	2.59	7.51	7.36	105.7
High	P26640	Valine--tRNA ligase [OS=Homo sapiens]	0	276.896	45	51	125	51	1264	140.4	7.59	1.029	1.037	1.05	1.059	1.027	0.04	0.05	0.07	0.08	0.04	0.959799	0.899057	0.686647	0.910094	0.999703	0.997702	0.99745	0.990357	0.999441	0.999948	97.9	100.2	96.8	103.4	102.5	99.3	3.67	2.67	3.87	2.91	2.89	2.18	1.83	0.45	2.61	0	1.22	97.4
High	Q96KP4	Cytosolic non-specific dipeptidase [OS=Homo sapiens]	0	172.141	72	28	125	28	475	52.8	5.97	1.043	1.022	1.059	1.059	1.021	0.06	0.03	0.08	0.08	0.03	0.72641	0.845909	0.562194	0.908427	0.983099	0.986421	0.996612	0.976133	0.999441	0.999948	99.4	101.7	95	101.7	100.6	101.6	4.16	3.66	3.6	3.34	4.15	3.99	0.53	0.18	0.21	0.61	1.09	96.3
High	P08670	Vimentin [OS=Homo sapiens]	0	229.338	79	44	123	37	466	53.6	5.12	1.773	1.923	1.645	2.291	2.703	0.83	0.94	0.72	1.2	1.43	1e-17	1e-17	1e-17	6.43394e-11	0.000167509	6.72222e-16	4.87903e-16	2.26875e-15	6.21149e-09	0.00800078	95.3	88.9	53.8	93.4	123.2	145.4	13.36	54.15	44.35	45.32	32.99	26.39	44.24	15.54	7.9	4.26	22.62	98.6
High	P78371	T-complex protein 1 subunit beta [OS=Homo sapiens]	0	268.749	76	41	123	41	535	57.5	6.46	1	0.975	0.968	0.974	0.936	0	-0.04	-0.05	-0.04	-0.1	0.540606	0.232889	0.205877	0.564177	0.71791	0.950221	0.755646	0.749431	0.978764	0.999948	105.2	100.5	100.4	102	97.9	94	3.63	3.42	4.04	5.74	2.76	1.86	2.37	2.6	1.1	0.43	1.69	106.2
High	Q9Y4I1	Unconventional myosin-Va [OS=Homo sapiens]	0	316.814	44	81	122	71	1855	215.3	8.48	1.001	1.027	1.005	0.968	0.828	0	0.04	0.01	-0.05	-0.27	0.557527	0.939688	0.622482	0.528826	0.403274	0.952545	0.998542	0.985301	0.976606	0.974542	97.6	104.2	106.2	103.9	100.2	87.9	6.38	7.1	8.82	9.09	9.36	9.41	6.59	2.98	2.79	3.61	0.28	97.1
High	P55060	Exportin-2 [OS=Homo sapiens]	0	197.044	47	45	122	45	971	110.3	5.77	0.999	1.011	1.049	0.841	0.833	0	0.02	0.07	-0.25	-0.26	0.514126	0.677808	0.688963	0.0723992	0.415176	0.944759	0.977852	0.990497	0.507449	0.976826	106.3	107.8	105.7	106.8	87	86.3	1.17	3.64	5.23	9.76	8.25	8.45	6.41	0.34	5.7	2.33	2.63	104.9
High	Q13576	Ras GTPase-activating-like protein IQGAP2 [OS=Homo sapiens]	0	321.703	50	73	121	69	1575	180.5	5.64	1.055	1.059	1.032	0.882	0.651	0.08	0.08	0.05	-0.18	-0.62	0.527421	0.563609	0.957659	0.158794	0.0765652	0.948986	0.961428	0.999626	0.714569	0.656118	109.3	113.9	107.6	106	96.4	66.8	2.91	4.89	4.87	5.84	3.61	12.04	1.09	0.06	0.04	2.38	3.62	107.7
High	O60841	Eukaryotic translation initiation factor 5B [OS=Homo sapiens]	0	308.987	44	64	121	62	1220	138.7	5.49	1.006	1.031	1.045	1.093	1.092	0.01	0.04	0.06	0.13	0.13	0.632147	0.999037	0.75142	0.703624	0.811142	0.969887	0.999805	0.99101	0.997026	0.999948	96.2	98.2	95.7	99.6	106.2	104	2.48	5.71	2.41	10.36	2.42	10.2	3.35	2.12	9.82	1.3	7.9	97.2
High	P23588	Eukaryotic translation initiation factor 4B [OS=Homo sapiens]	0	144.416	47	35	121	35	611	69.1	5.73	1.076	1.041	1.044	0.893	0.73	0.11	0.06	0.06	-0.16	-0.45	0.275922	0.831243	0.76223	0.190759	0.201261	0.816163	0.996473	0.992047	0.745755	0.894324	107.1	107.4	104.6	112.5	94.7	73.6	5.66	3.87	4.48	4.68	1.22	3.55	0.2	1.9	1.48	2.37	2.52	116.9
High	Q14240	Eukaryotic initiation factor 4A-II [OS=Homo sapiens]	0	129.05	62	26	121	11	407	46.4	5.48	1.051	1.046	1.031	1.031	1.026	0.07	0.06	0.04	0.04	0.04	0.572179	0.655916	0.828191	0.914041	0.95076	0.954846	0.977764	0.998384	0.999441	0.999948	99.7	101.6	97.1	100.1	100.3	101.2	12.66	11.66	11.96	9.98	9.21	10.48	0.31	0.45	0.83	2.57	2.65	94.6
High	Q13428	Treacle protein [OS=Homo sapiens]	0	322.221	44	71	121	71	1488	152	9.04	1.09	1.118	1.12	1.225	1.222	0.12	0.16	0.16	0.29	0.29	0.164639	0.0805299	0.082502	0.184214	0.497305	0.649403	0.392036	0.445923	0.741348	0.999948	97.3	103.3	86.2	102.4	105.6	105.2	2.58	5.11	4.11	5.07	2.61	6.7	5.05	1.04	3.31	1.39	14	97.5
High	P18669	Phosphoglycerate mutase 1 [OS=Homo sapiens]	0	164.905	83	19	120	12	254	28.8	7.18	1.063	1.044	1.115	1.018	1.019	0.09	0.06	0.16	0.03	0.03	0.419892	0.787846	0.100867	0.83339	0.975831	0.925031	0.994909	0.508372	0.999441	0.999948	101.6	99.8	95.6	108.3	97.3	97.4	3.94	3.88	1.3	6.19	4.19	2.46	3.49	6.49	4.5	5.23	2.42	100.7
High	B5ME19	Eukaryotic translation initiation factor 3 subunit C-like protein [OS=Homo sapiens]	0	205.375	44	47	120	2	914	105.4	5.64	1.152	0.912	1.01	0.955	1.007	0.2	-0.13	0.01	-0.07	0.01	0.119597	0.695632	0.753035	0.813756	0.723221	0.543761	0.980064	0.991364	0.999441	0.999948	108.5	92	100.8	106.5	95.7	96.5	17.76	2.16	8.14	10.05	13.17	9.42	2.03	6.33	14.79	8.91	2.76	90.2
High	P29144	Tripeptidyl-peptidase 2 [OS=Homo sapiens]	0	272.287	52	62	120	62	1249	138.3	6.32	1.029	1.046	1.048	1.053	0.979	0.04	0.07	0.07	0.07	-0.03	0.972932	0.745603	0.715708	0.945396	0.85456	0.998751	0.988554	0.990497	0.999441	0.999948	100.9	101.3	97.7	101.9	102.8	95.3	5.18	3.72	0.66	1.58	2.54	1.01	5.11	4.46	1.28	2.34	0.74	100.8
High	O43707	Alpha-actinin-4 [OS=Homo sapiens]	0	325.322	68	57	120	39	911	104.8	5.44	1.48	1.421	1.606	2.019	3.225	0.57	0.51	0.68	1.01	1.69	1e-17	4.52616e-12	1e-17	4.20118e-08	8.57106e-06	6.72222e-16	1.74043e-10	2.26875e-15	2.70395e-06	0.000707112	82.2	78	55.6	91.2	112	180.9	40.45	7.32	12.33	34.17	2.75	19.59	74.18	21.49	33.71	4.88	1.8	42.7
High	Q9NU22	Midasin [OS=Homo sapiens]	0	330.692	19	92	120	92	5596	632.4	5.68	0.994	1.013	0.848	0.785	0.532	-0.01	0.02	-0.24	-0.35	-0.91	0.450417	0.709391	7.35765e-05	0.0177526	0.0104848	0.934875	0.984468	0.00187033	0.192478	0.189595	115.9	121.2	118.8	94.8	89.9	59.4	21.47	6.1	5.66	18.56	10.53	15.21	6.2	1.08	24.26	5.64	16.78	115.7
High	O00410	Importin-5 [OS=Homo sapiens]	0	316.456	57	51	120	48	1097	123.6	4.94	1.043	1.026	1.025	0.995	0.973	0.06	0.04	0.03	-0.01	-0.04	0.719477	0.915749	0.925986	0.684803	0.836332	0.986421	0.99745	0.998905	0.997026	0.999948	99.4	99.7	98.9	103.3	100.4	98.3	4.5	2.77	3.85	4.49	5.29	8.67	2.62	4.77	0.65	2.34	8.05	106.6
High	P27816	Microtubule-associated protein 4 [OS=Homo sapiens]	0	246.965	56	59	119	59	1152	120.9	5.43	1.054	1.051	1.054	1.019	0.939	0.08	0.07	0.08	0.03	-0.09	0.541699	0.677569	0.628427	0.841524	0.727962	0.950221	0.977852	0.985301	0.999441	0.999948	104.7	103	98	102	99.9	92.3	4.98	6.59	4.73	3.24	2.28	0.21	0.12	0.87	1.54	1.95	2.14	106.8
High	P0DMV9	Heat shock 70 kDa protein 1B [OS=Homo sapiens]	0	197.944	63	39	119	28	641	70	5.66	0.981	0.981	0.993	1.004	3.02	-0.03	-0.03	-0.01	0.01	1.59	0.285517	0.286185	0.468012	0.742911	2.72674e-05	0.826497	0.821875	0.957407	0.999058	0.00190348	77	73.9	74.8	74.7	76.2	223.4	5.58	4.4	6.68	6.37	8.55	6.93	1.07	2.74	0.96	2.24	3.13	72.3
High	P31939	Bifunctional purine biosynthesis protein ATIC [OS=Homo sapiens]	0	198.702	70	33	119	33	592	64.6	6.71	1.058	1.043	1.044	1.044	1.034	0.08	0.06	0.06	0.06	0.05	0.487458	0.80216	0.762776	0.999013	0.977679	0.939906	0.994909	0.992047	0.999918	0.999948	100.4	99	96.9	101	102.5	100.2	4.92	6.52	3.11	3.86	2.01	1.42	1.87	5.88	0.3	0.09	0.59	99.3
High	Q99613	Eukaryotic translation initiation factor 3 subunit C [OS=Homo sapiens]	0	212.131	44	47	119	2	913	105.3	5.68	0.957	0.908	0.978	0.963	0.998	-0.06	-0.14	-0.03	-0.05	0	0.0988478	0.00617516	0.297724	0.498913	0.912407	0.483842	0.0545663	0.868201	0.974631	0.999948	100.4	92.4	101.8	102.9	98	104.4	2.36	3.24	2.04	6.89	4	4.46	0.34	0.05	8.45	2.77	3.94	100.8
High	Q7L014	Probable ATP-dependent RNA helicase DDX46 [OS=Homo sapiens]	0	296.461	53	61	119	61	1031	117.3	9.29	1.039	1.01	1.022	1.028	0.994	0.06	0.01	0.03	0.04	-0.01	0.786999	0.65997	0.879836	0.894647	0.901311	0.988207	0.977764	0.998905	0.999441	0.999948	101.7	99.3	98.1	101.4	100.8	98.7	1.59	0.94	1.84	1.66	1	2.83	0.96	1.05	2.5	1.01	0.5	102.2
High	P05455	Lupus La protein [OS=Homo sapiens]	0	208.879	78	44	119	44	408	46.8	7.12	1.078	1.049	1.081	1.068	0.995	0.11	0.07	0.11	0.09	-0.01	0.25624	0.702271	0.311004	0.852079	0.902719	0.788668	0.982889	0.876268	0.999441	0.999948	102.6	102.6	94.7	104.1	101.5	94.5	3.37	2.47	1.95	1.86	1.38	5.09	4.09	0.44	0.34	4.19	4.39	101.7
High	Q12931	Heat shock protein 75 kDa, mitochondrial [OS=Homo sapiens]	0	227.61	59	39	118	38	704	80.1	8.21	1.008	1.008	1.027	1.213	1.484	0.01	0.01	0.04	0.28	0.57	0.657116	0.624508	0.972048	0.211945	0.151713	0.9751	0.972898	0.999935	0.769425	0.853563	90.1	91.7	90	89.7	107	131.5	5.32	5.91	3.14	6.65	2.8	1.75	0.92	3.2	6.13	0.61	4.9	86.2
High	P61981	14-3-3 protein gamma [OS=Homo sapiens]	0	130.771	72	20	118	12	247	28.3	4.89	1.067	1.084	1.084	1.004	0.983	0.09	0.12	0.12	0.01	-0.03	0.439041	0.331604	0.305992	0.840046	0.901097	0.931246	0.866551	0.872077	0.999441	0.999948	103.4	105.1	95.2	104.4	96.6	95.2	5.92	4.77	1.41	1.45	6.13	4.2	6.34	4.86	0.83	0.98	5.15	103.6
High	P62805	Histone H4 [OS=Homo sapiens]	0	61.224	61	11	118	11	103	11.4	11.36	3.245	2.714	1.682	8.382	18.8	1.7	1.44	0.75	3.07	4.23	1e-17	1e-17	1.44329e-14	1e-17	1e-17	6.72222e-16	4.87903e-16	2.71416e-12	1.65e-15	3.63e-15	46.6	50.8	14.4	60.6	157.7	269.9	66.73	16.29	66.83	52.34	22.1	16.25	122.75	72.54	10.06	61.8	12.98	20.9
High	P52597	Heterogeneous nuclear ribonucleoprotein F [OS=Homo sapiens]	0	102.684	55	18	118	16	415	45.6	5.58	1.108	1.161	1.128	1.064	0.949	0.15	0.22	0.17	0.09	-0.08	0.0765812	0.0101579	0.0613072	0.876913	0.759314	0.412693	0.0828237	0.369431	0.999441	0.999948	98.4	110.2	94.9	101.9	104.5	90.1	4.49	5.44	5.94	6.68	6.08	1.63	0.98	5.22	3.6	1.73	3.72	98.5
High	Q15424	Scaffold attachment factor B1 [OS=Homo sapiens]	0	198.326	36	43	117	33	915	102.6	5.47	1.019	1.108	1.06	1.014	0.828	0.03	0.15	0.08	0.02	-0.27	0.847398	0.120631	0.538849	0.804698	0.403936	0.997702	0.515775	0.973567	0.999441	0.974916	103.9	110.1	100.4	106.5	97.5	81.7	4.45	2.27	3.28	3.99	4.97	8.89	8.61	0.6	0.81	0.68	4.4	97.5
High	O00571	ATP-dependent RNA helicase DDX3X [OS=Homo sapiens]	0	208.847	58	40	117	39	662	73.2	7.18	0.962	0.961	0.863	0.919	0.805	-0.06	-0.06	-0.21	-0.12	-0.31	0.13047	0.131571	0.000297815	0.289718	0.344623	0.571712	0.546955	0.00609591	0.855426	0.943553	105.2	106.1	108.8	92	100.4	87.5	13.46	2.36	3.52	14.72	1.74	0.07	3.5	0.35	22	6.77	2.68	105.1
High	Q86UP2	Kinectin [OS=Homo sapiens]	0	310.85	51	73	117	73	1357	156.2	5.64	1.071	1.026	1.078	1.046	1.06	0.1	0.04	0.11	0.07	0.08	0.324295	0.923653	0.342708	0.987753	0.902191	0.863178	0.99745	0.901008	0.999822	0.999948	102.9	98.6	96	101.8	102.5	98.3	2.69	2.63	4.16	4.98	4.86	4.15	1.43	0.37	5.31	0.3	2.96	99.4
High	Q92614	Unconventional myosin-XVIIIa [OS=Homo sapiens]	0	335.948	38	72	116	72	2054	233	6.3	1.044	1.023	1.022	0.934	0.78	0.06	0.03	0.03	-0.1	-0.36	0.700143	0.877587	0.888956	0.354634	0.285083	0.982799	0.996612	0.998905	0.91074	0.912	103.2	107.4	104.9	107.3	95.4	81.8	5.21	5.4	7.1	5.73	3.99	9.41	4.07	0.38	0.5	4.04	0.34	112.8
High	P27708	CAD protein [OS=Homo sapiens]	0	305.146	37	63	116	59	2225	242.8	6.46	1.02	1.014	0.944	0.786	0.528	0.03	0.02	-0.08	-0.35	-0.92	0.872693	0.725942	0.0784472	0.0179867	0.00983386	0.997702	0.984879	0.434621	0.194785	0.181291	113.6	113.9	113.7	107.4	91.4	60.1	7.62	5.34	2.52	14.3	4.21	16.59	3.91	1.79	13.96	0.99	17.78	118.5
High	Q99798	Aconitate hydratase, mitochondrial [OS=Homo sapiens]	0	255.31	57	46	116	46	780	85.4	7.61	1.032	1.034	1.064	1.186	1.44	0.05	0.05	0.09	0.25	0.53	0.906547	0.940737	0.499663	0.289835	0.188304	0.997702	0.998542	0.962047	0.855426	0.893289	94.6	91.7	88.9	94.5	102.3	128	8.88	9.03	6.57	5.24	7.59	5.28	2.72	0.4	0.39	8.18	1.05	83
High	P37802	Transgelin-2 [OS=Homo sapiens]	0	181.245	93	22	116	21	199	22.4	8.25	1.032	0.972	1.065	0.904	0.885	0.04	-0.04	0.09	-0.15	-0.18	0.917067	0.209334	0.478282	0.229492	0.562914	0.997702	0.717411	0.959937	0.789292	0.999948	102.4	109.6	98.8	101.4	95.4	92.3	7.03	13.54	13.07	17.99	8.84	6.13	0.66	5.02	7.76	1.59	6.49	107.2
High	Q16891	MICOS complex subunit MIC60 [OS=Homo sapiens]	0	241.843	63	48	116	48	758	83.6	6.48	1.088	1.116	1.066	1.292	1.584	0.12	0.16	0.09	0.37	0.66	0.179164	0.0854657	0.466644	0.0763361	0.0917046	0.682583	0.409073	0.956698	0.526806	0.721421	93.8	93.9	83.2	86.7	110.1	132.3	6.6	2.41	2.99	7.66	2.57	3.71	9.72	1.87	5.13	1.81	0.5	83.6
High	Q14289	Protein-tyrosine kinase 2-beta [OS=Homo sapiens]	0	317.421	69	67	115	67	1009	115.8	6.25	0.952	0.933	0.914	0.81	0.641	-0.07	-0.1	-0.13	-0.3	-0.64	0.0783864	0.0317902	0.014871	0.0349361	0.0671375	0.419325	0.198007	0.142357	0.312306	0.614806	110.5	106.2	116.1	102.2	92.2	72.8	4.64	7.4	4.78	15.57	4.82	9.14	10.44	2.93	14.32	7.63	2.11	112.8
High	Q04917	14-3-3 protein eta [OS=Homo sapiens]	0	141.841	75	22	115	16	246	28.2	4.84	1.049	1.031	1.03	1.09	1.056	0.07	0.04	0.04	0.12	0.08	0.623658	0.999037	0.979655	0.722721	0.912259	0.967439	0.999805	0.999935	0.997026	0.999948	103.9	100.3	97.3	100.3	98.4	99.9	6.04	9.12	5.16	2.25	6.94	5.41	1	4.42	1.49	3.4	7.93	104.5
High	P05141	ADP/ATP translocase 2 [OS=Homo sapiens]	0	107.082	59	23	115	8	298	32.8	9.69	1.05	1.063	1.083	1.215	1.437	0.07	0.09	0.12	0.28	0.52	0.612423	0.50773	0.293736	0.207857	0.190912	0.964011	0.947594	0.862671	0.765545	0.893296	88.1	92.1	88.2	93.6	110.3	127.7	6.69	5.07	4.67	3.39	2.82	0.87	4.19	5.71	0.63	2.8	1.69	86.9
High	P36542	ATP synthase subunit gamma, mitochondrial [OS=Homo sapiens]	0	102.196	44	16	115	16	298	33	9.22	1.059	1.07	1.031	1.23	1.53	0.08	0.1	0.04	0.3	0.61	0.472146	0.421497	0.971918	0.174093	0.121057	0.939906	0.924467	0.999935	0.725593	0.800784	91.5	93.2	86.4	88.4	108.3	132.2	3.34	2.05	2.33	5.31	1.49	3.34	0.09	1.11	4.05	1.02	6.04	89.3
High	Q02790	Peptidyl-prolyl cis-trans isomerase FKBP4 [OS=Homo sapiens]	0	220.86	73	38	115	38	459	51.8	5.43	1.041	1.014	1.012	1.105	1.077	0.06	0.02	0.02	0.14	0.11	0.761938	0.725525	0.727455	0.636892	0.852918	0.987913	0.984879	0.990497	0.99195	0.999948	101.1	95.9	96.7	97.9	104.2	104.2	0.55	1.46	3.04	3.57	4.7	4.84	3.45	0.41	8.1	1.57	9.02	100.6
High	P11717	Cation-independent mannose-6-phosphate receptor [OS=Homo sapiens]	0	300.188	33	74	114	74	2491	274.2	5.94	0.845	0.86	0.952	0.965	1.215	-0.24	-0.22	-0.07	-0.05	0.28	5.31715e-06	9.58935e-05	0.108294	0.513945	0.511983	0.000127992	0.00149525	0.530367	0.975645	0.999948	93.8	87.9	102.1	90.8	101.3	124	11.72	9.79	7.64	11.66	7.25	7.07	0	1.15	3.49	1.13	0.15	80.1
High	Q00341	Vigilin [OS=Homo sapiens]	0	226.06	45	55	113	55	1268	141.4	6.87	1.047	0.993	0.998	1.008	0.859	0.07	-0.01	0	0.01	-0.22	0.64824	0.424029	0.525765	0.771464	0.489356	0.974293	0.926399	0.969467	0.999441	0.998618	105.9	99.3	105.3	103.9	99.9	85.7	5.57	6.33	4.56	3.08	10.15	5.73	2.98	3.19	1.66	7.25	0.88	111.9
High	P50990	T-complex protein 1 subunit theta [OS=Homo sapiens]	0	217.01	59	36	113	36	548	59.6	5.6	0.993	0.944	0.975	0.987	1	-0.01	-0.08	-0.04	-0.02	0	0.431125	0.058117	0.264733	0.639376	0.919457	0.927826	0.309332	0.828036	0.992532	0.999948	101.9	97	101.6	99.3	100.1	100.2	2.58	1.52	1.81	1.72	1.73	2.76	3.6	1.3	2.81	2.85	1.35	102
High	P17844	Probable ATP-dependent RNA helicase DDX5 [OS=Homo sapiens]	0	183.098	56	39	113	29	614	69.1	8.92	0.907	0.904	0.897	0.957	0.9	-0.14	-0.15	-0.16	-0.06	-0.15	0.00379642	0.00482166	0.00491046	0.467121	0.608318	0.0400145	0.0443242	0.0603009	0.966905	0.999948	94.2	96.7	104.2	102.9	101.7	100.3	6.72	7.64	6.44	5.54	7.03	5.55	0.09	4.27	1.29	3.31	0.36	104.4
High	P27348	14-3-3 protein theta [OS=Homo sapiens]	0	129.177	73	22	113	15	245	27.7	4.78	1.061	1.083	1.053	1.009	0.975	0.08	0.12	0.08	0.01	-0.04	0.464308	0.276743	0.616099	0.748974	0.866456	0.939701	0.80936	0.985301	0.999441	0.999948	103.3	105.3	97.6	101.5	98.4	93.9	5.4	4.41	2.19	4.44	2.52	8.01	1.74	1.34	2.5	1.99	7.66	103.7
High	Q13045	Protein flightless-1 homolog [OS=Homo sapiens]	0	280.353	48	59	112	59	1269	144.7	6.05	1.039	1.076	1.056	1.06	1.026	0.06	0.11	0.08	0.08	0.04	0.789703	0.353333	0.592922	0.901716	0.998048	0.988385	0.881145	0.983182	0.999441	0.999948	102.7	104.1	95.3	100.1	101	96.8	7.74	7.31	4.95	1.51	3.79	2.67	5.56	2.27	4.96	1.56	1.62	104.6
High	P20700	Lamin-B1 [OS=Homo sapiens]	0	256.163	68	42	111	38	586	66.4	5.16	1.797	1.615	1.245	2.014	2.236	0.85	0.69	0.32	1.01	1.16	1e-17	1e-17	9.78765e-05	4.67001e-08	0.00248039	6.72222e-16	4.87903e-16	0.00238131	2.92278e-06	0.0654348	89.6	109.1	59.7	94.3	120.3	126.9	24.44	15.42	34.69	27.53	11.79	10.21	13.92	14.68	17.99	24.65	10.56	65.8
High	Q14103	Heterogeneous nuclear ribonucleoprotein D0 [OS=Homo sapiens]	0	137.078	49	24	111	22	355	38.4	7.81	1.137	1.066	1.135	1.199	1.303	0.19	0.09	0.18	0.26	0.38	0.0175411	0.463302	0.0443223	0.249748	0.354606	0.137445	0.946519	0.299275	0.811771	0.950679	100.7	98.8	88.5	99.5	103.9	108.6	6.25	5.25	7.06	4.01	1.64	4.73	12.29	4.73	4.58	9.57	0.3	96.5
High	P51858	Hepatoma-derived growth factor [OS=Homo sapiens]	0	207.52	83	32	111	30	240	26.8	4.73	0.977	1.045	1.001	1.061	1.02	-0.03	0.06	0	0.09	0.03	0.242143	0.767231	0.576229	0.892055	0.978717	0.771574	0.993568	0.98	0.999441	0.999948	94.9	102.3	96	103.6	103.8	99.4	7.19	8.18	6.41	11.05	4.08	7.28	1.66	11.04	13.94	0.68	8.49	101.1
High	P41252	Isoleucine--tRNA ligase, cytoplasmic [OS=Homo sapiens]	0	269.155	51	58	111	58	1262	144.4	6.15	1.028	1.047	1.036	1.042	0.886	0.04	0.07	0.05	0.06	-0.18	0.978213	0.733947	0.885012	0.98644	0.566093	0.999106	0.98551	0.998905	0.999822	0.999948	103.8	103.1	98.4	103.5	102.3	88.9	2.23	3.4	1.54	2.07	4.73	2.54	0.97	1.68	1.77	0.23	2.81	105.5
High	Q14839	Chromodomain-helicase-DNA-binding protein 4 [OS=Homo sapiens]	0	352.831	43	71	111	60	1912	217.9	5.86	0.995	1.017	0.954	0.964	0.886	-0.01	0.02	-0.07	-0.05	-0.17	0.453651	0.775554	0.120187	0.507182	0.566503	0.936279	0.994909	0.561172	0.975645	0.999948	101.8	104.1	102.3	99.3	99.6	92.9	7.41	5.15	2.29	1.61	3.17	2.54	2.91	0.71	1.29	1.46	1.29	108.1
High	P07737	Profilin-1 [OS=Homo sapiens]	0	81.419	74	12	110	12	140	15	8.27	1.022	1.05	1.047	1.047	1.043	0.03	0.07	0.07	0.07	0.06	0.90124	0.687655	0.729278	0.983792	0.949739	0.997702	0.978596	0.990497	0.999822	0.999948	100.4	98.6	98.3	98.2	102.9	101.6	2.16	8.28	4.76	7.2	9.29	3.72	3.23	6.26	0.67	0.47	2.81	101.1
High	P40227	T-complex protein 1 subunit zeta [OS=Homo sapiens]	0	180.547	64	34	110	27	531	58	6.68	1.034	1.023	0.974	1.014	1.005	0.05	0.03	-0.04	0.02	0.01	0.868166	0.865749	0.257815	0.806536	0.933849	0.997702	0.996612	0.81933	0.999441	0.999948	102.3	100.8	99.6	97.2	101.2	99	1.73	0.79	0.7	1.04	1.14	3.03	0.57	0.13	0.05	0.44	3.92	102.4
High	P48643	T-complex protein 1 subunit epsilon [OS=Homo sapiens]	0	231.788	76	43	110	42	541	59.6	5.66	1.01	0.993	1.003	1.01	1.003	0.01	-0.01	0	0.01	0	0.692175	0.415704	0.600664	0.782603	0.929127	0.98227	0.92081	0.9849	0.999441	0.999948	99.6	100.1	100.6	99	101.6	99	2.2	0.77	1.21	1.46	1.22	3.69	0.46	1.56	0.08	2.39	4.03	99.6
High	O75165	DnaJ homolog subfamily C member 13 [OS=Homo sapiens]	0	290.678	36	73	109	73	2243	254.3	6.74	0.929	0.948	0.98	0.967	0.956	-0.11	-0.08	-0.03	-0.05	-0.06	0.0197393	0.0706843	0.31946	0.522039	0.781607	0.151168	0.358558	0.882632	0.976402	0.999948	96.1	102.9	104.2	99	98.2	99.6	8.73	5.8	5.07	2.02	3.08	2.59	1.16	1.03	1.5	1.9	1.71	91.8
High	P63241	Eukaryotic translation initiation factor 5A-1 [OS=Homo sapiens]	0	84.023	71	12	109	12	154	16.8	5.24	1.041	1.046	1.032	1.035	0.975	0.06	0.06	0.05	0.05	-0.04	0.753478	0.75697	0.953388	0.943094	0.840778	0.987913	0.992199	0.998905	0.999441	0.999948	102.5	102.4	97.9	101.1	100.7	95.5	3.97	6.04	0.62	0.36	3.36	4.76	4.05	2.18	0.93	1.4	4.58	105.8
High	P49454	Centromere protein F [OS=Homo sapiens]	0	354.859	32	94	109	94	3114	357.3	5.1	0.768	0.441	0.749	0.465	0.54	-0.38	-1.18	-0.42	-1.1	-0.89	1.3985e-11	1e-17	7.79881e-11	1.74347e-11	0.0123701	6.61011e-10	4.87903e-16	8.32637e-09	1.758e-09	0.208272	117.9	67.6	152.8	108.3	71	82.4	12.68	3.86	3.29	3.96	6.37	10.27	4.12	0.65	0.8	3.52	17.69	122.8
High	P04844	Dolichyl-diphosphooligosaccharide--protein glycosyltransferase subunit 2 [OS=Homo sapiens]	0	136.378	51	24	108	24	631	69.2	5.69	1.025	1.052	1.059	1.228	1.392	0.03	0.07	0.08	0.3	0.48	0.954137	0.659426	0.563491	0.177023	0.235968	0.997702	0.977764	0.976451	0.730839	0.897186	92.1	91.8	90.7	92.4	107.5	125.5	4.28	5.26	2.45	9.23	4.08	1.65	2.28	3.56	11.74	0.44	1.18	88.9
High	Q14566	DNA replication licensing factor MCM6 [OS=Homo sapiens]	0	200.99	52	42	108	42	821	92.8	5.41	1.017	1.031	1.085	1.201	1.322	0.02	0.04	0.12	0.26	0.4	0.82164	0.991732	0.278433	0.243671	0.325769	0.991796	0.999805	0.845353	0.801624	0.935675	89.9	95.1	91.4	95.9	110.8	116.9	7.81	5.98	2.21	14.63	9.32	10.93	10.22	10.76	19.95	11.35	8.87	89.6
High	P33993	DNA replication licensing factor MCM7 [OS=Homo sapiens]	0	227.933	56	40	108	40	719	81.3	6.46	1.015	1.034	1.055	1.109	1.11	0.02	0.05	0.08	0.15	0.15	0.777601	0.949056	0.609687	0.616716	0.762371	0.988207	0.998542	0.985176	0.989193	0.999948	97.3	96.4	93.2	98.3	108.1	106.6	2.07	5.7	3.43	7.94	6.62	7.78	0.77	1.12	5.8	6.84	4.6	95.6
High	P26010	Integrin beta-7 [OS=Homo sapiens]	0	179.459	45	31	108	31	798	86.8	6.04	0.698	0.55	1.021	0.727	1.103	-0.52	-0.86	0.03	-0.46	0.14	1e-17	1e-17	0.867241	0.00258581	0.779262	6.72222e-16	4.87903e-16	0.998905	0.0447829	0.999948	84.2	66.3	120.6	117.1	84.3	127.4	33.76	8.45	5.71	16.56	8.81	5.89	4.95	4.11	6.53	5.85	1.49	73.7
High	Q92608	Dedicator of cytokinesis protein 2 [OS=Homo sapiens]	0	291.221	42	71	107	69	1830	211.8	6.87	1.049	1.037	0.991	0.73	0.409	0.07	0.05	-0.01	-0.45	-1.29	0.625914	0.893075	0.434489	0.00290587	0.000343774	0.967961	0.996612	0.94436	0.0490163	0.0145104	114.6	117.8	113.4	119.3	85.4	49.5	12.78	6.81	5.22	10.97	1.92	30.33	7.18	0.24	8.63	5.21	31.72	134.7
High	P14317	Hematopoietic lineage cell-specific protein [OS=Homo sapiens]	0	179.005	51	30	107	30	486	54	4.81	1.041	0.993	0.946	0.792	0.513	0.06	-0.01	-0.08	-0.34	-0.96	0.748533	0.426548	0.0855159	0.0213427	0.00691672	0.987913	0.927836	0.456236	0.221101	0.139334	119.9	112.6	111.4	109.5	88.2	58.4	4.64	5.13	2.98	10.66	8.2	12.45	6.66	3.07	1.06	10.81	2.42	119.7
High	P07954	Fumarate hydratase, mitochondrial [OS=Homo sapiens]	0	153.322	69	30	107	30	510	54.6	8.76	1.04	1.047	1.024	1.206	1.378	0.06	0.07	0.03	0.27	0.46	0.774345	0.730356	0.912338	0.231428	0.251902	0.988207	0.985382	0.998905	0.791435	0.904161	91.7	94	92.1	90.2	108.5	123.5	5.6	2.73	2.89	8.38	4.62	5.66	7.82	0.33	8.38	5.03	3.99	89.9
High	P50395	Rab GDP dissociation inhibitor beta [OS=Homo sapiens]	0	214.502	82	37	107	28	445	50.6	6.47	1.028	1.045	1.064	1.021	1.004	0.04	0.06	0.09	0.03	0.01	0.976288	0.771245	0.496488	0.849277	0.930615	0.999106	0.994323	0.962047	0.999441	0.999948	100.6	98	97.9	104.1	100.8	98.6	0.61	5.54	3.32	1.41	1.1	2.85	4.83	3.77	2.94	0.2	4.83	100.5
High	P50991	T-complex protein 1 subunit delta [OS=Homo sapiens]	0	220.486	72	35	106	34	539	57.9	7.83	0.994	1.008	0.998	0.986	0.948	-0.01	0.01	0	-0.02	-0.08	0.452742	0.632768	0.524568	0.633699	0.757408	0.935917	0.97479	0.969467	0.99195	0.999948	100	100.8	99.9	102.9	100.6	95.7	2.98	2.6	4.14	4.12	4.42	0.82	1.57	3.48	1.44	2.87	2.11	104.4
High	Q92974	Rho guanine nucleotide exchange factor 2 [OS=Homo sapiens]	0	220.052	55	47	106	47	986	111.5	7.27	0.987	0.953	0.982	0.699	0.434	-0.02	-0.07	-0.03	-0.52	-1.2	0.350183	0.0896848	0.341389	0.00084668	0.000825637	0.881195	0.42258	0.900351	0.0181217	0.0289292	116.3	114.8	117.3	115.2	84	52.4	6.36	2.58	3.51	2.85	4.25	16.3	6.9	2.75	1.74	0.41	12.85	119.8
High	P35241	Radixin [OS=Homo sapiens]	0	221.183	57	46	106	23	583	68.5	6.37	1.103	1.09	1.082	1.142	1.028	0.14	0.12	0.11	0.19	0.04	0.122556	0.229329	0.314418	0.45224	0.97055	0.552506	0.748507	0.878163	0.961006	0.999948	99.1	102.9	95.3	98.5	108.8	95.5	6.01	1.8	6.46	10.78	5.43	8.65	3.22	6.08	6.66	0.41	3.72	95.5
High	P53396	ATP-citrate synthase [OS=Homo sapiens]	0	237.583	47	51	106	51	1101	120.8	7.33	1.003	1.028	0.995	1.077	1	0	0.04	-0.01	0.11	0	0.58009	0.9523	0.490801	0.796641	0.919692	0.957205	0.998542	0.962047	0.999441	0.999948	100.7	98.7	97.7	99.9	105.2	97.7	7.32	7.34	6.12	3.48	4.48	3.05	1.1	2.6	3.65	2.07	8.19	102.3
High	Q8NFC6	Biorientation of chromosomes in cell division protein 1-like 1 [OS=Homo sapiens]	0	311.772	28	79	105	77	3051	330.3	5.08	1.006	0.979	1.056	0.958	0.906	0.01	-0.03	0.08	-0.06	-0.14	0.631163	0.263957	0.596903	0.475355	0.62638	0.969887	0.795238	0.9849	0.970078	0.999948	103.1	99.9	100.7	108.6	96.4	91.2	1.99	1.96	1.25	5.01	1.93	2.16	2.24	2.06	5.6	0.6	3.33	104.2
High	P59998	Actin-related protein 2/3 complex subunit 4 [OS=Homo sapiens]	0	86.112	75	14	105	14	168	19.7	8.43	0.942	1.004	1.016	1.225	1.254	-0.09	0.01	0.02	0.29	0.33	0.110843	0.670666	0.829299	0.180771	0.428701	0.519191	0.977764	0.998885	0.735318	0.983561	86	88.5	90	103.4	110.2	122	13.73	2.36	9.4	13.13	7.69	5.96	20.26	1.27	14.58	2.04	9.35	85.2
High	P17987	T-complex protein 1 subunit alpha [OS=Homo sapiens]	0	191.079	68	33	105	33	556	60.3	6.11	1.062	1.091	1.036	1.051	1.03	0.09	0.13	0.05	0.07	0.04	0.430028	0.221557	0.898946	0.95866	0.989632	0.927568	0.736584	0.998905	0.999822	0.999948	101.4	104.1	95.5	100.1	100.5	98.3	3.09	4.43	0.86	3.04	2.91	4.91	1.31	0.24	0.37	1.52	5.32	101.1
High	Q6PKG0	La-related protein 1 [OS=Homo sapiens]	0	204.273	47	52	104	48	1096	123.4	8.82	0.998	0.983	1.1	1.073	1.111	0	-0.02	0.14	0.1	0.15	0.504839	0.306406	0.1705	0.822151	0.758209	0.941269	0.847717	0.684034	0.999441	0.999948	98.1	92.8	94.4	105.6	102.8	106.3	3.23	7.62	5.66	11.04	5.9	5.93	1.18	2.67	2.45	0.41	5.11	99.5
High	Q8WUM4	Programmed cell death 6-interacting protein [OS=Homo sapiens]	0	217.696	59	49	104	49	868	96	6.52	1.039	1.028	0.884	1.043	1.008	0.05	0.04	-0.18	0.06	0.01	0.791164	0.96018	0.00183529	0.991508	0.942144	0.988802	0.998542	0.0275991	0.999918	0.999948	102.8	101.8	101.9	87.5	106.2	99.7	9.25	4.33	3.45	14.8	0.98	3.3	1.21	0.73	7	1.8	3.73	101.4
High	Q16531	DNA damage-binding protein 1 [OS=Homo sapiens]	0	214.873	44	48	103	48	1140	126.9	5.26	0.932	0.882	1.05	0.99	1.155	-0.1	-0.18	0.07	-0.01	0.21	0.0235159	0.000775933	0.676466	0.657846	0.647981	0.172519	0.00938879	0.989795	0.993298	0.999948	92.1	87.2	100.6	106.3	99.6	114.2	10.52	4.29	1.23	6.16	0.43	4.21	6.02	4.28	4.05	0.04	3.72	91.2
High	Q9P2J5	Leucine--tRNA ligase, cytoplasmic [OS=Homo sapiens]	0	245.191	49	57	103	57	1176	134.4	7.3	1.047	1.042	1.02	1.037	0.869	0.07	0.06	0.03	0.05	-0.2	0.647765	0.819107	0.853849	0.954343	0.51559	0.974111	0.995721	0.998905	0.999822	0.999948	104.8	103.5	99.4	101.7	103.1	87.5	2.75	2.72	3.2	3.65	2.62	0.94	6.09	0.77	0.47	2.47	4.2	102.6
High	P31146	Coronin-1A [OS=Homo sapiens]	0	161.356	53	32	103	30	461	51	6.68	0.999	1.044	1.003	1.154	1.081	0	0.06	0	0.21	0.11	0.523226	0.778853	0.603213	0.405573	0.842244	0.946909	0.994909	0.9849	0.940122	0.999948	95.3	98.7	94.5	98	109.1	104.5	9.82	7.37	10.83	7.92	11.37	3.92	13.3	5.03	6.59	0.1	5.4	94.8
High	Q9NYU2	UDP-glucose:glycoprotein glucosyltransferase 1 [OS=Homo sapiens]	0	300.13	48	61	103	59	1555	177.1	5.63	1.068	1.032	1.044	1.236	1.377	0.1	0.05	0.06	0.31	0.46	0.359105	0.981904	0.774849	0.160992	0.253324	0.887901	0.999172	0.992485	0.718558	0.904373	96.3	93.1	90.2	92.6	104.4	123.4	6.59	3.5	4.08	2.45	6.59	5.44	1.69	0.7	2.65	3.36	0.94	87.4
High	Q99460	26S proteasome non-ATPase regulatory subunit 1 [OS=Homo sapiens]	0	217.586	48	42	102	42	953	105.8	5.39	0.959	1.015	0.98	0.996	0.847	-0.06	0.02	-0.03	-0.01	-0.24	0.107946	0.735533	0.312629	0.693237	0.454084	0.509947	0.985892	0.877108	0.997026	0.990279	99	106	103.3	101.6	103	87.2	5.19	1.97	1.5	1.03	4.22	2.32	0.79	1.67	0.63	0.17	0.07	107.3
High	P58876	Histone H2B type 1-D [OS=Homo sapiens]	0	84.693	72	14	102	2	126	13.9	10.32	2.728	2.534	1.394	5.698	10.553	1.45	1.34	0.48	2.51	3.4	1e-17	1e-17	8.19715e-08	1e-17	1e-17	6.72222e-16	4.87903e-16	4.64932e-06	1.65e-15	3.63e-15	60.6	65.1	22.2	66.7	151	234.4	49.55	12.49	58.65	42.82	22.32	17.3	78.59	36.4	4.32	42.37	8.27	27.1
High	P48735	Isocitrate dehydrogenase [NADP], mitochondrial [OS=Homo sapiens]	0	173.696	56	28	102	27	452	50.9	8.69	1.086	1.051	1.063	1.219	1.429	0.12	0.07	0.09	0.29	0.51	0.19229	0.681433	0.511325	0.19771	0.198735	0.707064	0.977852	0.96628	0.752925	0.893296	98.6	94.1	90.8	92.1	102.4	122	10.9	9.13	7.57	8.86	8.84	5.86	4.75	2.04	5.24	4.11	4.19	84.4
High	Q92878	DNA repair protein RAD50 [OS=Homo sapiens]	0	248.342	49	70	101	70	1312	153.8	6.89	1.015	1.058	0.859	0.952	0.718	0.02	0.08	-0.22	-0.07	-0.48	0.780897	0.569413	0.000219979	0.443671	0.164364	0.988207	0.961428	0.00474301	0.960031	0.870783	106.4	113.2	106.9	91.9	101.8	79.8	13.97	4.32	3.01	18.69	3.48	9.48	6.97	0.76	19.35	6.52	8.26	114.3
High	P22102	Trifunctional purine biosynthetic protein adenosine-3 [OS=Homo sapiens]	0	217.045	55	47	101	47	1010	107.7	6.7	0.999	1.006	0.975	0.937	0.817	0	0.01	-0.04	-0.09	-0.29	0.517561	0.597356	0.267812	0.368603	0.375221	0.946909	0.966811	0.830939	0.921761	0.958653	104.4	105	104.7	102.1	98.3	85.6	1.45	2.81	1.28	5.92	1.97	2.34	1.69	0.44	5.88	1.59	0.7	104.2
High	Q9Y678	Coatomer subunit gamma-1 [OS=Homo sapiens]	0	211.071	58	43	101	39	874	97.7	5.47	1.025	1.043	1.029	1.029	0.986	0.04	0.06	0.04	0.04	-0.02	0.95876	0.796879	0.994134	0.901914	0.874306	0.997702	0.994909	0.999935	0.999441	0.999948	100.8	102.8	98.4	99.7	101.4	97	2.98	3.43	0.94	1.36	0.31	1.41	1.2	3.18	0.01	0.12	2.82	102.3
High	Q14573	Inositol 1,4,5-trisphosphate receptor type 3 [OS=Homo sapiens]	0	274.744	29	72	101	63	2671	303.9	6.48	1.063	1.051	1.042	1.1	1.219	0.09	0.07	0.06	0.14	0.29	0.419621	0.681912	0.79471	0.666498	0.504017	0.925031	0.977852	0.995582	0.995767	0.999948	98.1	96.6	92.2	96.1	101.5	115.5	1.8	0.56	1.63	4.46	2.26	4.64	1.57	0.88	0.7	3.72	4.08	98.4
High	Q01518	Adenylyl cyclase-associated protein 1 [OS=Homo sapiens]	0	175.304	65	33	101	33	475	51.9	8.06	1.055	1.056	1.04	1.096	1.059	0.08	0.08	0.06	0.13	0.08	0.531317	0.600293	0.837626	0.689691	0.902991	0.95013	0.966811	0.998905	0.997026	0.999948	101.9	103.6	95.9	99.3	102.6	96.8	10.07	10.09	6.26	2.86	5.97	3.22	1.13	5.24	3.89	3.32	7.44	103.9
High	O60763	General vesicular transport factor p115 [OS=Homo sapiens]	0	239.755	47	39	100	39	962	107.8	4.91	1.053	1.052	1.057	1.023	0.956	0.08	0.07	0.08	0.03	-0.06	0.555072	0.667565	0.589324	0.865342	0.782628	0.952545	0.977764	0.982957	0.999441	0.999948	100.9	103.3	98.7	104.3	100.3	92.5	3.63	3.25	2.86	5.39	3.47	4.53	3.58	2.08	3.55	1.07	2.99	99.5
High	O60814	Histone H2B type 1-K [OS=Homo sapiens]	0	77.626	72	13	100	0	126	13.9	10.32	2.078	2.787	1.796	3.075	3.858	1.05	1.48	0.84	1.62	1.95	1.87068e-06	2.71254e-08	0.00139145	2.50635e-06	0.000222478	4.80918e-05	7.03322e-07	0.021999	0.000117851	0.0103538	87.8	78.8	42.9	58.2	164.6	167.6	47.12	29.88	54.52	46.66	15.05	17.92	111.69	61.94	36.3	20.15	44.22	30.9
High	P30153	Serine/threonine-protein phosphatase 2A 65 kDa regulatory subunit A alpha isoform [OS=Homo sapiens]	0	167.139	56	31	100	23	589	65.3	5.11	0.966	0.999	1	1.036	1.018	-0.05	0	0	0.05	0.03	0.154539	0.502303	0.560235	0.944885	0.975277	0.629181	0.947594	0.975653	0.999441	0.999948	96.3	99	99.6	99.6	104.3	101.3	2.7	3.85	0.84	3.77	2.37	3.37	1.56	1.99	3.26	2.47	0.56	96.3
High	P53999	Activated RNA polymerase II transcriptional coactivator p15 [OS=Homo sapiens]	0	119.227	79	15	100	15	127	14.4	9.6	1.017	1.028	1.045	1.16	1.22	0.02	0.04	0.06	0.21	0.29	0.827326	0.958973	0.756958	0.382942	0.502702	0.991799	0.998542	0.991364	0.928327	0.999948	96.2	94.4	91.8	96.6	105.7	115.3	3.37	5.13	2.28	1.38	3.14	5.7	3.34	6.46	3.2	1.3	3.78	91
High	Q12906	Interleukin enhancer-binding factor 3 [OS=Homo sapiens]	0	208.375	45	35	99	29	894	95.3	8.76	1.199	1.277	1.293	1.697	1.859	0.26	0.35	0.37	0.76	0.89	0.000308603	3.9842e-06	2.87195e-06	5.41025e-05	0.0209933	0.00482027	7.8092e-05	0.00010905	0.00177891	0.305312	82.4	89.3	68.7	98.4	116.8	144.2	12.22	7.86	8.57	16.15	6.93	10.31	24.23	2.34	16	1.89	1.49	78.2
High	P12236	ADP/ATP translocase 3 [OS=Homo sapiens]	0	117.874	67	23	99	4	298	32.8	9.74	0.968	1.031	1.1	1.166	1.331	-0.05	0.04	0.14	0.22	0.41	0.52768	0.733284	0.239113	0.267347	0.251051	0.948986	0.98551	0.795145	0.832878	0.904161	96	95.9	93.3	93.1	98.3	123.5	14.74	16.28	14.35	7.14	8.94	6.56	4.68	0.34	9.17	2.96	12.11	75.6
High	P62906	Large ribosomal subunit protein uL1 [OS=Homo sapiens]	0	104.745	61	17	99	17	217	24.8	9.94	1.124	1.213	1.145	1.283	1.428	0.17	0.28	0.19	0.36	0.51	0.0355797	0.000461225	0.0292186	0.087301	0.199391	0.232626	0.00592024	0.22586	0.563962	0.893296	93.6	100.9	83.8	95.3	106.8	119.7	4.7	5.91	0.43	4.72	5.38	6.82	5.42	2.12	0.61	7.77	2.69	98.9
High	O95347	Structural maintenance of chromosomes protein 2 [OS=Homo sapiens]	0	250.984	46	63	99	63	1197	135.6	8.43	1.004	0.961	0.927	0.873	0.655	0.01	-0.06	-0.11	-0.2	-0.61	0.595254	0.133313	0.0326277	0.135711	0.0809239	0.962808	0.549915	0.241909	0.674089	0.676228	110.2	108.9	109.8	102.8	99.7	68.6	15.12	5.7	6.63	8.27	12.02	11.99	1.57	2.64	8.21	5.71	3.19	122.2
High	P06753	Tropomyosin alpha-3 chain [OS=Homo sapiens]	0	85.595	56	22	99	9	285	32.9	4.72	1.055	1.049	1.131	1.143	1.035	0.08	0.07	0.18	0.19	0.05	0.538212	0.637304	0.107517	0.412226	0.951948	0.950184	0.97479	0.528845	0.946117	0.999948	96.6	103	89.5	105.5	104.6	100.8	7.98	9.02	11.2	6.71	6.27	8.7	1.19	8.77	6.35	3.35	7.12	110.1
High	Q9Y4A5	Transformation/transcription domain-associated protein [OS=Homo sapiens]	0	251.824	22	76	98	76	3859	437.3	8.19	0.901	0.905	0.931	0.909	0.918	-0.15	-0.14	-0.1	-0.14	-0.12	0.00236565	0.00501609	0.0393849	0.24907	0.663287	0.0266025	0.0460273	0.274937	0.810437	0.999948	97.5	97.7	108.2	100.7	98.4	97.5	2.63	5.27	5.58	1.79	2.55	2.94	3.32	0.35	5.13	4.07	2	96.4
High	Q03252	Lamin-B2 [OS=Homo sapiens]	0	176.193	57	41	97	37	620	69.9	5.59	1.714	1.539	1.21	2.185	2.777	0.78	0.62	0.27	1.13	1.47	1e-17	1e-17	0.00141079	8.31161e-10	0.000109433	6.72222e-16	4.87903e-16	0.0221862	6.91999e-08	0.00584181	91.1	106.1	56.4	87.8	123.3	135.3	22.85	16.01	31.49	28.13	6.08	11	28.51	7.44	17.38	31.1	3.78	62.2
High	A6NHR9	Structural maintenance of chromosomes flexible hinge domain-containing protein 1 [OS=Homo sapiens]	0	286.362	38	67	97	67	2005	226.2	7.3	0.977	0.972	0.933	0.9	0.817	-0.03	-0.04	-0.1	-0.15	-0.29	0.243717	0.208752	0.0434414	0.21571	0.373686	0.773063	0.715957	0.294202	0.774744	0.958236	100.9	103.2	106.1	107.2	99.7	82.9	10.6	7.35	9.65	8.89	11.57	4.55	2.92	3.08	1.06	6.19	0.48	96.7
High	P10412	Histone H1.4 [OS=Homo sapiens]	0	127.545	53	26	97	8	219	21.9	11.03	1.281	1.257	1.349	1.924	2.992	0.36	0.33	0.43	0.94	1.58	9.58818e-05	0.00173637	0.000176885	5.23248e-06	5.96851e-05	0.00176144	0.0186259	0.00397334	0.000226118	0.00363518	79.1	73.6	61.7	85	115.8	184.7	19.28	14.48	8.47	12.02	15.51	14.15	23.66	9.72	3.11	4.17	3.62	71.7
High	Q15393	Splicing factor 3B subunit 3 [OS=Homo sapiens]	0	220.619	46	46	96	46	1217	135.5	5.26	1.032	1.011	1.118	1.161	1.21	0.05	0.02	0.16	0.21	0.27	0.903207	0.67009	0.0903753	0.379353	0.523052	0.997702	0.977764	0.471896	0.928327	0.999948	94.3	91.3	90.3	108.2	104.8	111.1	8.63	3.38	5.45	12.43	2.13	6.23	8.35	2.09	13.5	1.73	7.49	94.1
High	P48634	Protein PRRC2A [OS=Homo sapiens]	0	269.689	37	57	96	55	2157	228.7	9.45	1.036	0.987	0.997	0.896	0.829	0.05	-0.02	0	-0.16	-0.27	0.841825	0.348307	0.520901	0.201508	0.405616	0.997702	0.87953	0.969047	0.755636	0.975608	106.6	101.6	102.9	109	92.8	87.1	6.52	4.38	5.44	4.9	0.66	1.63	0.35	1.32	2.07	5.1	6.19	115.1
High	O60506	Heterogeneous nuclear ribonucleoprotein Q [OS=Homo sapiens]	0	229.076	59	38	96	29	623	69.6	8.59	1.23	1.12	1.143	1.055	0.88	0.3	0.16	0.19	0.08	-0.18	2.59239e-05	0.0738011	0.0308762	0.930741	0.548696	0.000548391	0.369019	0.234087	0.999441	0.999948	111	108	94.4	105.5	97.9	83.1	5.68	6.51	7.82	5.96	1.95	2.07	9.87	11.44	10.6	8.88	2.98	104.5
High	P53618	Coatomer subunit beta [OS=Homo sapiens]	0	245.624	56	46	96	46	953	107.1	6.05	1.08	1.085	1.064	1.073	1.095	0.11	0.12	0.09	0.1	0.13	0.239548	0.266984	0.491709	0.82361	0.800752	0.768434	0.799104	0.962047	0.999441	0.999948	100.8	100.8	95.5	100.4	100.8	101.8	1.46	3.85	2.3	2.42	1.47	3.06	0.6	1.42	0.2	0.25	0.36	100.3
High	Q5UIP0	Telomere-associated protein RIF1 [OS=Homo sapiens]	0	259.337	30	70	96	70	2472	274.3	5.52	0.907	0.858	0.907	0.652	0.534	-0.14	-0.22	-0.14	-0.62	-0.9	0.00384861	7.60066e-05	0.00967185	8.9714e-05	0.011059	0.0405175	0.00120799	0.102898	0.00280743	0.194477	114.4	105.4	122.9	111.5	80.1	65.6	7.98	8.76	5.1	6.51	10.61	2.27	3.81	3.81	1.86	4.63	3.62	112.5
High	P67809	Y-box-binding protein 1 [OS=Homo sapiens]	0	108.824	57	18	96	14	324	35.9	9.88	1.044	1.02	1.053	1.062	1.119	0.06	0.03	0.07	0.09	0.16	0.71022	0.827238	0.643412	0.88426	0.737196	0.982858	0.995721	0.985301	0.999441	0.999948	98.3	96.5	93.8	101.9	102.6	106.9	1.2	3.26	2.01	5.17	1.74	4.37	2.82	1.92	6.46	0.05	3.54	98.9
High	P50851	Lipopolysaccharide-responsive and beige-like anchor protein [OS=Homo sapiens]	0	315.009	30	73	96	67	2863	318.9	5.6	0.985	1.044	1.006	0.961	0.854	-0.02	0.06	0.01	-0.06	-0.23	0.334214	0.787236	0.635358	0.490234	0.473886	0.870845	0.994909	0.985301	0.974631	0.993651	101.6	106	101.6	106.5	97.6	86.7	3.5	2.79	4.65	4.7	1.99	2.35	1.97	0.95	2.04	0.37	2.82	101.8
High	Q92598	Heat shock protein 105 kDa [OS=Homo sapiens]	0	254.538	64	51	96	46	858	96.8	5.39	1.009	1.002	1.03	0.961	0.879	0.01	0	0.04	-0.06	-0.19	0.679963	0.540869	0.985124	0.491357	0.546625	0.980548	0.958785	0.999935	0.974631	0.999948	102.7	101.9	101.7	103.7	100.5	89.4	7.65	3.88	2.97	5.51	5.07	4.88	0.43	0.64	3.27	8.63	0.24	106.9
High	O95613	Pericentrin [OS=Homo sapiens]	0	275.43	24	80	96	80	3336	377.8	5.55	0.963	0.912	0.763	0.78	0.64	-0.05	-0.13	-0.39	-0.36	-0.64	0.135181	0.00819693	1.02167e-09	0.0164494	0.0759689	0.583428	0.069133	8.58486e-08	0.183388	0.653276	114.2	108.4	118.6	90.4	92.5	75.8	29.99	3.23	0.9	21.98	4.09	11.06	2.92	2.04	30.56	1.15	14.52	117.6
High	P63244	Small ribosomal subunit protein RACK1 [OS=Homo sapiens]	0	105.345	80	20	96	20	317	35.1	7.69	1.083	1.067	1.091	1.135	1.267	0.11	0.09	0.13	0.18	0.34	0.224144	0.460021	0.234025	0.498365	0.414125	0.74866	0.944838	0.789801	0.974631	0.976826	98.2	97.2	90.7	98.2	102.9	112.8	2.83	7.09	1.69	3.81	2.74	1.28	1.2	10.61	2.89	0.41	0.43	97.9
High	O95757	Heat shock 70 kDa protein 4L [OS=Homo sapiens]	0	254.324	69	50	95	45	839	94.5	5.88	1.034	1.049	1.032	0.882	0.705	0.05	0.07	0.05	-0.18	-0.5	0.881457	0.698971	0.957189	0.159848	0.144675	0.997702	0.981067	0.999348	0.717026	0.849782	108.5	110.2	105	108.3	92.6	75.4	4.05	4.15	6.1	6.59	9.97	3.54	3.06	0.05	0.43	5.23	6.55	106.1
High	Q13547	Histone deacetylase 1 [OS=Homo sapiens]	0	106.913	59	24	95	16	482	55.1	5.48	0.938	0.903	0.927	0.96	0.966	-0.09	-0.15	-0.11	-0.06	-0.05	0.0351676	0.00440348	0.0320432	0.489584	0.81165	0.231098	0.0408605	0.238981	0.974631	0.999948	97.6	96.5	105.3	97.6	99.9	103.2	4.93	1.43	1.36	0.4	3.38	2.29	2.79	1.1	1.22	2.29	2.55	102.3
High	Q16706	Alpha-mannosidase 2 [OS=Homo sapiens]	0	210.569	45	45	95	43	1144	131.1	7.58	1.006	0.987	1.01	1.098	1.223	0.01	-0.02	0.01	0.13	0.29	0.627466	0.353179	0.700531	0.678929	0.495359	0.969652	0.881145	0.990497	0.997026	0.999948	94.2	91.5	97.6	97.2	106.9	112.8	7.1	4.27	3.31	2	5.01	6.28	6.07	0.76	2.09	0.37	5.25	93.4
High	P55884	Eukaryotic translation initiation factor 3 subunit B [OS=Homo sapiens]	0	214.301	43	37	95	37	814	92.4	5	1.03	0.955	1.014	0.964	0.933	0.04	-0.07	0.02	-0.05	-0.1	0.945293	0.0996354	0.760547	0.506077	0.711149	0.997702	0.455053	0.99153	0.975645	0.999948	106.9	95	100.7	103.1	97	97.3	2.82	5.02	4.27	2.61	3.93	4.53	1.04	1.13	2.13	0.92	3.92	108.6
High	Q13435	Splicing factor 3B subunit 2 [OS=Homo sapiens]	0	191.676	50	43	95	43	895	100.2	5.67	0.987	0.961	1.079	1.048	1.074	-0.02	-0.06	0.11	0.07	0.1	0.355842	0.132269	0.331969	0.977352	0.859436	0.886231	0.547569	0.893026	0.999822	0.999948	93.4	91.1	94.6	117.8	99.7	103.3	11.7	4.36	9.61	15.55	1.64	6.25	25.23	0.25	16.08	4.23	15.37	92
High	Q9BXJ9	N-alpha-acetyltransferase 15, NatA auxiliary subunit [OS=Homo sapiens]	0	215.96	56	52	94	46	866	101.2	7.42	0.945	1.045	1.022	1.069	1.054	-0.08	0.06	0.03	0.1	0.08	0.0520228	0.773266	0.885526	0.847121	0.919594	0.315369	0.99481	0.998905	0.999441	0.999948	95.1	101.9	99.4	97.1	106.3	100.2	3.07	2.9	2.98	8.88	5	8.4	5.15	3.9	11.03	10.87	4.84	96.7
High	Q02880	DNA topoisomerase 2-beta [OS=Homo sapiens]	0	289.095	45	69	94	55	1626	183.2	8	1.69	1.805	2.537	6.517	12.35	0.76	0.85	1.34	2.7	3.63	1e-17	1e-17	1e-17	1e-17	1e-17	6.72222e-16	4.87903e-16	2.26875e-15	1.65e-15	3.63e-15	37.8	36.7	22.3	64.5	146.2	292.4	51.14	20.36	19.58	49.04	21.18	16.24	63.98	3.31	20.41	30.14	19.88	26.9
High	P33176	Kinesin-1 heavy chain [OS=Homo sapiens]	0	247.711	55	53	94	53	963	109.6	6.51	1.023	1.033	1.022	1.024	0.975	0.03	0.05	0.03	0.03	-0.04	0.923003	0.964812	0.890671	0.872056	0.842324	0.997702	0.998542	0.998905	0.999441	0.999948	102.2	102.1	98.8	101	99.4	96.4	3.07	1.75	2.03	1.03	3.02	3.02	1.41	0.15	1.22	2.51	0.62	103.5
High	Q5JRA6	Transport and Golgi organization protein 1 homolog [OS=Homo sapiens]	0	278.371	40	70	94	70	1907	213.6	4.84	1.004	0.97	1.056	1.084	1.267	0.01	-0.04	0.08	0.12	0.34	0.602178	0.192377	0.594484	0.755397	0.412578	0.962848	0.684724	0.984273	0.999441	0.976826	92.3	92.7	95.6	97.6	101.3	120.5	9.35	5.51	7.27	6.81	10.95	7.05	5.52	0.95	5.78	3.34	0.52	87
High	P45880	Voltage-dependent anion-selective channel protein 2 [OS=Homo sapiens]	0	75.652	66	15	94	15	294	31.5	7.56	1.381	1.375	1.219	1.658	2.247	0.47	0.46	0.29	0.73	1.17	1.43669e-08	4.5768e-09	0.00186541	0.000184722	0.00231887	5.03394e-07	1.33551e-07	0.0279349	0.00512647	0.0618934	83.4	99.2	67.2	80.4	118.7	151	11.51	11.91	17.05	9.17	5.94	6.32	4.88	6	6.61	11.05	4.47	74.1
High	P16402	Histone H1.3 [OS=Homo sapiens]	0	126.938	58	27	94	12	221	22.3	11.02	1.167	1.127	1.372	1.972	2.99	0.22	0.17	0.46	0.98	1.58	0.00289059	0.0550287	3.76814e-09	1.24525e-07	3.23112e-05	0.0314911	0.297092	2.89796e-07	7.43465e-06	0.00217203	71.9	68.2	61.3	87.8	119.4	191.3	19.01	18.82	2.9	15	16.27	12.16	5.51	12.41	8.73	24.74	4.78	69.7
High	Q9NR09	Baculoviral IAP repeat-containing protein 6 [OS=Homo sapiens]	0	287.669	18	71	94	71	4857	529.9	6.05	0.992	0.94	0.995	0.709	0.581	-0.01	-0.09	-0.01	-0.5	-0.78	0.419577	0.0465339	0.490812	0.00126353	0.0269048	0.925031	0.261483	0.962047	0.0250362	0.356534	113.9	108.6	115.5	114.6	82.2	65.3	2.11	1	1.73	1.39	2.4	10.87	3.22	1.92	3.6	0.58	9.09	114.6
High	Q1KMD3	Heterogeneous nuclear ribonucleoprotein U-like protein 2 [OS=Homo sapiens]	0	196.905	50	38	94	38	747	85.1	4.91	1.012	1.112	1.034	1.127	1.045	0.02	0.15	0.05	0.17	0.06	0.722608	0.102879	0.920403	0.524576	0.944732	0.986421	0.464757	0.998905	0.976606	0.999948	96.8	104.4	93.9	99.9	106.1	98.9	2.44	2.55	1.98	2.23	2.02	2.08	1.36	0.83	1.27	0.26	2.98	96.6
High	P39023	Large ribosomal subunit protein uL3 [OS=Homo sapiens]	0	131.221	53	27	93	27	403	46.1	10.18	1.153	1.218	1.142	1.257	1.434	0.2	0.28	0.19	0.33	0.52	0.00725997	0.000327147	0.0331169	0.123307	0.193531	0.0692789	0.00438532	0.244935	0.657398	0.893296	97.1	100.2	84.6	91	105.4	121.7	0.65	5.51	3.47	8.22	3.76	7.89	1.03	4.77	4.23	7.69	0.46	98.7
High	P54886	Delta-1-pyrroline-5-carboxylate synthase [OS=Homo sapiens]	0	144.206	41	33	93	33	795	87.2	7.12	1.022	1.037	1.016	1.147	1.456	0.03	0.05	0.02	0.2	0.54	0.913858	0.891429	0.791779	0.436832	0.174489	0.997702	0.996612	0.995582	0.959182	0.876906	91.7	94.8	90.9	90.2	101.8	130.7	3.78	2.19	1.64	6.52	4.97	1.26	3.05	0.77	3.9	5.43	1.73	89.7
High	P61604	10 kDa heat shock protein, mitochondrial [OS=Homo sapiens]	0	70.555	85	15	93	15	102	10.9	8.92	0.991	1.042	1.016	1.133	1.42	-0.01	0.06	0.02	0.18	0.51	0.399345	0.80896	0.793034	0.499412	0.207512	0.914513	0.995566	0.995582	0.974631	0.895698	99	88.5	84.9	95.1	107.9	124.6	14.09	19.03	12.68	11.89	12.37	11.43	1.41	8.73	1.47	0.58	2.28	77.9
High	Q15075	Early endosome antigen 1 [OS=Homo sapiens]	0	285.778	46	65	93	65	1411	162.4	5.68	1.044	1.033	1.054	1.083	1.077	0.06	0.05	0.08	0.11	0.11	0.700952	0.96305	0.629363	0.763904	0.85104	0.982858	0.998542	0.985301	0.999441	0.999948	97.7	100.4	97.2	98	106.3	100.4	7	5.55	8.94	10.95	10.2	10.59	1.97	1.4	6.52	1.42	6.17	90.5
High	P23284	Peptidyl-prolyl cis-trans isomerase B [OS=Homo sapiens]	0	104.281	66	19	93	19	216	23.7	9.41	1.057	1.114	1.069	1.259	1.418	0.08	0.16	0.1	0.33	0.5	0.50382	0.0960583	0.43851	0.12028	0.209299	0.941163	0.442053	0.945349	0.653265	0.895698	89.5	96.7	86.5	94.7	111.2	121.3	5.2	4.75	2.87	6.73	5.22	2.5	6.54	5.66	5.33	3.17	3.39	89.7
High	Q9NY33	Dipeptidyl peptidase 3 [OS=Homo sapiens]	0	149.623	54	31	92	31	737	82.5	5.1	1.047	1.006	1.049	1.024	0.998	0.07	0.01	0.07	0.03	0	0.647715	0.606242	0.699667	0.868849	0.912421	0.974111	0.967237	0.990497	0.999441	0.999948	100.4	103.3	97.5	102.2	98.5	98.1	4.76	4.28	4.17	5.36	5.36	5.05	1.26	3.08	0.02	1.87	4.9	98
High	Q8TEM1	Nuclear pore membrane glycoprotein 210 [OS=Homo sapiens]	0	191.663	29	46	92	46	1887	205	6.81	1.128	1.026	1.067	1.205	1.421	0.17	0.04	0.09	0.27	0.51	0.0283804	0.926557	0.460747	0.232955	0.206264	0.200899	0.99745	0.956114	0.792577	0.895698	94.5	89.4	87.1	100.3	105	123.7	3.49	4.53	8.85	10.03	6.63	6.48	8.75	3.37	0.65	1.65	1.72	92.4
High	P0DP23	Calmodulin-1 [OS=Homo sapiens]	0	85.855	66	14	92	14	149	16.8	4.22	0.997	1.045	1.011	1.052	0.914	0	0.06	0.02	0.07	-0.13	0.494943	0.761523	0.710613	0.952	0.651535	0.939906	0.992876	0.990497	0.999795	0.999948	100.1	102.4	99.1	103.7	103.5	91.2	2.17	4.65	3.12	5.29	1.04	13.08	1.95	0.29	1.64	0.94	5.97	100.2
High	P16403	Histone H1.2 [OS=Homo sapiens]	0	122.67	56	25	92	9	213	21.4	10.93	1.168	1.281	1.466	1.807	2.937	0.22	0.36	0.55	0.85	1.55	0.0303652	0.00285868	4.46424e-05	0.000520184	0.00175641	0.211199	0.0282291	0.00120934	0.0120727	0.0499668	80.9	76.7	62.7	82.4	113.2	184.1	15.05	10.06	12.76	8.38	11.43	5.85	9.39	6.86	0.58	27.05	8.86	69.8
High	P45974	Ubiquitin carboxyl-terminal hydrolase 5 [OS=Homo sapiens]	0	218.302	55	43	91	41	858	95.7	5.03	0.974	0.984	1.004	0.929	0.818	-0.04	-0.02	0.01	-0.11	-0.29	0.21785	0.312386	0.606665	0.330189	0.378308	0.742741	0.851457	0.985176	0.890632	0.959631	102.2	104.2	105.9	106.5	98.4	82.9	1.2	4.94	3.04	1.83	1.3	3.19	2.18	2.99	0.51	1.14	0.85	102.6
High	P26583	High mobility group protein B2 [OS=Homo sapiens]	0	128.249	77	21	91	16	209	24	7.81	1.124	1.087	1.057	1.094	1.152	0.17	0.12	0.08	0.13	0.2	0.0362852	0.251112	0.58196	0.699532	0.654864	0.236388	0.777188	0.982631	0.997026	0.999948	101.7	101.9	93.8	99.1	100.9	102.5	4.69	4.57	5.52	1.51	1.24	7.23	5.36	0.44	4.85	5.44	9.58	100.6
High	P29401	Transketolase [OS=Homo sapiens]	0	182.549	54	37	91	37	623	67.8	7.66	0.938	1.031	0.978	1.12	1.108	-0.09	0.04	-0.03	0.16	0.15	0.0344599	0.997765	0.293033	0.559671	0.767053	0.227105	0.999805	0.861723	0.978617	0.999948	88.6	99.6	104.3	93.1	108.3	106	10.41	12.09	10.39	17.02	4.75	16.07	8.77	11.56	21.08	11.37	17.95	86.1
High	Q93008	Probable ubiquitin carboxyl-terminal hydrolase FAF-X [OS=Homo sapiens]	0	244.041	27	61	91	33	2554	290.3	5.8	1.03	1.055	1.017	0.964	0.876	0.04	0.08	0.02	-0.05	-0.19	0.944213	0.613637	0.800387	0.506482	0.536129	0.997702	0.969151	0.996048	0.975645	0.999948	102.5	105.1	102.3	101.9	98.6	89.6	7.22	6.37	9.06	7.77	7.37	6.74	3.57	0.61	2.94	1.69	0.11	94.4
High	P12235	ADP/ATP translocase 1 [OS=Homo sapiens]	0	113.943	65	20	91	6	298	33	9.76	1.039	1.074	1.274	1.023	1.317	0.06	0.1	0.35	0.03	0.4	0.549398	0.374612	0.00393376	0.857535	0.364106	0.952376	0.898319	0.0507388	0.999441	0.954731	103.3	98	86.4	106.6	89.7	116	21.01	24.84	16.92	21.44	8.33	3.64	18.41	8.24	16.85	20.3	6.07	76.2
High	Q12789	General transcription factor 3C polypeptide 1 [OS=Homo sapiens]	0	224.078	33	65	91	65	2109	238.7	7.3	0.903	0.928	0.829	0.544	0.423	-0.15	-0.11	-0.27	-0.88	-1.24	0.00276286	0.0241734	9.18361e-06	1.35485e-07	0.000585308	0.0303179	0.159527	0.000313313	8.0361e-06	0.0224121	114.8	122.2	132.2	105.3	71.9	53.7	15.06	4.55	3.46	9.09	7.45	16.77	9.52	0.64	13.05	4.68	17.98	113.9
High	P06899	Histone H2B type 1-J [OS=Homo sapiens]	0	74.46	72	13	91	2	126	13.9	10.32	3.512	2.232	1.282	6.565	10.735	1.81	1.16	0.36	2.71	3.42	1e-17	1.0588e-11	0.0360366	1e-17	3.9968e-15	6.72222e-16	3.91813e-10	0.256295	1.65e-15	1.25072e-12	66	65.7	21.4	53.7	147.3	245.9	49.82	27.33	55.64	40.58	31.36	20.18	13.31	58.3	20.17	6.99	32.51	24.7
High	Q29RF7	Sister chromatid cohesion protein PDS5 homolog A [OS=Homo sapiens]	0	223.033	43	54	91	46	1337	150.7	7.91	1.015	1.026	1.023	0.687	0.573	0.02	0.04	0.03	-0.54	-0.8	0.788777	0.92407	0.901202	0.000495215	0.0232563	0.988207	0.99745	0.998905	0.0117339	0.330282	115.8	117	113	114.6	74.9	64.8	2.47	4.04	4.68	6.68	8.9	3.21	1.63	1.34	1.27	5.42	8.47	113.9
High	Q92621	Nuclear pore complex protein Nup205 [OS=Homo sapiens]	0	254.2	32	59	90	59	2012	227.8	6.19	0.969	0.962	1.021	1.061	1.199	-0.05	-0.06	0.03	0.09	0.26	0.177465	0.137179	0.876211	0.896264	0.545726	0.678567	0.559795	0.998905	0.999441	0.999948	93.3	92	96.3	98.3	103.3	116.8	3.75	1.76	1.78	7.18	2.96	4.53	7.17	0.03	6.21	2.06	0.89	93.7
High	Q15020	Squamous cell carcinoma antigen recognized by T-cells 3 [OS=Homo sapiens]	0	198.366	45	46	90	46	963	109.9	5.57	1.015	1.034	1.037	1.057	1.006	0.02	0.05	0.05	0.08	0.01	0.781131	0.942631	0.881024	0.918892	0.936878	0.988207	0.998542	0.998905	0.999441	0.999948	97.1	102.4	99	101.1	103.9	96.6	5.28	3.28	6.35	5.53	4.66	6.45	2.9	0.74	2.22	1.24	5.35	94.1
High	P05023	Sodium/potassium-transporting ATPase subunit alpha-1 [OS=Homo sapiens]	0	214.47	48	44	90	44	1023	112.8	5.49	1.049	1.086	1.046	0.96	0.668	0.07	0.12	0.06	-0.06	-0.58	0.618421	0.259932	0.745457	0.481856	0.0952422	0.965447	0.789486	0.990954	0.971179	0.730619	109.2	112.3	103.4	108.1	97.9	69.1	4.66	4.39	1.23	3.25	4.83	10.52	1.04	0.12	0.99	3.96	3.87	109.3
High	P47897	Glutamine--tRNA ligase [OS=Homo sapiens]	0	190.774	62	43	90	42	775	87.7	7.15	1.027	1.018	1.031	0.994	0.902	0.04	0.03	0.04	-0.01	-0.15	0.997229	0.7834	0.976659	0.68031	0.615297	0.999856	0.994909	0.999935	0.997026	0.999948	102.7	104	100	101.9	101.1	90.2	2.76	2.98	2.37	3.85	2.52	2.88	0.35	1.71	0.83	0.66	1.69	101.1
High	O94906	Pre-mRNA-processing factor 6 [OS=Homo sapiens]	0	212.484	51	50	90	50	941	106.9	8.25	0.98	1.065	0.992	0.937	0.745	-0.03	0.09	-0.01	-0.09	-0.42	0.271249	0.484034	0.445994	0.368759	0.212484	0.807535	0.947594	0.947033	0.921898	0.895698	104.3	109.3	102.7	105.5	99.2	79	8.07	0.66	4.01	8.68	6.05	7.73	7.22	4.06	12.94	4.39	10.92	106.8
High	O43143	ATP-dependent RNA helicase DHX15 [OS=Homo sapiens]	0	190.329	53	39	90	38	795	90.9	7.46	1.037	1.053	1.027	1.075	1.044	0.05	0.08	0.04	0.1	0.06	0.829982	0.640048	0.972974	0.810022	0.948901	0.993154	0.975251	0.999935	0.999441	0.999948	98.7	101	95.9	99.6	103.5	101.2	4.03	3.83	0.93	2.23	3.14	3.82	3.36	0.9	2.21	0.6	2.27	99.6
High	P09211	Glutathione S-transferase P [OS=Homo sapiens]	0	115.461	70	13	90	13	210	23.3	5.64	1	1	1.055	1.054	1.035	0	0	0.08	0.08	0.05	0.541833	0.520384	0.616482	0.93981	0.973501	0.950221	0.950651	0.985301	0.999441	0.999948	99.3	99.2	99.9	102.4	102.8	96.4	6.4	13.06	10.21	10.52	7.54	10.03	2.58	2.65	4.84	5.02	3.66	91.4
High	A6NC98	Coiled-coil domain-containing protein 88B [OS=Homo sapiens]	0	230.837	40	58	90	58	1476	164.7	5.11	1.022	0.981	0.969	0.926	0.783	0.03	-0.03	-0.05	-0.11	-0.35	0.970641	0.35372	0.277448	0.335756	0.320028	0.99826	0.881145	0.844346	0.894069	0.934595	104.2	104.1	106.1	104.2	98.2	83.1	3.84	2.02	7.19	7.71	2.56	11.04	1.64	6.04	1.72	3.75	0.22	109.9
High	Q86U86	Protein polybromo-1 [OS=Homo sapiens]	0	236.622	36	56	89	56	1689	192.8	6.89	1.003	1.036	0.761	0.86	0.693	0	0.05	-0.39	-0.22	-0.53	0.586996	0.90635	5.61239e-10	0.106173	0.126591	0.960418	0.99745	5.04282e-08	0.622619	0.81559	110.3	118.7	114	83.6	97.2	76.2	19.01	3.91	2.23	20.44	6.47	5.99	2.77	1.51	13.98	1.24	2.41	110.4
High	A5YKK6	CCR4-NOT transcription complex subunit 1 [OS=Homo sapiens]	0	246.229	30	62	89	62	2376	266.8	7.11	0.996	0.949	0.981	0.925	0.796	-0.01	-0.07	-0.03	-0.11	-0.33	0.468637	0.0764099	0.327208	0.314229	0.321421	0.939906	0.378092	0.890111	0.874436	0.934736	106	99.6	107.2	104.6	97.4	85.2	4.65	3.78	2.49	0.99	4.81	2.14	2.21	1.12	0.36	0.57	6.2	105.8
High	P49736	DNA replication licensing factor MCM2 [OS=Homo sapiens]	0	253.487	58	51	89	51	904	101.8	5.52	1.016	1.051	1.096	1.137	1.287	0.02	0.07	0.13	0.19	0.36	0.80622	0.672037	0.197057	0.479323	0.379181	0.989351	0.977764	0.736041	0.97033	0.960532	95.4	93.6	89.1	97.6	109.6	114.7	4.43	8.72	5.3	15.16	6.79	10.64	4.18	0.71	13.73	3.48	6.05	90.3
High	P52701	DNA mismatch repair protein Msh6 [OS=Homo sapiens]	0	235.149	48	55	89	54	1360	152.7	6.9	0.952	0.939	0.763	0.756	0.562	-0.07	-0.09	-0.39	-0.4	-0.83	0.0763703	0.0450884	9.28993e-10	0.00724123	0.0191737	0.412045	0.254147	7.87907e-08	0.103324	0.286187	117.8	111.8	121.5	92.8	91.9	64.2	28.12	5.31	4.12	19.62	10.8	7.63	3.84	3.02	33.03	8.68	4.18	122.1
High	P10599	Thioredoxin [OS=Homo sapiens]	0	73.771	89	10	89	10	105	11.7	4.92	1.103	1.133	1.119	1.053	0.896	0.14	0.18	0.16	0.07	-0.16	0.108541	0.0411274	0.0985897	0.948937	0.618237	0.511958	0.238797	0.501796	0.999441	0.999948	104.5	109.4	94.7	105.9	94.8	90.8	2.58	10.81	7.23	10.94	9.85	6.05	11.99	13.57	21.85	2.64	1.19	104.8
High	O75083	WD repeat-containing protein 1 [OS=Homo sapiens]	0	164.089	47	29	89	29	606	66.2	6.65	1.001	1.063	1.015	1.144	1.139	0	0.09	0.02	0.19	0.19	0.543544	0.5136	0.771703	0.448614	0.687494	0.950782	0.948245	0.992119	0.961006	0.999948	96.9	100.4	94.5	96	103.8	108.4	10.67	13.04	6.66	3.97	7.35	5.96	1.47	3.52	7.66	2.68	12.45	98.8
High	Q5JPE7	BOS complex subunit NOMO2 [OS=Homo sapiens]	0	216.468	49	48	88	1	1267	139.4	5.76	0.831	0.946	0.933	1.095	1.33	-0.27	-0.08	-0.1	0.13	0.41	0.157243	0.920136	0.799869	0.434442	0.349655	0.63733	0.99745	0.996048	0.957587	0.946485	83.7	87.1	95.6	95.6	101.8	136.2	10.35	3.27	5.52	13.06	3.85	5.47	2.55	2.64	7.04	4.86	3.18	83.3
High	O75533	Splicing factor 3B subunit 1 [OS=Homo sapiens]	0	234.928	47	53	88	53	1304	145.7	7.09	1.065	1.11	1.165	1.213	1.261	0.09	0.15	0.22	0.28	0.33	0.399209	0.111861	0.0113273	0.211978	0.424005	0.914513	0.493985	0.11668	0.769425	0.982208	92.5	96.4	86.9	109.5	104.9	109.9	12.61	1.05	6.28	11.3	3.31	6.74	15.76	4.02	9.95	3.3	10.84	89.2
High	P40926	Malate dehydrogenase, mitochondrial [OS=Homo sapiens]	0	177.728	71	25	88	25	338	35.5	8.68	1.09	1.071	1.092	1.206	1.519	0.12	0.1	0.13	0.27	0.6	0.16529	0.41073	0.223736	0.229875	0.127505	0.649827	0.918529	0.779724	0.790171	0.81559	90.9	92.2	85.3	93.1	110.7	127.8	7.71	6.25	5.06	6.21	7.74	5.12	14.64	9.17	1.62	4.73	1.22	89.7
High	Q9BUF5	Tubulin beta-6 chain [OS=Homo sapiens]	0	81.068	20	9	88	1	446	49.8	4.88	1.117	1.011	1.048	1.054	0.929	0.16	0.02	0.07	0.08	-0.11	0.119582	0.754114	0.476897	0.557044	0.949093	0.543761	0.992199	0.959937	0.978617	0.999948	109.3	99.7	98.7	103.4	100.6	88.3	3.81	2.96	4.07	2.31	4.36	3.41	5.2	0.53	7.7	1.31	0.85	110.6
High	Q8WYP5	Protein ELYS [OS=Homo sapiens]	0	252.203	30	60	88	60	2266	252.3	6.6	0.925	0.97	0.941	0.858	0.892	-0.11	-0.04	-0.09	-0.22	-0.17	0.0149773	0.193723	0.0673535	0.101758	0.583609	0.122229	0.685662	0.394344	0.611558	0.999948	101.9	102	106.9	100.8	95.2	93.1	5.38	4.01	3.09	3.31	3.95	2.73	7.61	0.97	0.26	1.13	1.37	102.3
High	Q15155	BOS complex subunit NOMO1 [OS=Homo sapiens]	0	217.024	48	48	88	2	1222	134.2	5.81	0.94	0.926	1.07	1.089	1.347	-0.09	-0.11	0.1	0.12	0.43	0.0394212	0.0205056	0.427089	0.725975	0.29094	0.252138	0.141512	0.939775	0.997031	0.916872	87.7	89	94.5	99.8	101.6	127.4	12.19	3.08	1.52	8.33	5.15	1.11	8.42	2.06	7.16	4.48	0.52	87.1
High	P11586	C-1-tetrahydrofolate synthase, cytoplasmic [OS=Homo sapiens]	0	240.002	52	47	88	46	935	101.5	7.3	1.047	1.027	1.048	1.058	1.023	0.07	0.04	0.07	0.08	0.03	0.648964	0.939921	0.707352	0.915671	0.990292	0.974455	0.998542	0.990497	0.999441	0.999948	103.3	100.8	98.1	101.5	99.5	96.8	3.29	0.4	3.11	3.69	2.86	3.25	6.52	3.17	4.49	1.01	2.36	104.3
High	Q92769	Histone deacetylase 2 [OS=Homo sapiens]	0	91.775	57	20	88	12	488	55.3	5.91	0.939	0.932	0.979	0.97	0.989	-0.09	-0.1	-0.03	-0.04	-0.02	0.33744	0.3074	0.730832	0.915609	0.978919	0.87196	0.847717	0.990497	0.999441	0.999948	100	96.5	105.3	98.1	97.1	102.9	6.72	2.21	3.25	2.88	4.43	1.48	5	2.47	0.01	0.82	1.66	103.6
High	P37837	Transaldolase [OS=Homo sapiens]	0	133.824	51	24	88	24	337	37.5	6.81	1.058	1.039	1.026	1.092	1.039	0.08	0.06	0.04	0.13	0.05	0.492758	0.858567	0.951019	0.709003	0.964135	0.939906	0.996612	0.998905	0.997026	0.999948	101.2	100.9	96	98.1	104.5	99.3	3.9	1.5	0.77	4.64	1.12	6.46	0.05	0.52	2.73	1.31	2.67	100.4
High	P11940	Polyadenylate-binding protein 1 [OS=Homo sapiens]	0	141.643	50	30	88	21	636	70.6	9.5	1.066	0.983	1.05	1.094	1.064	0.09	-0.02	0.07	0.13	0.09	0.433417	0.381665	0.660035	0.703836	0.862319	0.927915	0.902848	0.988764	0.997026	0.999948	101.2	94.5	96.9	100.3	103.9	103.2	3.29	6.77	3.37	6.7	5.54	2.33	5.34	1.17	0.81	3.11	0.66	99.4
High	Q14203	Dynactin subunit 1 [OS=Homo sapiens]	0	274.515	52	54	87	54	1278	141.6	5.81	1.002	1.01	1	1.029	0.828	0	0.01	0	0.04	-0.27	0.567803	0.663666	0.54977	0.904478	0.403952	0.953478	0.977764	0.973567	0.999441	0.974916	103.5	105.1	100.4	106.1	101.8	83.1	2.9	2.09	5.98	4.31	2.95	2.9	4.21	7.88	5.77	2.78	2.02	103.2
High	Q93009	Ubiquitin carboxyl-terminal hydrolase 7 [OS=Homo sapiens]	0	260.59	54	49	87	49	1102	128.2	5.55	1.012	1.022	1.031	1.076	1.047	0.02	0.03	0.04	0.11	0.07	0.726598	0.85075	0.970028	0.801443	0.939358	0.986421	0.996612	0.999935	0.999441	0.999948	97.9	99.1	97	100	104.6	101.5	0.63	2.44	0.21	5.77	2.11	4.24	0.12	2.18	7.88	1.41	5.74	98.4
High	Q9Y2W1	Thyroid hormone receptor-associated protein 3 [OS=Homo sapiens]	0	191.325	45	47	87	46	955	108.6	10.15	1.032	1.051	1.071	1.229	1.475	0.04	0.07	0.1	0.3	0.56	0.919629	0.681876	0.414457	0.176554	0.158516	0.997702	0.977852	0.934097	0.730476	0.86146	91	93.4	85.6	93.2	107.2	129.5	2.52	4.69	4.46	6.51	1.93	6.56	2.66	1.54	4.64	4.36	3.42	91.2
High	P67936	Tropomyosin alpha-4 chain [OS=Homo sapiens]	0	119.492	79	29	87	18	248	28.5	4.69	1.08	1.069	1.061	1.102	1.06	0.11	0.1	0.09	0.14	0.08	0.240957	0.428658	0.530397	0.652857	0.900301	0.770306	0.927971	0.970449	0.993298	0.999948	103.1	99.4	94.7	100.9	105.7	96.2	6.36	3.25	5.09	2.1	1.27	8.09	11.33	3.28	0.68	1.4	11.18	105.4
High	O95071	E3 ubiquitin-protein ligase UBR5 [OS=Homo sapiens]	0	271.238	29	63	87	63	2799	309.2	5.85	0.955	0.974	0.873	0.821	0.576	-0.07	-0.04	-0.2	-0.29	-0.8	0.0911077	0.223399	0.000740272	0.0450952	0.0265669	0.459546	0.738586	0.0130955	0.372713	0.355078	114.3	112.8	114.9	99.2	93.3	65.5	15.33	2.42	2.7	11.78	3.99	15.04	8.54	1.02	13.56	0.19	15.53	116.6
High	P36776	Lon protease homolog, mitochondrial [OS=Homo sapiens]	0	217.724	42	40	87	40	959	106.4	6.39	0.999	1.043	1.047	1.218	1.428	0	0.06	0.07	0.28	0.51	0.520135	0.795597	0.718444	0.200854	0.199179	0.946909	0.994909	0.990497	0.755173	0.893296	87.9	95.2	88.2	92.4	110.6	125.7	5.1	2	2.65	3.3	3.52	4.4	0.86	1.47	5.08	3.14	8.72	87
High	P28838	Cytosol aminopeptidase [OS=Homo sapiens]	0	219.43	67	36	86	36	519	56.1	7.93	1.087	1.005	1.07	1.037	1.008	0.12	0.01	0.1	0.05	0.01	0.186368	0.580896	0.426385	0.95576	0.943247	0.694859	0.961428	0.938981	0.999822	0.999948	102.5	98.8	97	103.1	101.6	97	3.66	2.19	2.38	5.41	2	1.72	0.72	1.15	4.03	3.32	1.06	107.4
High	O43390	Heterogeneous nuclear ribonucleoprotein R [OS=Homo sapiens]	0	173.071	51	33	86	24	633	70.9	8.13	1.337	1.328	1.397	1.942	2.297	0.42	0.41	0.48	0.96	1.2	3.12793e-08	1.24908e-07	2.83356e-09	1.87537e-07	0.00174507	1.03598e-06	2.98301e-06	2.23605e-07	1.07715e-05	0.0499575	84.6	87.7	63.3	96.3	123	145.1	16.86	12.64	14.28	19.45	4.51	10.03	36.82	15.75	13.12	10.72	8.41	74.2
High	O15067	Phosphoribosylformylglycinamidine synthase [OS=Homo sapiens]	0	184.307	43	44	86	44	1338	144.6	5.76	1.003	1.044	1.054	1.026	0.966	0	0.06	0.08	0.04	-0.05	0.588577	0.777717	0.623012	0.886459	0.811877	0.960477	0.994909	0.985301	0.999441	0.999948	100	101.5	99.6	99.8	101.3	97.7	2.58	4.62	3.91	5.51	3.14	1.93	0.15	1.73	5.97	1.67	1.62	99.6
High	P33991	DNA replication licensing factor MCM4 [OS=Homo sapiens]	0	211.024	57	43	86	43	863	96.5	6.74	0.993	1.008	1.049	1.067	1.102	-0.01	0.01	0.07	0.09	0.14	0.427914	0.629279	0.69727	0.855872	0.783469	0.927472	0.973844	0.990497	0.999441	0.999948	95.1	98.6	95.8	100.5	104.5	105.5	2.88	6.67	4.42	10.63	4.76	9.6	5.87	3.17	7.64	0.01	4.91	95.7
High	Q16666	Gamma-interferon-inducible protein 16 [OS=Homo sapiens]	0	199.713	55	42	86	42	785	88.2	9.28	0.934	0.972	0.944	0.93	0.935	-0.1	-0.04	-0.08	-0.11	-0.1	0.0268698	0.203202	0.0748459	0.334095	0.715282	0.191852	0.703033	0.421095	0.892527	0.999948	101	98	107.1	96.9	99.6	97.4	0.8	4.83	5.78	6.95	2.92	1.64	1	4.22	3.6	1.25	7.82	100.7
High	P69849	BOS complex subunit NOMO3 [OS=Homo sapiens]	0	211.99	49	47	86	1	1222	134	5.67	0.941	0.929	1.003	1.062	1.524	-0.09	-0.11	0	0.09	0.61	0.879488	0.861466	0.747061	0.517586	0.186428	0.997702	0.996612	0.990954	0.975645	0.891015	88.1	84.4	92.6	92.9	99.4	142.5	19.04	12.17	1.52	17.25	4.68	9.75	24.41	9.41	9.68	3.81	1.37	89.7
High	Q9NTJ3	Structural maintenance of chromosomes protein 4 [OS=Homo sapiens]	0	244.361	39	53	85	53	1288	147.1	6.79	0.902	0.783	0.777	0.733	0.562	-0.15	-0.35	-0.36	-0.45	-0.83	0.00253072	3.11213e-09	8.22243e-09	0.00329307	0.0191155	0.0281795	9.16966e-08	5.82957e-07	0.0545538	0.285788	109.9	101.3	124.4	104	90.6	69.9	19.03	8.16	7.6	7.89	14.56	13.87	0.56	6.95	2.62	1.97	3.59	126.7
High	O14980	Exportin-1 [OS=Homo sapiens]	0	203.138	44	42	85	42	1071	123.3	6.06	1.03	1.005	1.053	1.051	0.996	0.04	0.01	0.07	0.07	-0.01	0.949852	0.5797	0.640961	0.954903	0.906546	0.997702	0.961428	0.985301	0.999822	0.999948	99.6	97.1	97.6	101.8	106.7	97.2	0.99	11.21	6.17	9.39	7.35	7.33	0.61	4.97	1.5	6.81	0.51	97.5
High	Q9NTI5	Sister chromatid cohesion protein PDS5 homolog B [OS=Homo sapiens]	0	209.075	40	57	85	49	1447	164.6	8.47	1.066	1.111	1.104	1.194	1.272	0.09	0.15	0.14	0.26	0.35	0.382683	0.105512	0.149841	0.265518	0.405351	0.905146	0.473316	0.635917	0.830888	0.975415	99.1	99.9	87.9	96.6	105.3	111.3	5.21	1.74	3.38	6.54	0.53	5.85	2.01	4.84	4.29	1.25	2.72	91.4
High	Q9NYF8	Bcl-2-associated transcription factor 1 [OS=Homo sapiens]	0	200.218	45	46	85	45	920	106.1	9.98	1.013	1.075	1.076	1.081	1.246	0.02	0.1	0.11	0.11	0.32	0.742756	0.370087	0.365087	0.771466	0.451833	0.987913	0.892826	0.916346	0.999441	0.989855	95.9	97.8	94.7	98.3	102.4	110.7	3.42	3.34	4.71	2.26	3.88	3.77	3.62	2.46	5.19	8.84	2.52	93.6
High	Q06830	Peroxiredoxin-1 [OS=Homo sapiens]	0	136.243	67	17	85	13	199	22.1	8.13	1.038	1.05	1.02	1.044	0.949	0.05	0.07	0.03	0.06	-0.08	0.806703	0.692086	0.85878	0.996104	0.759776	0.989351	0.978909	0.998905	0.999918	0.999948	98.1	101.3	95.6	104.3	103.6	97.1	6.54	3.12	4.33	5.03	4.07	5.76	2.99	1.48	1.47	1.9	4.62	97
High	P23526	Adenosylhomocysteinase [OS=Homo sapiens]	0	129.474	58	24	85	23	432	47.7	6.34	1.007	1.037	1	1.058	0.976	0.01	0.05	0	0.08	-0.04	0.652607	0.892815	0.552631	0.913814	0.843533	0.974455	0.996612	0.974545	0.999441	0.999948	97.3	103.2	99.1	99.3	103.5	97.7	2.63	2.37	3.14	6.71	2.53	8.9	2.73	4.23	2.22	0.93	1.05	96.8
High	Q9BXP5	Serrate RNA effector molecule homolog [OS=Homo sapiens]	0	196.281	44	44	85	44	876	100.6	5.96	1.033	1.045	1.061	0.92	0.799	0.05	0.06	0.09	-0.12	-0.32	0.887697	0.766898	0.5341	0.292597	0.329138	0.997702	0.993568	0.971769	0.855426	0.936306	107.2	104.7	100.9	107.1	96.1	84	4.25	4	2.63	3.06	4.83	4.99	5.2	0.72	0.62	5	4.98	109.1
High	Q96AE4	Far upstream element-binding protein 1 [OS=Homo sapiens]	0	178.01	59	31	84	26	644	67.5	7.61	0.962	0.995	0.986	0.963	0.917	-0.06	-0.01	-0.02	-0.05	-0.12	0.125998	0.449834	0.378406	0.502465	0.661318	0.561608	0.938231	0.924288	0.974631	0.999948	96.7	106.2	100.6	105.9	99.8	90.8	6.26	6.54	6.47	7.54	4.3	6.63	5.87	0.26	2.23	4.9	11.46	105.6
High	Q9UHB9	Signal recognition particle subunit SRP68 [OS=Homo sapiens]	0	172.803	59	35	84	35	627	70.7	8.56	1.025	0.948	1.025	0.964	0.945	0.03	-0.08	0.04	-0.05	-0.08	0.954156	0.0697247	0.939214	0.507341	0.748427	0.997702	0.35488	0.998905	0.975645	0.999948	104.3	98.3	101.8	106.3	97.4	91.8	3.81	5.35	4.16	4.78	1.5	3.79	0.36	2.3	1.02	3.98	1.89	99.8
High	P24928	DNA-directed RNA polymerase II subunit RPB1 [OS=Homo sapiens]	0	243.194	37	62	84	62	1970	217	7.37	1.183	1.056	1.389	1.848	2.434	0.24	0.08	0.47	0.89	1.28	0.000994802	0.592723	8.18862e-10	2.08245e-06	0.000788913	0.0126087	0.965728	7.14536e-08	9.89435e-05	0.0281865	74.1	67.1	62.6	112.4	121.4	162.4	35.78	5.55	15.78	36.26	6.81	6.47	56.15	4.04	49.45	9.35	18.36	59.2
High	Q14151	Scaffold attachment factor B2 [OS=Homo sapiens]	0	153.528	36	35	84	25	953	107.4	6.16	0.951	1.033	0.964	0.786	0.533	-0.07	0.05	-0.05	-0.35	-0.91	0.102311	0.942596	0.222055	0.0206441	0.0123252	0.494131	0.998542	0.776849	0.216084	0.207902	107.6	118.2	113.7	109.6	89.9	60.9	4.39	1.51	0.57	5.49	8.24	11.94	2.22	2.22	2	3.93	9.15	105.9
High	P15880	Small ribosomal subunit protein uS5 [OS=Homo sapiens]	0	106.257	54	19	84	19	293	31.3	10.24	1.11	1.118	1.125	1.25	1.262	0.15	0.16	0.17	0.32	0.34	0.0706559	0.0809399	0.0677347	0.135552	0.421608	0.390739	0.393217	0.395555	0.674089	0.981805	97.7	96.7	86.5	94.7	108.3	116	4.7	5.05	4.57	6.35	4.37	3.44	0.8	0.03	2.91	0.17	0.07	101.3
High	P35606	Coatomer subunit beta' [OS=Homo sapiens]	0	176.218	39	36	84	36	906	102.4	5.27	1.038	1.055	1.025	1.09	1.117	0.05	0.08	0.04	0.12	0.16	0.813182	0.617871	0.936563	0.723172	0.742499	0.990553	0.970034	0.998905	0.997026	0.999948	98.6	100.1	94.6	97	104.1	105.7	3.19	2.18	2.14	5.63	2.61	3.66	0.65	4.28	6.85	3.33	5.24	98
High	Q13423	NAD(P) transhydrogenase, mitochondrial [OS=Homo sapiens]	0	175.551	40	41	83	41	1086	113.8	8.09	1.026	1.091	1.022	1.282	1.546	0.04	0.13	0.03	0.36	0.63	0.983694	0.223407	0.88841	0.08758	0.111626	0.999812	0.738586	0.998905	0.564302	0.773289	88.1	94.7	86.8	89.1	107.1	134.2	9.81	4.9	7.13	8.69	6.92	3.69	1.6	0.02	10.01	4.53	1.44	82.6
High	Q8TAQ2	SWI/SNF complex subunit SMARCC2 [OS=Homo sapiens]	0	214.551	40	49	83	40	1214	132.8	5.69	0.961	1.084	0.906	1.103	1.071	-0.06	0.12	-0.14	0.14	0.1	0.119475	0.278138	0.00900081	0.649455	0.868243	0.54375	0.812392	0.0972409	0.993298	0.999948	91.9	104.2	96.1	90.6	110.2	107.1	5.23	6.92	2.42	6.21	4.24	10.68	0.53	12.4	1.68	5.13	9.74	92.9
High	P26358	DNA (cytosine-5)-methyltransferase 1 [OS=Homo sapiens]	0	224.685	40	62	83	62	1616	183.1	7.75	0.988	0.914	1.001	0.74	0.513	-0.02	-0.13	0	-0.43	-0.96	0.365932	0.00990917	0.574355	0.00413552	0.00696807	0.893177	0.0811604	0.978473	0.0657266	0.139592	118.1	107.2	116.8	113.5	86.4	57.8	5.18	4.89	3.35	3.77	9.49	13.96	3.42	0.57	0.75	3.5	19.48	108
High	Q14764	Major vault protein [OS=Homo sapiens]	0	180.598	48	39	83	39	893	99.3	5.48	1.023	1.041	1.015	1.025	0.985	0.03	0.06	0.02	0.04	-0.02	0.923696	0.825398	0.780612	0.878763	0.872956	0.997702	0.995721	0.992888	0.999441	0.999948	99.8	99.4	100.5	98.3	103.1	99	10.49	8.03	9.76	6.6	6.84	5.24	2.88	5.14	5.5	0.89	1.92	100.3
High	P33992	DNA replication licensing factor MCM5 [OS=Homo sapiens]	0	182.433	54	38	83	38	734	82.2	8.37	0.994	1.023	1.093	1.163	1.226	-0.01	0.03	0.13	0.22	0.29	0.440929	0.862568	0.215006	0.37067	0.490708	0.932084	0.996612	0.764268	0.923875	0.998938	90.7	98.9	91.1	99.7	107.9	111.7	3.06	7.48	5.4	14.14	4.38	8.46	8.85	3.47	6.55	5.46	3.8	91.4
High	P36578	Large ribosomal subunit protein uL4 [OS=Homo sapiens]	0	123.751	50	25	83	25	427	47.7	11.06	1.088	1.126	1.099	1.237	1.304	0.12	0.17	0.14	0.31	0.38	0.17648	0.0563252	0.177594	0.167182	0.353064	0.677478	0.301564	0.698294	0.725593	0.948841	96.2	99.6	86.9	97.2	106.8	113.3	2.69	4.15	1.26	2.63	3.04	2.21	0.09	1.52	3.6	1.53	2.58	95.8
High	Q96RP9	Elongation factor G, mitochondrial [OS=Homo sapiens]	0	188.192	52	34	83	34	751	83.4	7.01	0.99	0.989	0.977	1.146	1.374	-0.01	-0.02	-0.03	0.2	0.46	0.395649	0.372225	0.284549	0.440466	0.256665	0.911359	0.895207	0.853928	0.960031	0.905798	96.5	91	92	93.2	105.7	121.6	7.6	6.4	8.12	6.87	9	8.74	2.33	0.04	6.32	0.43	0.3	98.2
High	P40939	Trifunctional enzyme subunit alpha, mitochondrial [OS=Homo sapiens]	0	202.577	59	40	83	40	763	82.9	9.04	1.029	1.04	0.989	1.132	1.253	0.04	0.06	-0.02	0.18	0.33	0.967309	0.852893	0.416979	0.504399	0.438285	0.998242	0.996612	0.934978	0.975645	0.986024	95.8	95.2	92.5	99.3	101.3	115.9	8.11	7.12	7.91	8.92	8.26	4.44	0.7	1.5	0.39	0.22	3.33	88
High	P60174	Triosephosphate isomerase [OS=Homo sapiens]	0	138.902	92	23	83	23	249	26.7	6.9	1.171	1.006	1.098	1.065	1.063	0.23	0.01	0.13	0.09	0.09	0.00225913	0.593023	0.185617	0.872481	0.893556	0.0255765	0.965728	0.716028	0.999441	0.999948	102.5	96.3	101.2	97.5	99.1	103.5	10.74	24.25	11.6	10.29	8.48	6.12	2.01	13.43	1.62	15.77	11.37	95.9
High	P15498	Proto-oncogene vav [OS=Homo sapiens]	0	161.239	44	41	83	39	845	98.3	6.62	0.971	1.004	0.864	0.584	0.339	-0.04	0.01	-0.21	-0.78	-1.56	0.187514	0.569072	0.000321372	1.38069e-06	1.60827e-05	0.697129	0.961428	0.00653912	6.75983e-05	0.00122647	119	126	127.1	109.7	75.1	43	10.83	4.06	4.68	18.19	2.5	29.6	6.02	1.8	19.63	1.36	32.05	127.2
High	O43719	HIV Tat-specific factor 1 [OS=Homo sapiens]	0	177.573	48	41	82	41	755	85.8	4.4	0.969	1.006	0.991	0.921	0.803	-0.05	0.01	-0.01	-0.12	-0.32	0.175838	0.597878	0.434552	0.298181	0.340248	0.675869	0.966811	0.94436	0.860584	0.941028	103	105.8	105.9	103.2	97.1	85	4.68	1.87	1.17	1.53	0.98	2.52	6.01	1.77	1.3	1.88	0.73	105.4
High	Q13200	26S proteasome non-ATPase regulatory subunit 2 [OS=Homo sapiens]	0	240.702	52	42	82	42	908	100.1	5.2	0.899	0.944	0.918	0.9	0.791	-0.15	-0.08	-0.12	-0.15	-0.34	0.00188398	0.0589736	0.019332	0.217723	0.309848	0.022004	0.311887	0.166925	0.775842	0.929236	98	103.1	109.1	106.1	97.2	86.5	9.54	4.92	4.49	7.08	4.67	2.46	0.34	0.17	6.63	1.4	0.49	112.7
High	Q8NI27	THO complex subunit 2 [OS=Homo sapiens]	0	195.382	29	50	82	50	1593	182.7	8.44	1.141	1.123	1.201	1.349	1.627	0.19	0.17	0.26	0.43	0.7	0.0148171	0.0640954	0.0015238	0.0331539	0.0733981	0.121249	0.331812	0.0235981	0.302425	0.641719	90.3	92.8	79.2	101.1	109.9	126.7	12.5	6.55	10.34	15.24	4.58	3.7	25.82	0.68	9.4	5.07	1.23	84.3
High	P26639	Threonine--tRNA ligase 1, cytoplasmic [OS=Homo sapiens]	0	195.011	59	38	82	35	723	83.4	6.67	1.035	1.021	1.031	1.023	0.99	0.05	0.03	0.04	0.03	-0.01	0.864537	0.842673	0.964074	0.862986	0.887089	0.997702	0.996612	0.999935	0.999441	0.999948	101.5	100.2	98.1	100.8	101.7	97.7	3.5	2.08	3.13	3.03	3.09	4.11	0.12	1.11	0.27	0.76	0.94	102.1
High	Q9UKV3	Apoptotic chromatin condensation inducer in the nucleus [OS=Homo sapiens]	0	179.48	37	44	81	43	1341	151.8	6.43	1.265	1.225	1.108	1.402	1.529	0.34	0.29	0.15	0.49	0.61	2.61967e-06	0.00020069	0.129675	0.01433	0.121725	6.67796e-05	0.00283789	0.584891	0.165733	0.802802	96.4	104.3	82.3	94.1	110.7	112.2	6.04	3.33	13.47	4.56	2.53	9.23	5.65	12.17	9.08	11.14	5.66	90.8
High	O00429	Dynamin-1-like protein [OS=Homo sapiens]	0	218.671	69	48	81	48	736	81.8	6.81	1.053	1.036	1.042	1.05	0.984	0.07	0.05	0.06	0.07	-0.02	0.56206	0.90651	0.801437	0.961419	0.868477	0.953478	0.99745	0.996048	0.999822	0.999948	98.9	100.2	98.4	102.5	103.3	96.8	4.32	3.74	2.89	4.76	5.09	4.37	3.94	2.94	0.04	1.46	1.81	99
High	Q92922	SWI/SNF complex subunit SMARCC1 [OS=Homo sapiens]	0	235.392	47	50	81	41	1105	122.8	5.76	0.896	1.07	0.916	1.06	1.029	-0.16	0.1	-0.13	0.08	0.04	0.00147715	0.421529	0.0169246	0.900613	0.993746	0.0178497	0.924467	0.154985	0.999441	0.999948	90.1	107.5	100.5	92	106.6	103.3	7.57	7.84	0.52	4.99	4.94	5.58	10.55	2.57	4.31	3.05	6.62	97.9
High	Q14966	Zinc finger protein 638 [OS=Homo sapiens]	0	186.692	25	48	81	48	1978	220.5	6.38	0.983	1.006	0.922	0.892	0.818	-0.03	0.01	-0.12	-0.17	-0.29	0.302796	0.602756	0.0238823	0.189059	0.376862	0.842905	0.966965	0.194903	0.745008	0.959631	103	105.5	106.4	98.1	97.5	89.4	8.27	1.14	2.39	7.79	2.23	2.93	1.63	0.38	5.76	0.62	3.23	106.5
High	P42167	Lamina-associated polypeptide 2, isoforms beta/gamma [OS=Homo sapiens]	0	158.244	68	29	81	17	454	50.6	9.38	1.013	1.001	1.076	1.179	1.51	0.02	0	0.11	0.24	0.59	0.996176	0.794093	0.398516	0.309027	0.136532	0.999856	0.994909	0.926603	0.86793	0.838312	90.6	88.1	90.4	97.5	106.8	126.5	1.03	13.21	7.01	9.55	2.49	12.39	3.46	4.31	3.57	4.52	11.19	89.6
High	Q6KC79	Nipped-B-like protein [OS=Homo sapiens]	0	235.833	23	62	81	62	2804	315.9	7.91	1.031	1.045	1.082	0.73	0.712	0.04	0.06	0.11	-0.45	-0.49	0.910385	0.760568	0.306356	0.00431862	0.175209	0.997702	0.992876	0.872077	0.0681592	0.877009	112.1	114.8	104.4	115.7	80	73	6.12	6.21	6.43	2.98	6.96	6.33	0.67	0.91	3.59	3.14	1.73	105.4
High	Q7Z6E9	E3 ubiquitin-protein ligase RBBP6 [OS=Homo sapiens]	0	202.819	31	56	81	56	1792	201.4	9.64	1.001	1.037	0.967	1.052	1.009	0	0.05	-0.05	0.07	0.01	0.553271	0.899456	0.200503	0.94938	0.944882	0.952376	0.99745	0.74147	0.999441	0.999948	100	102.2	96.7	100	102.2	98.9	6.6	3.82	3.94	6.81	1.23	2.53	4.77	1.12	6.84	0.64	2.17	103.7
High	O43852	Calumenin [OS=Homo sapiens]	0	140.525	72	26	81	26	315	37.1	4.64	1.045	1.065	1.016	1.248	1.406	0.06	0.09	0.02	0.32	0.49	0.680617	0.479034	0.793484	0.138957	0.221844	0.980548	0.947594	0.995582	0.682008	0.895951	98	93.1	87.4	88.8	113.3	119.4	6.97	7.79	5.38	14.65	8.89	11.96	1.96	2.18	0.08	5.78	4.1	85.7
High	P11388	DNA topoisomerase 2-alpha [OS=Homo sapiens]	0	220.332	36	53	80	39	1531	174.3	8.72	1.458	1.436	2.578	5.677	8.957	0.54	0.52	1.37	2.51	3.16	1.88158e-09	3.79424e-07	1e-17	1e-17	1e-17	7.14451e-08	8.58671e-06	2.26875e-15	1.65e-15	3.63e-15	41	39.8	28.1	72.4	137.1	281.6	49.13	18.92	18.47	50.07	23.2	17.86	53.33	0.88	1.53	6.27	3.71	31.7
High	Q13347	Eukaryotic translation initiation factor 3 subunit I [OS=Homo sapiens]	0	95.85	66	16	80	16	325	36.5	5.64	0.962	0.958	0.992	0.986	0.985	-0.06	-0.06	-0.01	-0.02	-0.02	0.124726	0.113759	0.455296	0.636157	0.873637	0.55909	0.498565	0.953224	0.99195	0.999948	99.5	97.8	102.2	101.4	99.6	99.5	1.93	3.38	1.25	5.86	4.72	3.2	0.45	1.71	4.76	7.06	2.98	101.1
High	O95466	Formin-like protein 1 [OS=Homo sapiens]	0	181.481	39	45	80	44	1100	121.8	5.72	1.087	1.013	1.034	0.912	0.637	0.12	0.02	0.05	-0.13	-0.65	0.185311	0.707539	0.91745	0.261093	0.0636309	0.693482	0.9842	0.998905	0.827156	0.597312	112.7	107.9	105.2	110.2	96	67.9	1.51	4.53	1.53	3.29	1.54	15.24	0.45	0.06	3.13	2.92	15.49	111.6
High	P09936	Ubiquitin carboxyl-terminal hydrolase isozyme L1 [OS=Homo sapiens]	0	151.956	80	20	80	20	223	24.8	5.48	1.036	1.062	1.082	0.996	0.935	0.05	0.09	0.11	-0.01	-0.1	0.839216	0.52127	0.307905	0.694455	0.717695	0.997104	0.950918	0.874277	0.997026	0.999948	101.4	101.3	98.5	108.5	98.1	92.1	2.91	6.88	3.06	7.27	3.75	5.16	5.16	7.56	8.99	8.18	8.84	97.6
High	Q15181	Inorganic pyrophosphatase [OS=Homo sapiens]	0	142.985	84	25	80	24	289	32.6	5.86	1.063	1.041	1.06	1.053	0.999	0.09	0.06	0.08	0.07	0	0.417463	0.825391	0.540807	0.947364	0.916936	0.924134	0.995721	0.973567	0.999441	0.999948	102.8	100.6	96.5	101.9	101.7	96.6	2.63	3.52	0.3	1.98	1.46	3.08	1.97	2.2	2.71	1.66	0.86	102.5
High	O00232	26S proteasome non-ATPase regulatory subunit 12 [OS=Homo sapiens]	0	145.672	60	27	80	27	456	52.9	7.65	0.996	1.029	0.969	1.01	0.849	-0.01	0.04	-0.04	0.01	-0.24	0.471336	0.963037	0.22041	0.781716	0.459113	0.939906	0.998542	0.77408	0.999441	0.991212	102.5	105.9	102.9	99.9	102.6	86.2	2.5	0.19	0.91	4.9	4.72	3.25	2.05	0.59	0.44	2.85	3.65	106
High	O75691	Small subunit processome component 20 homolog [OS=Homo sapiens]	0	214.875	25	64	80	64	2785	318.2	7.39	0.78	0.762	0.918	0.488	0.514	-0.36	-0.39	-0.12	-1.04	-0.96	1.44909e-10	7.71134e-11	0.0187474	2.38385e-10	0.00721969	6.17394e-09	2.66085e-09	0.163858	2.14193e-08	0.143367	110.8	102.7	134.8	118.1	66.2	67.3	20.54	5.13	4.97	17.62	8.51	10.51	23.58	13.51	1.13	7.86	2.47	84.1
High	O14497	AT-rich interactive domain-containing protein 1A [OS=Homo sapiens]	0	222.782	26	45	80	45	2285	241.9	6.7	1.046	1.034	1.002	1.122	1.175	0.06	0.05	0	0.17	0.23	0.682508	0.922111	0.63226	0.566982	0.587801	0.980548	0.99745	0.985301	0.979576	0.999948	98.2	97	93.9	95.3	105.3	110.3	4.61	4.71	0.78	4.1	4.66	4.65	5.1	5.8	2.51	1.56	3.45	94.7
High	Q15084	Protein disulfide-isomerase A6 [OS=Homo sapiens]	0	144.813	69	25	80	25	440	48.1	5.08	1.036	1.002	1.115	1.092	1.275	0.05	0	0.16	0.13	0.35	0.845083	0.541484	0.100664	0.707446	0.39873	0.997702	0.958785	0.50826	0.997026	0.972187	96.7	89.1	89.4	100.2	103.6	121	8.54	13.52	3.61	2.03	9.18	5.72	7.46	3.38	0.7	2.05	4.5	83.2
High	P08758	Annexin A5 [OS=Homo sapiens]	0	152.447	85	31	80	30	320	35.9	5.05	1.057	1.02	1.006	1.055	1.035	0.08	0.03	0.01	0.08	0.05	0.504128	0.828305	0.647308	0.933482	0.976007	0.941259	0.995721	0.986363	0.999441	0.999948	99.2	100.2	99.4	100	104.7	96.4	4.52	4.07	5.35	1.73	3.21	5.05	4.06	9.19	0.17	0.21	1.63	98.5
High	Q8IWJ2	GRIP and coiled-coil domain-containing protein 2 [OS=Homo sapiens]	0	233.958	35	59	79	56	1684	195.8	5.14	0.976	0.919	0.949	0.91	0.909	-0.04	-0.12	-0.08	-0.14	-0.14	0.234329	0.0137491	0.0974033	0.253345	0.635886	0.761675	0.103033	0.496593	0.818217	0.999948	103.8	97.5	106.4	100	98.1	94.1	2.51	2.65	3.02	5.34	5.22	3.97	6.5	0.43	1.42	1.93	1.15	105.1
High	Q96QK1	Vacuolar protein sorting-associated protein 35 [OS=Homo sapiens]	0	174.806	47	37	79	37	796	91.6	5.49	0.971	0.995	0.995	1.002	1.008	-0.04	-0.01	-0.01	0	0.01	0.188384	0.450162	0.48635	0.730201	0.943677	0.69979	0.938485	0.962047	0.997527	0.999948	96.3	100.9	102.2	97.4	101.3	101.8	3.95	2.61	3.05	7.07	3.18	5.74	4.44	5.06	7.74	0.62	1.86	94.1
High	Q13620	Cullin-4B [OS=Homo sapiens]	0	170.355	48	46	79	35	913	103.9	7.37	1.06	1.085	1.103	1.15	1.227	0.08	0.12	0.14	0.2	0.3	0.457564	0.271722	0.157946	0.420909	0.487806	0.937279	0.80423	0.653311	0.953272	0.997691	99.4	95.1	91.9	96.7	106.3	110.8	8.21	3.83	3.68	7.99	3.04	7.37	0.92	0.52	7.74	1.01	2.63	92
High	Q15365	Poly(rC)-binding protein 1 [OS=Homo sapiens]	0	122.717	71	19	79	13	356	37.5	7.09	0.956	0.973	0.988	0.908	0.766	-0.07	-0.04	-0.02	-0.14	-0.38	0.0945719	0.212161	0.402485	0.246213	0.255617	0.470268	0.721111	0.928968	0.805184	0.905798	102.2	105.2	108.1	105.6	97.1	81.9	2.27	8	0.74	9	1.26	3.53	0.55	2.32	3.73	0.72	2.62	101.9
High	Q10567	AP-1 complex subunit beta-1 [OS=Homo sapiens]	0	191.083	41	41	79	20	949	104.5	5.06	1.037	1.003	0.986	1.036	1.048	0.05	0	-0.02	0.05	0.07	0.801373	0.659418	0.51969	0.985969	0.893257	0.989351	0.977764	0.968711	0.999822	0.999948	102	97.9	98.4	96.2	101.9	103.6	3.67	5.35	5.32	1.34	3.19	5.44	2.39	3.56	4.34	1.49	2.24	97.3
High	O43242	26S proteasome non-ATPase regulatory subunit 3 [OS=Homo sapiens]	0	164.293	68	34	79	34	534	60.9	8.44	0.981	0.995	0.964	0.986	0.83	-0.03	-0.01	-0.05	-0.02	-0.27	0.282025	0.44934	0.181582	0.630963	0.40853	0.823354	0.938231	0.707539	0.99195	0.976826	102.5	103.1	104.6	100.9	102.3	86.6	2.49	2.1	0.83	2.94	3.3	2.66	1.34	2.25	2.38	0.2	0.43	102.5
High	P54577	Tyrosine--tRNA ligase, cytoplasmic [OS=Homo sapiens]	0	195.503	67	38	79	38	528	59.1	7.05	1.091	1.057	1.006	0.981	0.855	0.13	0.08	0.01	-0.03	-0.23	0.161243	0.589075	0.63351	0.604935	0.477423	0.643484	0.96426	0.985301	0.986194	0.993915	110.7	103.9	101.5	102	99.6	82.3	8.31	2.76	7.07	3.22	9.27	6.12	0.51	7.73	1.21	2.18	2.33	112.1
High	Q9Y5B9	FACT complex subunit SPT16 [OS=Homo sapiens]	0	184.487	40	44	79	44	1047	119.8	5.66	1.21	1.013	1.141	1.241	1.261	0.27	0.02	0.19	0.31	0.33	0.000137373	0.714721	0.0344741	0.152031	0.423718	0.00239742	0.984681	0.250456	0.705356	0.982208	99	81.5	92.2	105.3	105.6	116.3	17.45	15.74	13.77	3.1	6.33	5.12	11.12	1.57	11.65	17.43	0.48	98.6
High	Q15029	116 kDa U5 small nuclear ribonucleoprotein component [OS=Homo sapiens]	0	190.86	48	40	79	39	972	109.4	5	1.143	1.082	1.159	1.214	1.265	0.19	0.11	0.21	0.28	0.34	0.012973	0.293831	0.0151859	0.210651	0.417235	0.109925	0.831124	0.143643	0.769425	0.978846	96.8	95.2	84.7	106.9	104.1	112.3	6.06	3.56	6.44	8.16	4.65	4.82	13.84	2.58	3.4	1.82	5.2	96.3
High	P29692	Elongation factor 1-delta [OS=Homo sapiens]	0	142.13	75	23	78	19	281	31.1	5.01	1.046	1.054	1.11	1.018	1.03	0.06	0.08	0.15	0.03	0.04	0.677601	0.627199	0.119236	0.83194	0.988719	0.980426	0.973572	0.558054	0.999441	0.999948	100.5	102.9	95.3	105.8	99.7	95.8	2.82	2.52	4.42	1.97	4.59	5.83	7.47	1.53	3.61	4.46	1.67	99
High	Q8NF50	Dedicator of cytokinesis protein 8 [OS=Homo sapiens]	0	220.462	33	60	78	58	2099	238.4	6.87	1.041	1.068	1.037	0.984	0.839	0.06	0.1	0.05	-0.02	-0.25	0.748389	0.43911	0.876542	0.622329	0.432501	0.987913	0.935428	0.998905	0.991862	0.98493	105.2	108.8	101	103.7	96.7	84.7	5.02	4.64	3.14	2.09	2.58	4.89	0.47	1.2	1.47	1.86	1.31	107.7
High	P52948	Nuclear pore complex protein Nup98-Nup96 [OS=Homo sapiens]	0	202.186	29	48	78	48	1817	197.5	6.4	1.047	1.041	1.053	1.113	1.24	0.07	0.06	0.07	0.15	0.31	0.648104	0.824342	0.639189	0.595328	0.462761	0.974249	0.995721	0.985301	0.986194	0.991212	97	98.7	91.8	96.8	102.4	113.3	3.12	1.81	3.25	3	1.96	3.05	1.25	2.94	0.23	0.31	7	94.6
High	Q7Z460	CLIP-associating protein 1 [OS=Homo sapiens]	0	245.82	45	57	78	52	1538	169.3	9.03	1.035	1.008	1.013	0.904	0.749	0.05	0.01	0.02	-0.15	-0.42	0.863872	0.628463	0.748038	0.228949	0.220343	0.997702	0.973572	0.990954	0.789252	0.895951	107	105.6	108.9	105.2	94.8	78.5	3.03	2.75	4.05	2.95	2.3	3.94	1.44	3.67	1.34	3.06	3.5	106.1
High	P31930	Cytochrome b-c1 complex subunit 1, mitochondrial [OS=Homo sapiens]	0	144.554	59	21	78	20	480	52.6	6.37	1.032	1.026	1.045	1.218	1.406	0.04	0.04	0.06	0.29	0.49	0.904704	0.940713	0.758817	0.195426	0.221215	0.997702	0.998542	0.991364	0.749575	0.895951	90.6	91	87.8	93.4	108.1	129.2	12.11	9.92	8.5	7.61	10.22	8.07	3.94	1.47	1.12	2.86	2.99	84.8
High	P11387	DNA topoisomerase 1 [OS=Homo sapiens]	0	164.482	49	41	78	40	765	90.7	9.31	1.341	1.122	1.292	1.63	2.382	0.42	0.17	0.37	0.7	1.25	5.10882e-10	0.0673386	3.24364e-06	0.000215256	0.00106407	2.06975e-08	0.344625	0.000120639	0.00584865	0.0358143	79.8	80.9	66.5	89.3	108.4	175.1	12.09	8.89	11.92	11.56	8.4	12.39	10.85	6.54	15.02	27.9	15.34	80.4
High	O60264	SWI/SNF-related matrix-associated actin-dependent regulator of chromatin subfamily A member 5 [OS=Homo sapiens]	0	176.274	46	50	77	35	1052	121.8	8.09	1.027	1.06	0.959	1.057	1.108	0.04	0.08	-0.06	0.08	0.15	0.998762	0.544352	0.149005	0.920107	0.766048	0.999856	0.958914	0.634845	0.999441	0.999948	100.7	99.6	96	92.1	102.3	109.3	9.61	6.3	2.43	0.52	5.11	9.95	3.03	3.69	3.62	1.09	4.95	102.8
High	Q14974	Importin subunit beta-1 [OS=Homo sapiens]	0	182.854	41	30	77	30	876	97.1	4.78	0.979	1.023	1.017	0.55	0.536	-0.03	0.03	0.02	-0.86	-0.9	0.260955	0.876605	0.801922	9.79107e-08	0.0114913	0.793861	0.996612	0.996048	5.96336e-06	0.199394	115.9	120.2	117.5	119.4	64.4	62.5	5.13	1.23	0.78	1.46	1.24	7.58	7.4	0.05	1.91	0.63	1.86	121.6
High	P39687	Acidic leucine-rich nuclear phosphoprotein 32 family member A [OS=Homo sapiens]	0	104.568	51	16	77	10	249	28.6	4.09	1.091	1.068	1.079	1.079	1.065	0.13	0.09	0.11	0.11	0.09	0.197687	0.469545	0.347438	0.745754	0.858849	0.717029	0.946813	0.903956	0.999441	0.999948	102.3	105.2	92.7	102.8	100	97	1.73	5.35	4.87	2.8	6.17	10.18	2.08	1.85	5.2	0.24	3.1	98.6
High	P16615	Sarcoplasmic/endoplasmic reticulum calcium ATPase 2 [OS=Homo sapiens]	0	210.127	42	46	77	36	1042	114.7	5.34	1.034	1.056	1.053	1.216	1.413	0.05	0.08	0.07	0.28	0.5	0.880417	0.596964	0.642824	0.204491	0.213919	0.997702	0.966811	0.985301	0.762008	0.895698	94	94.1	91	89.2	111.3	120.4	4.44	5.6	6.58	15.85	4.79	7.57	1.79	6.44	16.03	0.74	0.2	86.2
High	Q93084	Sarcoplasmic/endoplasmic reticulum calcium ATPase 3 [OS=Homo sapiens]	0	174.66	37	39	77	29	999	109.2	5.52	0.985	1.082	1.011	1.17	1.317	-0.02	0.11	0.02	0.23	0.4	0.328744	0.292877	0.716513	0.343708	0.332107	0.866498	0.829802	0.990497	0.900187	0.936598	90.3	96.8	91.7	96	107.3	117.8	5.01	6.57	3.02	7.96	5.89	4.58	1.2	0.76	11.81	2.88	0.66	94.4
High	P55786	Puromycin-sensitive aminopeptidase [OS=Homo sapiens]	0	156.614	50	40	77	40	919	103.2	5.72	1.027	1.023	1.013	1.056	0.996	0.04	0.03	0.02	0.08	-0.01	0.995511	0.870369	0.742321	0.924884	0.905297	0.999856	0.996612	0.990954	0.999441	0.999948	98.8	101	94.9	102.2	103.1	100	3.54	3.05	5.38	3.69	4.06	7.59	2.24	3.17	3.06	0.36	9.66	97.6
High	Q13616	Cullin-1 [OS=Homo sapiens]	0	184.243	55	42	77	42	776	89.6	8	0.994	0.901	1.027	0.914	0.977	-0.01	-0.15	0.04	-0.13	-0.03	0.445966	0.003616	0.961135	0.266968	0.848142	0.934618	0.0344231	0.999935	0.832566	0.999948	105.5	93.7	104	103.2	94.7	98.9	4.45	5.65	4.66	6.82	6.8	4.72	3.3	0.37	2.64	0.54	0.62	105.1
High	O43432	Eukaryotic translation initiation factor 4 gamma 3 [OS=Homo sapiens]	0	159.892	28	45	76	36	1585	176.5	5.38	0.988	0.994	0.986	0.808	0.714	-0.02	-0.01	-0.02	-0.31	-0.49	0.673019	0.694818	0.647791	0.098507	0.219726	0.979083	0.979871	0.986363	0.600658	0.895951	108.5	105.7	111.9	107.4	86.6	79.9	6.03	5.18	3.75	1.79	5.71	4.39	5.82	3.09	3.58	4.92	8.58	108.5
High	P31150	Rab GDP dissociation inhibitor alpha [OS=Homo sapiens]	0	140.491	55	23	76	14	447	50.6	5.14	1.056	1.05	1.085	1.062	1.009	0.08	0.07	0.12	0.09	0.01	0.521567	0.605752	0.331702	0.746591	0.999504	0.946909	0.967065	0.893026	0.999441	0.999948	99.7	99	94.3	103.5	103.7	99.8	5.84	5.92	6.19	5.35	6.64	7.27	0.23	0.01	4.83	0.2	0.78	94.3
High	P49915	GMP synthase [glutamine-hydrolyzing] [OS=Homo sapiens]	0	191.843	58	41	76	41	693	76.7	6.87	1.065	1.035	1.054	1.03	1.016	0.09	0.05	0.08	0.04	0.02	0.403212	0.932782	0.629452	0.905996	0.969208	0.915422	0.998307	0.985301	0.999441	0.999948	98.9	98.4	95	103.4	102.6	101.9	5.9	4.58	4.02	6.29	7.18	7.35	0.38	3.55	4.92	7.26	7.72	108.3
High	P84077	ADP-ribosylation factor 1 [OS=Homo sapiens]	0	78.414	79	12	76	8	181	20.7	6.8	0.995	1.005	1.029	1.058	0.996	-0.01	0.01	0.04	0.08	-0.01	0.463565	0.581386	0.993388	0.91193	0.905537	0.939701	0.961428	0.999935	0.999441	0.999948	98.7	97.5	98.8	102	104.6	98.4	3.46	2.46	2.82	4.28	3.72	3.42	0.59	4.38	8.65	0.42	7.69	99.7
High	Q13310	Polyadenylate-binding protein 4 [OS=Homo sapiens]	0	150.232	46	31	76	22	644	70.7	9.26	1.057	1.008	1.062	0.96	0.677	0.08	0.01	0.09	-0.06	-0.56	0.504586	0.634203	0.523584	0.482329	0.105332	0.941269	0.97479	0.969467	0.971618	0.753566	109.2	106	103.9	109.4	100.3	71.2	0.68	2.51	2.05	3.77	3.61	6.16	3.32	0.11	2.86	0.91	4.19	108.9
High	Q9BUJ2	Heterogeneous nuclear ribonucleoprotein U-like protein 1 [OS=Homo sapiens]	0	137.087	42	34	76	34	856	95.7	6.92	1.017	1.059	0.832	0.871	0.723	0.02	0.08	-0.27	-0.2	-0.47	0.810911	0.554854	4.56764e-05	0.132094	0.190795	0.990333	0.961428	0.00123107	0.66981	0.893296	109	114.9	110.3	91.7	96.5	77.5	17.57	2.68	1.75	19.11	5.87	4.44	3.3	1.76	19.13	3.39	4.63	115.1
High	Q32MZ4	Leucine-rich repeat flightless-interacting protein 1 [OS=Homo sapiens]	0	235.05	48	40	76	39	808	89.2	4.65	0.994	1.043	1.006	0.864	0.661	-0.01	0.06	0.01	-0.21	-0.6	0.444793	0.80404	0.638034	0.11502	0.0866153	0.934591	0.994909	0.985301	0.640216	0.700935	109.9	111.2	110.5	110.9	90.1	67.4	8.92	5.68	6.52	4.08	4.66	8.59	3.78	1.62	3.63	6.38	7.69	116.1
High	P49756	RNA-binding protein 25 [OS=Homo sapiens]	0	127.299	38	32	76	32	843	100.1	6.32	1.027	1.051	1.012	1.077	1.088	0.04	0.07	0.02	0.11	0.12	0.987978	0.679456	0.783121	0.812226	0.797435	0.999856	0.977852	0.992888	0.999441	0.999948	98.5	100.2	95.4	96.2	102.7	106.9	6.05	0.35	1.86	4.07	2.35	2.4	1.36	0.5	6.09	5.73	1.77	101.2
High	P63208	S-phase kinase-associated protein 1 [OS=Homo sapiens]	0	86.694	93	17	76	17	163	18.6	4.54	1.003	0.951	0.996	0.985	1.028	0	-0.07	-0.01	-0.02	0.04	0.682542	0.147956	0.547038	0.649372	0.969972	0.980548	0.585819	0.973567	0.993298	0.999948	100.6	95.1	101.3	100.4	99.8	102.8	3.46	3.18	2.16	0.42	4.79	6.55	0.51	4.59	0.59	1.07	4.86	100.3
High	P63010	AP-2 complex subunit beta [OS=Homo sapiens]	0	195.254	42	42	76	21	937	104.5	5.38	1.046	1.03	1.031	1.045	1.017	0.06	0.04	0.04	0.06	0.02	0.677296	0.991526	0.964571	0.993936	0.969638	0.980298	0.999805	0.999935	0.999918	0.999948	103.1	100	97	100.1	101.2	98.6	3.19	3.13	1.13	1.53	1.27	1.58	3.48	0.02	0.53	2.68	3.23	103.9
High	P14868	Aspartate--tRNA ligase, cytoplasmic [OS=Homo sapiens]	0	144.506	62	30	76	30	501	57.1	6.55	1.034	1.047	1.018	1.027	0.881	0.05	0.07	0.03	0.04	-0.18	0.877596	0.73575	0.827082	0.892607	0.55062	0.997702	0.985892	0.998374	0.999441	0.999948	105.9	103.9	99.6	102.8	100.1	87.7	3.09	3.82	4.36	2.63	1.72	1.02	3.82	0.72	2.01	1.14	2.23	100.3
High	Q9BQG0	Myb-binding protein 1A [OS=Homo sapiens]	0	200.591	36	44	76	44	1328	148.8	9.28	1.097	1.146	1.062	0.458	0.277	0.13	0.2	0.09	-1.13	-1.85	0.127646	0.0223587	0.516228	7.5735e-12	3.56847e-07	0.566138	0.1503	0.967338	7.89994e-10	3.998e-05	130	136.3	118.9	127.1	54.5	33.2	7.65	4.37	0.45	5.03	6.38	35.74	4.42	4.39	3.99	4.69	28.45	136.2
High	P42166	Lamina-associated polypeptide 2, isoform alpha [OS=Homo sapiens]	0	161.467	51	31	76	19	694	75.4	7.66	1.027	1.039	1.054	0.957	0.862	0.04	0.06	0.08	-0.06	-0.21	0.997923	0.856436	0.629628	0.474382	0.509603	0.999856	0.996612	0.985301	0.969693	0.999948	102.7	107.2	101.6	108.7	94.6	85.2	5.35	8.09	6.59	8.32	6.71	3.19	2.31	0.19	3.03	3.85	6.42	108.3
High	Q9NR30	Nucleolar RNA helicase 2 [OS=Homo sapiens]	0	216.979	56	47	75	44	783	87.3	9.28	1.043	1.159	1.31	1.409	1.687	0.06	0.21	0.39	0.5	0.75	0.714225	0.0116376	7.56783e-07	0.0126446	0.0533603	0.982858	0.0895771	3.33389e-05	0.150591	0.538648	84.6	85.3	80.3	107.2	107.1	135.5	7.55	16.49	8.45	23.29	12.6	11.64	1.25	12.35	5.67	7.94	3.37	85.7
High	Q8IYB3	Serine/arginine repetitive matrix protein 1 [OS=Homo sapiens]	0	113.471	29	27	75	27	904	102.3	11.84	1.089	1.243	1.215	1.238	1.539	0.12	0.31	0.28	0.31	0.62	0.259729	0.000633613	0.00312566	0.138788	0.100291	0.792815	0.00787762	0.0421476	0.68155	0.747077	95.3	95.3	81.2	95.6	107.5	125	6.53	8.51	8.93	8.63	4.64	5.56	1.61	3.85	1.51	1.51	2.37	95.6
High	Q9Y266	Nuclear migration protein nudC [OS=Homo sapiens]	0	154.928	64	31	75	31	331	38.2	5.38	1.019	0.991	0.992	0.956	0.877	0.03	-0.01	-0.01	-0.07	-0.19	0.854715	0.39543	0.444878	0.461552	0.539741	0.997702	0.913553	0.947015	0.963367	0.999948	102.7	96.8	98.6	106.1	101.6	94.2	6.13	6.05	5.33	5.38	4.95	6.7	4.62	0.31	0.56	1.61	1.58	109.8
High	A2RRP1	NBAS subunit of NRZ tethering complex [OS=Homo sapiens]	0	195.634	24	47	75	47	2371	268.4	5.96	1.017	1.013	0.964	0.775	0.606	0.02	0.02	-0.05	-0.37	-0.72	0.81826	0.716731	0.18396	0.0125033	0.0461284	0.991796	0.984879	0.712777	0.150217	0.495403	111.2	110.8	109.2	110.6	88.6	69.5	6.58	3.96	3.19	4.49	3.24	16.85	1.6	0.23	1.76	0.6	12.32	118
High	O00148	ATP-dependent RNA helicase DDX39A [OS=Homo sapiens]	0	119.451	59	26	75	13	427	49.1	5.68	1.019	1.134	0.947	1.14	0.854	0.03	0.18	-0.08	0.19	-0.23	0.857406	0.040295	0.0900669	0.463973	0.478071	0.997702	0.235011	0.471099	0.963367	0.993915	104.7	111.2	95.2	94.8	109	85.1	11.06	3.32	10.29	7.4	9.21	5.15	2.85	4.18	7.88	0.59	1.22	106.1
High	Q13439	Golgin subfamily A member 4 [OS=Homo sapiens]	0	231.315	30	67	75	66	2230	261	5.39	1.004	0.969	0.858	0.85	0.713	0.01	-0.05	-0.22	-0.23	-0.49	0.593417	0.180434	0.000194883	0.0872423	0.155917	0.961998	0.662395	0.00428222	0.563962	0.858595	106.9	110.6	113.7	91.4	100	77.4	15.18	4.69	5.97	18.91	5.82	9.75	3.25	3.78	20.25	2.07	6.84	106.6
High	P23396	Small ribosomal subunit protein uS3 [OS=Homo sapiens]	0	114.777	78	21	75	21	243	26.7	9.66	1.064	1.124	1.06	1.322	1.368	0.09	0.17	0.08	0.4	0.45	0.41588	0.0633376	0.547172	0.0495556	0.264736	0.923827	0.328826	0.973567	0.396963	0.908366	94.2	93.7	87.9	93.9	109	121.2	6.59	6.82	4.43	6.23	5.61	9.72	2.1	6.64	11.2	1.3	15.73	94.6
High	Q14669	E3 ubiquitin-protein ligase TRIP12 [OS=Homo sapiens]	0	218.238	31	53	75	53	1992	220.3	8.48	0.955	0.93	0.951	0.879	0.839	-0.07	-0.11	-0.07	-0.19	-0.25	0.0902432	0.0263049	0.104873	0.152565	0.448363	0.457007	0.170878	0.520634	0.706391	0.988583	101.7	98.6	108.9	103.6	94.2	93	6.37	4.74	3.82	6.17	3.46	8.94	3.4	1.17	2.84	2.46	2.64	111.7
High	P51572	B-cell receptor-associated protein 31 [OS=Homo sapiens]	0	139.841	57	26	75	26	246	28	8.44	1.016	1.039	1.009	0.982	0.901	0.02	0.06	0.01	-0.03	-0.15	0.808597	0.859315	0.678444	0.611249	0.612422	0.989351	0.996612	0.989795	0.986194	0.999948	99.1	102.3	97.4	104.6	102.2	94.5	5.51	4.6	5.39	6.17	5.02	5.91	1.73	1.43	3.4	0.12	1.83	98.7
High	P26599	Polypyrimidine tract-binding protein 1 [OS=Homo sapiens]	0	108.353	44	19	75	15	557	59.6	9.16	1.072	1.096	1.084	1.14	1.142	0.1	0.13	0.12	0.19	0.19	0.348662	0.188529	0.301246	0.492638	0.664303	0.880386	0.67816	0.871666	0.974631	0.999948	98.4	101	91.8	99.4	104.6	104.8	2.2	3.83	4.66	6.28	1.11	1.25	9.7	0.72	1.4	3.92	2.53	95.9
High	P62750	Large ribosomal subunit protein uL23 [OS=Homo sapiens]	0	75.994	54	14	75	14	156	17.7	10.45	1.197	1.197	1.148	1.3	1.395	0.26	0.26	0.2	0.38	0.48	0.000353844	0.00125892	0.0254985	0.068362	0.232947	0.00545184	0.0141394	0.203697	0.487724	0.897186	97.8	99.2	83.7	96.5	105.5	117.3	3.23	2.93	1.92	2.65	2.4	8.21	4.07	3.02	5.55	0.78	6.5	97.8
High	Q13464	Rho-associated protein kinase 1 [OS=Homo sapiens]	0	200.936	42	60	75	55	1354	158.1	5.9	0.992	1.009	1.055	0.998	0.952	-0.01	0.01	0.08	0	-0.07	0.411667	0.645309	0.614383	0.711993	0.793457	0.921663	0.976193	0.985301	0.997026	0.999948	101.3	99.4	100.8	103	99.9	95.7	3.99	1.74	2.69	2.45	0.62	3.25	1.13	1.44	0.12	3.7	3.49	104.6
High	P62195	26S proteasome regulatory subunit 8 [OS=Homo sapiens]	0	152.483	68	29	75	27	406	45.6	7.55	1.038	1	0.97	0.974	0.838	0.05	0	-0.04	-0.04	-0.25	0.813094	0.507876	0.223402	0.560811	0.430738	0.990553	0.947594	0.779459	0.978617	0.98493	103.2	105.4	103	104.1	97.9	86.3	5.59	7.01	3.88	6.97	4.88	7.42	0.19	3.51	3.7	1.77	1.41	111.5
High	Q9UBS4	DnaJ homolog subfamily B member 11 [OS=Homo sapiens]	0	124.956	53	21	74	21	358	40.5	6.18	1.025	1.032	1.045	1.143	1.38	0.04	0.05	0.06	0.19	0.47	0.993518	0.957081	0.732676	0.44887	0.238777	0.999856	0.998542	0.990497	0.961006	0.897187	93.5	92.9	90	95.4	104.3	124	5.09	2.51	1.43	5.71	4.77	1.64	4.86	1.31	9.06	1.06	1.92	93.9
High	Q8N3D4	EH domain-binding protein 1-like protein 1 [OS=Homo sapiens]	0	218.585	39	45	74	44	1523	161.8	4.83	0.976	0.973	0.887	0.768	0.5	-0.04	-0.04	-0.17	-0.38	-1	0.234596	0.212394	0.00230357	0.0106963	0.00574045	0.761675	0.721359	0.0329363	0.137852	0.120869	110.3	111.5	114.7	110.5	89.2	63.7	14.95	7.54	7.13	9.09	2.77	10.38	1.92	4.05	5.82	5.9	0.36	124.4
High	P09104	Gamma-enolase [OS=Homo sapiens]	0	113.803	60	19	74	16	434	47.2	5.03	0.997	1.041	1.016	1.016	0.988	0	0.06	0.02	0.02	-0.02	0.617632	0.788543	0.847506	0.862674	0.921197	0.965447	0.994909	0.998905	0.999441	0.999948	100.5	105.5	94.1	99.5	99.6	100.9	4.01	7.06	4.78	4.89	4.44	6.41	1.41	6.81	6.07	5.91	1.27	94.4
High	Q8TEQ6	Gem-associated protein 5 [OS=Homo sapiens]	0	177.259	33	46	74	46	1508	168.5	6.62	0.998	1.056	1.029	0.947	0.794	0	0.08	0.04	-0.08	-0.33	0.502684	0.605538	0.998832	0.418643	0.318008	0.939918	0.967065	0.999935	0.951258	0.933269	104.6	108.8	102.5	106.5	96.3	81.4	1.58	0.71	2.37	2.02	3.2	3.44	1.16	3.65	1.51	1.14	6.27	105.4
High	Q15366	Poly(rC)-binding protein 2 [OS=Homo sapiens]	0	112.161	59	17	74	10	365	38.6	6.79	0.973	1.026	0.963	0.914	0.724	-0.04	0.04	-0.05	-0.13	-0.47	0.574296	0.844498	0.450273	0.460621	0.268168	0.955349	0.996612	0.949488	0.963367	0.908366	104.1	110	107.3	102.1	99.6	76.8	4.53	7.15	1.37	6.63	5.49	5	1.34	1.48	6.17	4.45	3.59	105.7
High	Q13085	Acetyl-CoA carboxylase 1 [OS=Homo sapiens]	0	223.075	30	61	74	49	2346	265.4	6.37	1.029	1.021	1.022	1.002	0.845	0.04	0.03	0.03	0	-0.24	0.957528	0.838469	0.888488	0.734673	0.47094	0.997702	0.996612	0.998905	0.999022	0.991212	105	102	101.6	104.2	101.2	85.9	3.46	2.43	1.1	1.33	3.96	1.66	3.24	2.49	0.39	1.7	3.7	105.9
High	P14866	Heterogeneous nuclear ribonucleoprotein L [OS=Homo sapiens]	0	102.727	39	20	74	19	589	64.1	8.22	1.34	1.402	1.486	2.19	2.716	0.42	0.49	0.57	1.13	1.44	3.53198e-07	5.53754e-09	7.25198e-13	4.04767e-10	0.000154889	1.01755e-05	1.58029e-07	1.07888e-10	3.53198e-08	0.00755706	77.1	77.9	57.5	100	126	161.5	24.04	16.23	17.26	27.05	11.07	13.49	41.89	19.38	24.46	5.63	14.29	66.6
High	Q9Y281	Cofilin-2 [OS=Homo sapiens]	0	60.725	49	9	74	3	166	18.7	7.88	0.995	0.96	1.027	1.051	1.184	-0.01	-0.06	0.04	0.07	0.24	0.712799	0.886543	0.618837	0.576172	0.455068	0.982858	0.996612	0.985301	0.98283	0.990585	107.1	98	86.6	88.9	100.4	118.9	16.5	11.29	13.05	19.09	12.99	13.33	6.16	8.03	1.96	16.59	6.57	81.7
High	Q15459	Splicing factor 3A subunit 1 [OS=Homo sapiens]	0	168.659	46	35	74	35	793	88.8	5.22	1.095	1.094	1.164	1.266	1.278	0.13	0.13	0.22	0.34	0.35	0.134435	0.203101	0.0116436	0.109535	0.394704	0.582682	0.702952	0.118726	0.627668	0.97137	91.7	93.6	84.2	105.6	109.4	115.4	12.7	4.26	4.57	9.79	2.31	8.21	14.65	0.18	12.92	4.27	0.69	88.8
High	P46063	ATP-dependent DNA helicase Q1 [OS=Homo sapiens]	0	192.455	58	35	74	34	649	73.4	7.88	1.086	1.045	1.048	1.087	0.996	0.12	0.06	0.07	0.12	-0.01	0.191587	0.760208	0.711256	0.739035	0.906321	0.706033	0.992876	0.990497	0.999058	0.999948	102.1	101.3	96.9	102.9	100.2	96.5	3.7	4.9	3.31	4.02	4	0.88	1.13	1.35	0.96	2.07	1.86	100.4
High	P53674	Beta-crystallin B1 [OS=Homo sapiens]	0	97.485	78	17	74	17	252	28	8.56	1.001	1.012	1.012	1.036	1.051	0	0.02	0.02	0.05	0.07	0.54307	0.688729	0.731415	0.947277	0.928184	0.950376	0.978596	0.990497	0.999441	0.999948	93.7	98.5	100	100.7	103.6	103.4	15.82	15.68	18.25	16.68	15.56	17.59	5.21	4.03	0.73	2.56	4.44	80.9
High	P48739	Phosphatidylinositol transfer protein beta isoform [OS=Homo sapiens]	0	127.214	83	25	73	21	271	31.5	6.87	1.069	1.057	1.074	1.065	1.108	0.1	0.08	0.1	0.09	0.15	0.346951	0.592701	0.384743	0.871372	0.76767	0.877563	0.965728	0.924288	0.999441	0.999948	102.2	96.3	95.7	101.6	101.9	102.3	4.89	6.46	2.97	2.35	3.19	3.91	0.98	5.22	0.52	0.07	2.76	97.5
High	P51532	Transcription activator BRG1 [OS=Homo sapiens]	0	218.605	29	46	73	26	1647	184.5	7.88	0.934	0.996	0.829	0.846	0.68	-0.1	-0.01	-0.27	-0.24	-0.56	0.026544	0.462677	9.25034e-06	0.0795992	0.109823	0.190381	0.946519	0.00031373	0.540349	0.765471	105.9	113.2	113.6	94.1	95.9	77.2	7.93	1.19	0.34	6.75	3.25	4.68	0.33	0.13	3.08	4.19	4.48	106
High	Q7KZ85	Transcription elongation factor SPT6 [OS=Homo sapiens]	0	222.192	35	50	73	50	1726	198.9	4.91	1.248	1.176	1.294	1.44	1.7	0.32	0.23	0.37	0.53	0.77	0.00011683	0.012317	6.17341e-06	0.00850345	0.0470136	0.00209118	0.0937722	0.000220566	0.115143	0.50053	90.8	86.5	72.7	115.1	104.7	130.2	19.64	2.81	14.34	23.89	6.77	8.85	42.85	12.05	19.9	4.11	16.96	79.1
High	O94874	E3 UFM1-protein ligase 1 [OS=Homo sapiens]	0	143.886	46	33	73	32	794	89.5	6.79	1.051	1.057	1.039	1.112	1.241	0.07	0.08	0.06	0.15	0.31	0.588489	0.58693	0.845099	0.6021	0.460195	0.960477	0.963877	0.998905	0.986194	0.991212	97.2	96.9	92.4	93.8	105	114.7	3.62	0.6	3.13	5.71	2.76	1.93	0.49	1.83	10.2	2.35	6.28	94.1
High	P46783	Small ribosomal subunit protein eS10 [OS=Homo sapiens]	0	85.686	74	15	73	14	165	18.9	10.15	1.054	1.065	1.12	1.145	1.075	0.08	0.09	0.16	0.2	0.1	0.546931	0.484805	0.0823537	0.443986	0.857121	0.952376	0.947594	0.445653	0.960031	0.999948	99	99.6	93.6	102	105.1	100.6	2.9	3.38	3.95	9.34	5.07	0.38	2.45	0.58	1.77	2.41	6.06	102.5
High	Q08J23	RNA cytosine C(5)-methyltransferase NSUN2 [OS=Homo sapiens]	0	205.013	58	40	73	40	767	86.4	6.77	0.989	0.997	0.871	0.63	0.31	-0.02	0	-0.2	-0.67	-1.69	0.383223	0.471071	0.000643628	2.60868e-05	3.13801e-06	0.905146	0.946813	0.0117761	0.00096235	0.00027919	122	125.5	124.9	109.9	78.7	39	16.09	2.51	1.1	17.22	7.74	32.82	7.11	0.19	22.59	5.18	36.86	131.8
High	P16949	Stathmin [OS=Homo sapiens]	0	100.352	67	22	73	21	149	17.3	5.97	1.197	1.07	1.097	1.068	0.946	0.26	0.1	0.13	0.09	-0.08	0.000369152	0.416369	0.187764	0.853007	0.750094	0.00566844	0.920924	0.718516	0.999441	0.999948	107.3	96.6	88	107.2	104.7	96.2	9.9	13.04	15.19	13.32	14.64	12.53	2.69	2.91	2.22	5.44	0.65	120.9
High	P42285	Exosome RNA helicase MTR4 [OS=Homo sapiens]	0	212.336	43	48	73	48	1042	117.7	6.52	1.024	0.931	1.078	1.066	1.171	0.03	-0.1	0.11	0.09	0.23	0.948	0.0291133	0.342998	0.866367	0.607972	0.997702	0.184499	0.90145	0.999441	0.999948	99.7	88.5	94.8	104.9	101	111	5.35	1.88	2.92	6.01	2.26	6.3	2.16	3.68	4.35	0.11	3.96	96
High	Q96F07	Cytoplasmic FMR1-interacting protein 2 [OS=Homo sapiens]	0	177.719	36	44	73	28	1278	148.3	7.31	1.059	1.067	1.031	1.08	1.054	0.08	0.09	0.04	0.11	0.08	0.47374	0.456456	0.976322	0.779934	0.918529	0.939906	0.94279	0.999935	0.999441	0.999948	100.2	99.4	96.8	99	104.6	100.1	1.62	2.59	2.45	2.96	3.42	1.29	2.76	0.41	1.37	0.97	2.64	100.3
High	P49321	Nuclear autoantigenic sperm protein [OS=Homo sapiens]	0	186.466	49	38	73	37	788	85.2	4.3	1.032	1.024	1.025	0.985	0.916	0.05	0.03	0.04	-0.02	-0.13	0.910547	0.882488	0.928278	0.624585	0.657117	0.997702	0.996612	0.998905	0.99195	0.999948	104.1	102.6	100.9	102.4	97.5	92.4	6.01	4.6	5.18	6.65	8.15	11.71	0.04	0.53	1.41	2.89	3.81	105.1
High	Q9H2G2	STE20-like serine/threonine-protein kinase [OS=Homo sapiens]	0	183.502	39	46	73	43	1235	142.6	5.15	0.995	1.011	0.996	0.976	0.857	-0.01	0.02	-0.01	-0.04	-0.22	0.464732	0.669722	0.50759	0.573901	0.483	0.939701	0.977764	0.964543	0.98225	0.99575	103.4	103.6	103.9	103.4	97.7	88	2.52	3.69	5	7.33	5.18	4.15	1.54	1.37	2.32	3.43	0.22	100.2
High	P19623	Spermidine synthase [OS=Homo sapiens]	0	105.256	70	16	73	16	302	33.8	5.49	1.012	1.042	1.021	1.061	1.021	0.02	0.06	0.03	0.09	0.03	0.83253	0.797219	0.9192	0.847382	0.977552	0.994107	0.994909	0.998905	0.999441	0.999948	100.6	101.9	99.2	101.2	99.8	97.2	5.35	4.04	3.09	2.93	4.32	2.81	1.16	2.43	6.34	1.04	1.76	105.3
High	Q92619	Rho GTPase-activating protein 45 [OS=Homo sapiens]	0	164.356	37	39	73	39	1136	124.5	6.1	1.067	1.04	1.026	0.872	0.641	0.09	0.06	0.04	-0.2	-0.64	0.37727	0.840563	0.950983	0.133779	0.067514	0.905146	0.996612	0.998905	0.6726	0.61505	113.8	112.7	105.4	107.8	90.8	69.5	9.03	7.64	5.01	2.72	1.06	9.28	1.77	4.74	0.49	7.2	7.61	118
High	Q9BTC0	Death-inducer obliterator 1 [OS=Homo sapiens]	0	220.599	29	57	73	56	2240	243.7	7.88	0.99	0.986	1	0.945	0.828	-0.01	-0.02	0	-0.08	-0.27	0.438721	0.364843	0.609574	0.401173	0.430509	0.93116	0.888147	0.985176	0.936572	0.98493	101.2	105.1	103.4	103.6	100.8	85.9	1.68	4.01	2.22	4.27	5.33	2.96	0.03	0.19	0.3	4.77	0.52	101.8
High	P62826	GTP-binding nuclear protein Ran [OS=Homo sapiens]	0	76.062	54	13	73	13	216	24.4	7.49	1.01	1.068	1.096	1.013	0.993	0.01	0.09	0.13	0.02	-0.01	0.721961	0.439585	0.19303	0.793458	0.922441	0.986421	0.935784	0.728073	0.999441	0.999948	97.1	100	96.2	104.9	100.1	101.6	5.24	8.4	4.9	0.41	4.56	6.3	14.18	1.09	3.91	4.25	6.01	97.3
High	P60981	Destrin [OS=Homo sapiens]	0	90.07	75	18	73	16	165	18.5	7.85	1.032	1.094	1.044	1.039	1.034	0.05	0.13	0.06	0.05	0.05	0.679074	0.210043	0.622574	0.85312	0.845473	0.980476	0.717438	0.985301	0.999441	0.999948	100	106	96.9	99.5	99	98.6	8.47	9.32	1.08	6.13	6.16	6.36	3.99	1.5	7.15	7.07	4.44	103.6
High	P78344	Eukaryotic translation initiation factor 4 gamma 2 [OS=Homo sapiens]	0	177.73	43	41	73	41	907	102.3	7.14	0.997	0.976	1.004	0.805	0.547	0	-0.03	0.01	-0.31	-0.87	0.48962	0.243777	0.616121	0.0304591	0.0142935	0.939906	0.769488	0.985301	0.285981	0.230396	110.4	108.7	111.3	114.5	92.6	62.5	5.75	1.59	2.04	4.42	7.42	15.15	5.17	0.68	3.52	10.87	3.88	120.7
High	Q96BY6	Dedicator of cytokinesis protein 10 [OS=Homo sapiens]	0	213.725	28	55	72	53	2186	249.4	7.14	1.166	1.233	1.247	1.216	1.138	0.22	0.3	0.32	0.28	0.19	0.00308096	0.000115252	8.45757e-05	0.205843	0.687919	0.0332457	0.0017461	0.00210773	0.763151	0.999948	107.4	104.1	84.4	105.3	102.6	96.1	13.71	4.58	9.8	22.96	7.59	6.12	20.91	5.36	16.96	0.08	2.39	85.8
High	Q8NC51	SERPINE1 mRNA-binding protein 1 [OS=Homo sapiens]	0	166.302	57	29	72	29	408	44.9	8.65	1.045	1.025	1.044	1.038	1.077	0.06	0.04	0.06	0.05	0.11	0.691083	0.903079	0.768619	0.958449	0.852734	0.98227	0.99745	0.992047	0.999822	0.999948	100.7	96.5	96	101.4	100.8	104.6	2.5	5.32	1.58	2.81	2.3	6.38	0.6	3.84	4.86	3.45	3.23	101.6
High	Q9BUQ8	Probable ATP-dependent RNA helicase DDX23 [OS=Homo sapiens]	0	173.93	52	43	72	43	820	95.5	9.55	1.075	1.102	1.061	1.114	1.104	0.1	0.14	0.09	0.16	0.14	0.292378	0.149443	0.527105	0.589093	0.776208	0.832677	0.588626	0.969467	0.985078	0.999948	98.9	101.5	92.1	100.5	104.1	102.8	1.29	2.3	2.91	2.27	1.43	1.41	0.8	0.85	1.4	2.06	2.45	96.6
High	Q9ULV0	Unconventional myosin-Vb [OS=Homo sapiens]	0	183.785	29	53	72	45	1848	213.5	7.2	1.052	1.123	0.886	1.142	1.162	0.07	0.17	-0.17	0.19	0.22	0.601795	0.0974691	0.0110893	0.415369	0.597805	0.962848	0.447624	0.115012	0.947594	0.999948	89.7	103.6	99.9	88.3	111.4	107	14.21	8.59	12.82	18.57	3.38	5.92	9.85	7.77	0.42	5.7	13.64	90.3
High	P31040	Succinate dehydrogenase [ubiquinone] flavoprotein subunit, mitochondrial [OS=Homo sapiens]	0	172.438	57	27	72	27	664	72.6	7.39	0.843	0.892	1.011	1.013	1.351	-0.25	-0.17	0.02	0.02	0.43	0.000266507	0.00977801	0.799619	0.844417	0.274911	0.00428063	0.080231	0.996048	0.999441	0.908865	87	83.9	95.6	103.6	100.8	129.2	10.73	11.31	5.45	8.06	5.39	1.35	1.17	8.28	7.25	6.48	0.56	79.9
High	P46777	Large ribosomal subunit protein uL18 [OS=Homo sapiens]	0	106.822	44	20	72	20	297	34.3	9.72	1.195	1.181	1.176	1.275	1.431	0.26	0.24	0.23	0.35	0.52	0.00041894	0.00342706	0.00634743	0.097267	0.196859	0.00617188	0.0328065	0.0742306	0.597629	0.893296	97	98.3	82.9	97.7	105.5	118.6	3.38	3.1	2.33	5.85	2.15	3.67	1.43	1.6	4.95	3.91	1.84	93.4
High	Q8N3C0	Activating signal cointegrator 1 complex subunit 3 [OS=Homo sapiens]	0	210.458	30	54	72	54	2202	251.3	7.09	0.981	0.986	0.947	0.772	0.54	-0.03	-0.02	-0.08	-0.37	-0.89	0.280427	0.338949	0.0863291	0.0121543	0.0124492	0.822843	0.871484	0.457615	0.14995	0.208828	114	113.4	116	107.6	87.8	61.3	8.19	1.78	1.24	6.37	5.66	20.17	4.81	1.23	6.01	7.1	7.96	116.7
High	P51531	Probable global transcription activator SNF2L2 [OS=Homo sapiens]	0	190.758	28	45	72	25	1590	181.2	7.2	1.008	1.015	0.96	0.923	0.783	0.01	0.02	-0.06	-0.12	-0.35	0.782822	0.818904	0.259768	0.398356	0.305336	0.988207	0.995721	0.821537	0.936234	0.927614	105.1	107.3	105.7	101.4	97.7	82.7	3.85	1.32	4.42	6.8	1.66	6.91	2.22	0.14	3.61	2.89	2.28	107.1
High	Q9Y277	Voltage-dependent anion-selective channel protein 3 [OS=Homo sapiens]	0	67.923	55	13	72	12	283	30.6	8.66	1.416	1.405	1.203	1.715	2.259	0.5	0.49	0.27	0.78	1.18	1.41983e-08	1.37959e-08	0.0111737	4.55303e-05	0.00194846	4.99418e-07	3.71507e-07	0.115622	0.00154752	0.0533218	83.4	102.3	63.4	76.3	125.8	148.9	16.31	14.42	20.71	9.11	11.27	9.62	26.25	1.99	0.33	10.77	17.1	76.1
High	P00505	Aspartate aminotransferase, mitochondrial [OS=Homo sapiens]	0	132.388	68	29	72	29	430	47.5	9.01	1.197	1.216	1.087	1.341	1.811	0.26	0.28	0.12	0.42	0.86	0.0010036	0.000512578	0.259727	0.0406521	0.0273233	0.0127024	0.00651491	0.821537	0.344461	0.359387	84.7	96.1	83.7	82.6	112.3	140.6	10.68	8.62	15.78	17.23	7.84	13.38	1.16	0.57	0.23	10.36	12.33	81.6
High	Q9NVI7	ATPase family AAA domain-containing protein 3A [OS=Homo sapiens]	0	134.648	46	30	72	9	634	71.3	8.98	0.991	1.014	0.958	1.115	1.062	-0.01	0.02	-0.06	0.16	0.09	0.436065	0.738697	0.18056	0.593011	0.872184	0.928777	0.986051	0.705372	0.986144	0.999948	94.8	99.8	98	94.4	108.4	104.6	3.44	2.75	3.36	7.04	3.27	6.76	4.71	0.55	2.45	0.31	5.19	98.3
High	P31947	14-3-3 protein sigma [OS=Homo sapiens]	0	60.257	47	14	71	8	248	27.8	4.74	1.099	1.122	1.116	1.127	1.111	0.14	0.17	0.16	0.17	0.15	0.179539	0.164886	0.206093	0.301658	0.50103	0.682742	0.625287	0.749919	0.862597	0.999948	102.1	101.9	91.3	101.4	102.4	100.9	3.65	6.84	1.19	5.4	6.69	3.49	2.49	1.99	4.6	6.05	2.71	98.5
High	O60313	Dynamin-like 120 kDa protein, mitochondrial [OS=Homo sapiens]	0	201.975	47	46	71	45	960	111.6	7.87	0.987	1.008	1.027	1.029	0.962	-0.02	0.01	0.04	0.04	-0.06	0.357184	0.633941	0.968559	0.902968	0.800922	0.886231	0.97479	0.999935	0.999441	0.999948	101.2	97.8	99.3	102.5	102.2	97.1	6.93	7.83	7.13	7.02	7.91	7.61	0.98	0.17	3.47	0.1	2.44	106.6
High	Q14690	Protein RRP5 homolog [OS=Homo sapiens]	0	212.421	30	52	71	52	1871	208.6	8.87	1.134	1.543	1.1	1.129	0.852	0.18	0.63	0.14	0.18	-0.23	0.0215417	1e-17	0.172325	0.515999	0.468553	0.162098	4.87903e-16	0.68844	0.975645	0.991212	104.9	132.8	86.1	101.8	101.1	73.3	10	10.74	4.73	8.58	8.91	16.62	3.78	1.49	3.84	8.18	15.33	105.1
High	Q9ULV4	Coronin-1C [OS=Homo sapiens]	0	142.302	48	30	71	29	474	53.2	7.08	1.25	1.133	1.194	1.615	1.81	0.32	0.18	0.26	0.69	0.86	8.03444e-06	0.0452251	0.00232377	0.000288939	0.0275271	0.000186955	0.254602	0.0330536	0.00751323	0.360474	88	83.5	70.4	103.8	113.3	141	28.7	7.94	12.97	23.05	18.04	9.27	47.75	22.44	25.51	1.58	15.33	63.7
High	O95782	AP-2 complex subunit alpha-1 [OS=Homo sapiens]	0	161.507	48	39	71	28	977	107.5	7.03	0.996	1.048	1.007	1.029	0.995	-0.01	0.07	0.01	0.04	-0.01	0.478903	0.72029	0.651505	0.901636	0.902216	0.939906	0.984879	0.987624	0.999441	0.999948	98.9	104.1	98.5	98.8	101.7	98	4.69	2.07	0.61	1.73	1.02	2.69	1.53	1.16	1.82	0.68	3.35	105.7
High	P52566	Rho GDP-dissociation inhibitor 2 [OS=Homo sapiens]	0	89.868	80	18	71	18	201	23	5.21	0.989	1.002	1.028	0.903	0.741	-0.02	0	0.04	-0.15	-0.43	0.383183	0.53721	0.975445	0.226469	0.20447	0.905146	0.957158	0.999935	0.786719	0.895698	104.6	106.2	106	108.9	95.7	78.6	10.46	6.34	8.05	5.77	5.66	5.26	0.3	0.08	3.32	3.49	0.13	118.4
High	P07910	Heterogeneous nuclear ribonucleoproteins C1/C2 [OS=Homo sapiens]	0	93.963	50	23	71	14	306	33.7	5.08	1.818	1.432	1.46	2.678	2.584	0.86	0.52	0.55	1.42	1.37	1e-17	5.8622e-12	3.21565e-12	4.66294e-15	0.000333085	6.72222e-16	2.23527e-10	4.14931e-10	7.17223e-13	0.0142582	90.1	87.1	49.6	93.3	132.8	147.1	20.96	18.72	28.22	28.13	18.17	15.71	55.72	0.66	8.82	1.29	22.09	71.3
High	Q15185	Prostaglandin E synthase 3 [OS=Homo sapiens]	0	93.026	68	13	71	13	160	18.7	4.54	0.99	1.012	1.005	1.223	1.308	-0.01	0.02	0.01	0.29	0.39	0.614497	0.82137	0.780443	0.175868	0.330497	0.96499	0.995721	0.992888	0.729435	0.936306	88.5	90.8	87.8	99.5	115.8	117.6	9.42	5.62	7.55	12.39	5.96	4.06	15.89	2.18	8.4	6.49	3.62	86.5
High	O15372	Eukaryotic translation initiation factor 3 subunit H [OS=Homo sapiens]	0	137.426	73	27	71	27	352	39.9	6.54	1.022	0.985	1.031	1.007	1.02	0.03	-0.02	0.04	0.01	0.03	0.916319	0.326603	0.968225	0.770016	0.980811	0.997702	0.86311	0.999935	0.999441	0.999948	100.3	97	99.1	102.8	99.8	101.1	3.43	2.96	3.69	4.72	2.65	4.63	6.41	0.54	0.87	0.96	0.47	97.5
High	P24752	Acetyl-CoA acetyltransferase, mitochondrial [OS=Homo sapiens]	0	130.155	47	24	71	24	427	45.2	8.85	1.004	1.096	1.029	1.2	1.445	0.01	0.13	0.04	0.26	0.53	0.625216	0.197435	0.977415	0.246464	0.183949	0.967961	0.692615	0.999935	0.805712	0.8887	89.5	96	89.1	89.7	104.7	131	4.3	2.17	2.44	7.4	7.04	2.5	0.74	0.66	7.31	5.02	1.42	86.1
High	Q15154	Pericentriolar material 1 protein [OS=Homo sapiens]	0	214.536	29	52	71	51	2024	228.4	5.02	0.983	0.908	0.746	0.792	0.686	-0.02	-0.14	-0.42	-0.34	-0.54	0.354384	0.0103956	2.45757e-09	0.0248151	0.133288	0.885273	0.0844996	1.97367e-07	0.247742	0.826971	114.8	101.5	113.5	97.7	94.5	78	34.86	11.48	11.42	17.55	10.55	10.37	4.21	0.64	25.52	1.51	8.37	131.5
High	Q13838	Spliceosome RNA helicase DDX39B [OS=Homo sapiens]	0	118.03	53	24	71	11	428	49	5.67	1.204	1.137	1.341	1.267	1.44	0.27	0.19	0.42	0.34	0.53	0.00350688	0.0788893	0.000261858	0.113241	0.223132	0.0372658	0.387193	0.00548814	0.636558	0.896055	102.2	95.6	84.1	107	104.4	106.7	9.64	5.81	10.74	10.23	2.94	9.23	13.24	4.93	1.1	7.06	9.36	92.3
High	Q9H0U4	Ras-related protein Rab-1B [OS=Homo sapiens]	0	103.278	81	15	71	7	201	22.2	5.73	1.036	1.058	0.994	1.112	1.118	0.05	0.08	-0.01	0.15	0.16	0.756049	0.525942	0.741116	0.516169	0.720666	0.987913	0.952609	0.990954	0.975645	0.999948	98.3	99.9	94.9	95.2	105.6	106.1	2.25	1.1	4.3	4.93	2.72	1.12	1.34	4.89	5.84	0.63	6.5	98.1
High	P02786	Transferrin receptor protein 1 [OS=Homo sapiens]	0	176.843	52	35	71	35	760	84.8	6.61	0.871	0.798	0.967	0.918	0.95	-0.2	-0.33	-0.05	-0.12	-0.07	0.000124184	3.40089e-08	0.203505	0.283396	0.763826	0.00219255	8.74307e-07	0.744979	0.850081	0.999948	106.6	88.3	106.6	99.6	97.5	101.4	13.14	10.95	14.62	17.78	14.47	14.81	0.42	2.5	1.96	0.57	0.14	109.9
High	O43149	Zinc finger ZZ-type and EF-hand domain-containing protein 1 [OS=Homo sapiens]	0	161.804	17	48	71	48	2961	330.9	5.95	0.997	1.052	1.011	1.021	0.99	-0.01	0.07	0.02	0.03	-0.01	0.694659	0.660407	0.839228	0.994171	0.912407	0.982549	0.977764	0.998905	0.999918	0.999948	97.3	103.7	97.7	104.1	99.7	97.5	6.77	5.48	7.82	5.43	5.3	5.12	1.26	1.22	5.46	1.53	1.21	94.8
High	P41250	Glycine--tRNA ligase [OS=Homo sapiens]	0	168.647	59	36	71	36	739	83.1	7.03	1.008	1.043	1.034	1.102	1.117	0.01	0.06	0.05	0.14	0.16	0.6698	0.79686	0.921125	0.654172	0.742015	0.978553	0.994909	0.998905	0.993298	0.999948	96.3	99.1	95.5	98.8	106.8	103.4	2.2	5.5	5.7	7.47	5.33	6.99	3.86	0.59	1.76	1.75	2.82	96.4
High	Q9Y6D5	Brefeldin A-inhibited guanine nucleotide-exchange protein 2 [OS=Homo sapiens]	0	197.347	33	53	70	37	1785	201.9	6.33	1.035	1.087	1.113	0.971	0.829	0.05	0.12	0.15	-0.04	-0.27	0.855373	0.25137	0.108212	0.539928	0.42342	0.997702	0.7775	0.530367	0.976606	0.982208	104.8	108.9	101.6	107.8	97.3	79.6	2.63	2.58	3.34	3.47	3.01	4.52	6.4	6.28	1.22	0.49	0.25	105.1
High	P35749	Myosin-11 [OS=Homo sapiens]	0	134.197	12	25	70	2	1972	227.2	5.5	1.334	1.257	1.514	1.646	1.741	0.42	0.33	0.6	0.72	0.8	0.0410295	0.120663	0.0181022	0.031746	0.104668	0.260562	0.515775	0.163271	0.294121	0.753566	98.3	109.5	77.5	102.2	78.3	134.2	21.02	35.27	29.15	21.08	46.9	22.16	11.45	13.89	8.65	39.09	0.79	70.4
High	P20073	Annexin A7 [OS=Homo sapiens]	0	109.937	40	20	70	20	488	52.7	5.68	1.084	1.027	1.027	1.119	1.128	0.12	0.04	0.04	0.16	0.17	0.27462	0.988245	0.997375	0.561989	0.688641	0.814169	0.999172	0.999935	0.978617	0.999948	98.2	96.8	94.4	96.6	105.6	108.4	6.4	2.89	12.64	3.19	4.81	16.42	10.96	7.4	0.52	4.14	2.63	100.7
High	Q9UIG0	Tyrosine-protein kinase BAZ1B [OS=Homo sapiens]	0	164.733	33	50	70	50	1483	170.8	8.48	0.958	0.974	0.936	0.858	0.967	-0.06	-0.04	-0.1	-0.22	-0.05	0.103904	0.225685	0.0507112	0.102794	0.815888	0.499081	0.743949	0.325693	0.614933	0.999948	100.8	103.3	105.3	97.6	90.5	102.5	7.28	3.46	1.74	4.3	3.66	8.58	7.84	0.87	2.56	0.77	0.49	100.7
High	P15170	Eukaryotic peptide chain release factor GTP-binding subunit ERF3A [OS=Homo sapiens]	0	127.722	50	26	70	11	499	55.7	5.62	1.037	1.028	1.022	1.025	0.963	0.05	0.04	0.03	0.04	-0.05	0.82935	0.954968	0.89091	0.874173	0.804906	0.99266	0.998542	0.998905	0.999441	0.999948	101.1	99.5	98.8	102.4	101.5	96.8	2.97	3.01	2.02	2.4	4.34	3.51	1.85	0.84	0.79	0.45	2.54	106.2
High	Q92499	ATP-dependent RNA helicase DDX1 [OS=Homo sapiens]	0	176.308	51	37	70	37	740	82.4	7.23	1.048	1.062	1.026	1.017	0.949	0.07	0.09	0.04	0.02	-0.08	0.637438	0.51599	0.946975	0.828659	0.760514	0.970596	0.949882	0.998905	0.999441	0.999948	103.3	104.7	98.2	100.7	99.9	93.2	4.67	4.43	1.02	2.07	0.29	1.65	0.87	1.86	1.79	0.73	2.54	104.2
High	Q5JTH9	RRP12-like protein [OS=Homo sapiens]	0	161.942	37	42	70	41	1297	143.6	8.75	0.934	0.997	0.935	0.654	0.591	-0.1	0	-0.1	-0.61	-0.76	0.0263149	0.470768	0.0501122	9.91653e-05	0.0319713	0.18893	0.946813	0.323171	0.00305059	0.397166	111.3	116.2	116.6	109.1	77.9	68.9	5.48	0.51	2.99	5.41	8.43	10.22	3.21	2.04	6.21	3.25	3.36	101.9
High	Q96SI9	Spermatid perinuclear RNA-binding protein [OS=Homo sapiens]	0	158.371	53	36	70	30	672	73.6	8.72	1.151	1.096	1.127	1.166	1.259	0.2	0.13	0.17	0.22	0.33	0.00811073	0.183654	0.0625658	0.363517	0.426883	0.0750305	0.668535	0.373	0.918407	0.982784	100.8	96.4	87.6	99.1	102.9	113.2	4.22	3.59	1.48	3.98	2.66	2.88	3.21	0.66	0.52	2.7	1.13	95.1
High	P53680	AP-2 complex subunit sigma [OS=Homo sapiens]	0	17.864	22	3	70	3	142	17	6.18	0.985	0.993	0.942	0.987	1.003	-0.02	-0.01	-0.09	-0.02	0	0.822596	0.898893	0.492176	0.953303	0.892978	0.991796	0.99745	0.962047	0.999795	0.999948	98.8	99.9	101.5	99.3	100.2	100.3	1.21	1.73	2.76	5.49	0.5	2.41	1.08	2.63	0.17	1	1.52	98.2
High	Q6PGP7	Superkiller complex protein 3 [OS=Homo sapiens]	0	217.571	38	52	69	52	1564	175.4	7.53	0.958	1.015	0.971	0.783	0.608	-0.06	0.02	-0.04	-0.35	-0.72	0.10385	0.746747	0.232981	0.016484	0.0419352	0.499081	0.988761	0.788389	0.183548	0.469415	104.7	116.1	113.2	109.9	86.5	69.5	6.87	5.51	3.41	6.09	1.4	9.78	6.77	2.7	3.54	4.36	1.38	117.7
High	P15531	Nucleoside diphosphate kinase A [OS=Homo sapiens]	0	93.451	89	12	69	8	152	17.1	6.19	1.196	1.125	1.056	1.052	1.03	0.26	0.17	0.08	0.07	0.04	0.00462481	0.0972745	0.571093	0.827333	0.907094	0.0474776	0.447197	0.978106	0.999441	0.999948	107.3	105.5	93.8	99.6	98.3	95.5	3.32	14.43	6.03	14.65	2.12	2.44	3.89	7.14	2.97	4.37	2.8	107.6
High	O14974	Protein phosphatase 1 regulatory subunit 12A [OS=Homo sapiens]	0	181.675	42	44	69	43	1030	115.2	5.4	1.025	0.965	1.022	0.864	0.775	0.04	-0.05	0.03	-0.21	-0.37	0.963902	0.153554	0.893574	0.115843	0.274255	0.997702	0.599612	0.998905	0.64149	0.908865	108	102.7	106	109.7	91.6	81.9	1.65	1.27	1.26	2.29	1.97	1.29	0.9	1.23	0.63	4.72	1.83	110.7
High	Q8NE71	ATP-binding cassette sub-family F member 1 [OS=Homo sapiens]	0	214.661	55	39	69	38	845	95.9	6.8	1.04	1.026	1.059	1.122	1.138	0.06	0.04	0.08	0.17	0.19	0.775749	0.923624	0.554927	0.552335	0.688503	0.988207	0.99745	0.975653	0.978617	0.999948	96.8	97.5	95	100.3	107.2	103.1	4.75	2.11	4.72	4.46	3.2	5.27	3.97	1.58	6.33	0.85	6.4	96
High	P51610	Host cell factor 1 [OS=Homo sapiens]	0	201.645	29	45	69	44	2035	208.6	7.46	0.994	1.012	0.944	0.911	0.791	-0.01	0.02	-0.08	-0.13	-0.34	0.440272	0.695461	0.0753353	0.257348	0.310827	0.932084	0.980064	0.4228	0.822299	0.930067	103.7	109.1	106.2	101.3	96.8	82.9	4.41	1.93	2	3.1	4.26	3.64	1.23	1.09	1.75	8.77	0.7	109
High	P54819	Adenylate kinase 2, mitochondrial [OS=Homo sapiens]	0	109.742	69	20	69	20	239	26.5	7.81	1.041	1.065	1.12	1.016	0.989	0.06	0.09	0.16	0.02	-0.02	0.758569	0.484858	0.0845035	0.816503	0.886131	0.987913	0.947594	0.452697	0.999441	0.999948	100.7	99.7	97.9	107	99.4	95.3	1.18	7.17	4.49	7.61	2.78	3.5	7.23	10.64	5.35	9.1	6.23	99.5
High	Q9Y3I0	RNA-splicing ligase RtcB homolog [OS=Homo sapiens]	0	150.175	62	27	69	27	505	55.2	7.23	1.017	0.987	0.992	1.055	0.995	0.02	-0.02	-0.01	0.08	-0.01	0.824161	0.353401	0.452222	0.929175	0.904614	0.991796	0.881145	0.951073	0.999441	0.999948	100	99.3	98	100.1	103.6	98.9	4.16	2.07	2.28	4.73	1.72	5.33	0.38	0.19	1.22	0.24	3.5	99.3
High	Q13263	Transcription intermediary factor 1-beta [OS=Homo sapiens]	0	164.326	37	30	69	30	835	88.5	5.77	0.993	0.963	0.989	0.792	0.493	-0.01	-0.05	-0.02	-0.34	-1.02	0.431442	0.142438	0.412824	0.0214184	0.00456458	0.927826	0.571712	0.934097	0.221633	0.102343	114.2	110.7	115	112.4	91.1	56.6	6.54	4.52	1.45	6.74	3.36	22.41	4.25	1.08	4.91	2.67	27.19	114.4
High	Q9P258	Protein RCC2 [OS=Homo sapiens]	0	125.315	56	28	69	28	522	56	8.78	1.039	1.063	1.038	1.084	1.055	0.05	0.09	0.05	0.12	0.08	0.790168	0.502014	0.860778	0.758479	0.916966	0.988471	0.947594	0.998905	0.999441	0.999948	97.9	98.2	94.2	99.7	102.5	107.5	3.98	10.84	6.01	7.1	6.99	7.28	2.89	5.66	2.87	3.52	1.81	103.4
High	P54136	Arginine--tRNA ligase, cytoplasmic [OS=Homo sapiens]	0	200.435	64	43	69	43	660	75.3	6.68	1.053	1.041	1.039	1.008	0.901	0.08	0.06	0.06	0.01	-0.15	0.554309	0.824946	0.846751	0.766542	0.611155	0.952376	0.995721	0.998905	0.999441	0.999948	103.4	102.3	101.4	101.1	101.4	90.3	2.06	6.81	3.83	5.37	4.49	2.35	4.4	4.81	5.34	1.16	1.71	102.7
High	P09429	High mobility group protein B1 [OS=Homo sapiens]	0	139.377	62	21	69	15	215	24.9	5.74	1.245	1.072	1.077	1.09	1.21	0.32	0.1	0.11	0.12	0.28	7.45959e-06	0.398099	0.348291	0.720213	0.522605	0.000174474	0.913553	0.90427	0.997026	0.999948	103.1	99.9	91.7	100	101	104.4	15.46	5.01	8.17	3.18	13.15	13.03	11.53	5.5	7.23	17.51	6.1	98.9
High	P07384	Calpain-1 catalytic subunit [OS=Homo sapiens]	0	133.84	54	31	69	31	714	81.8	5.67	1.05	1.052	1.038	1.108	1.088	0.07	0.07	0.05	0.15	0.12	0.63716	0.674083	0.798083	0.574135	0.799104	0.970596	0.977764	0.996048	0.98225	0.999948	94.6	102.9	93.9	102.1	103.9	102.7	8.39	5.29	5.68	6.39	4.77	6.82	3	1.62	3.54	0.22	0.91	94.1
High	P14314	Glucosidase 2 subunit beta [OS=Homo sapiens]	0	183.997	48	27	69	27	528	59.4	4.41	1.009	1.06	1.037	1.177	1.383	0.01	0.08	0.05	0.24	0.47	0.681829	0.552967	0.881247	0.319785	0.246526	0.980548	0.960968	0.998905	0.881284	0.902523	90.8	94.9	89.6	92.8	108	123.8	6.55	1.91	1.42	7.05	4.61	3.74	2.87	0.79	3.2	2.3	3.18	89
High	O14776	Transcription elongation regulator 1 [OS=Homo sapiens]	0	165.696	33	44	69	44	1098	123.8	8.65	0.974	1.052	0.971	0.952	0.924	-0.04	0.07	-0.04	-0.07	-0.11	0.313163	0.681401	0.27582	0.460773	0.706552	0.85344	0.977852	0.843424	0.963367	0.999948	102.1	106.8	101.6	98.7	99.7	91.1	7.08	0.37	3.44	5.51	3.65	5.09	5.47	5	9.89	0.33	0.91	105.4
High	P23368	NAD-dependent malic enzyme, mitochondrial [OS=Homo sapiens]	0	156.086	55	27	68	27	584	65.4	7.61	1.012	1.061	1.054	1.125	1.449	0.02	0.09	0.08	0.17	0.53	0.72589	0.528695	0.622378	0.537096	0.180585	0.986421	0.952616	0.985301	0.976606	0.883773	92.9	92.7	89.2	94.1	103.3	127.8	2.68	3.74	2.54	2.35	3.55	3.07	2.02	4.84	0.05	0.55	1.47	92.7
High	P30050	Large ribosomal subunit protein uL11 [OS=Homo sapiens]	0	65.42	72	13	68	13	165	17.8	9.42	1.086	1.182	1.106	1.222	1.303	0.12	0.24	0.14	0.29	0.38	0.198222	0.00311764	0.144081	0.185944	0.353714	0.718397	0.0303853	0.62323	0.742839	0.949128	94	102.2	86.8	95.6	106.8	114.6	0.63	3.59	0.91	2.41	1.57	3.28	1.19	3.86	2.36	1.09	4.15	94
High	Q9Y230	RuvB-like 2 [OS=Homo sapiens]	0	149.822	51	26	68	26	463	51.1	5.64	1.036	1.027	1.011	1.065	1.013	0.05	0.04	0.02	0.09	0.02	0.839097	0.928741	0.712733	0.872904	0.959786	0.997104	0.997671	0.990497	0.999441	0.999948	99.2	101	100	101.1	100.8	98	8.51	4.76	5.46	4.15	7.21	6.02	1.66	4.95	0.03	1.34	3.09	107.9
High	Q15437	Protein transport protein Sec23B [OS=Homo sapiens]	0	143.196	40	26	68	23	767	86.4	6.89	1.053	1	1.048	1.018	1.014	0.08	0	0.07	0.03	0.02	0.554613	0.507161	0.706913	0.831683	0.961865	0.952376	0.947594	0.990497	0.999441	0.999948	101.2	99.2	97.5	102.1	101	99	1.92	4.51	2.15	1.04	2.67	3.08	1.96	0.32	0.65	0.72	0.06	100.7
High	P38159	RNA-binding motif protein, X chromosome [OS=Homo sapiens]	0	104.873	60	30	68	12	391	42.3	10.05	1.459	1.373	1.357	2.426	2.947	0.55	0.46	0.44	1.28	1.56	3.43474e-11	9.33685e-08	1.79719e-07	2.09299e-12	4.1301e-05	1.59032e-09	2.27774e-06	9.2144e-06	2.34493e-10	0.00267719	81	80.5	55.5	94	134.7	154.2	20.78	14.92	23.31	27.98	12	14.42	58	0.87	14.47	15.86	15.34	64.2
High	P40925	Malate dehydrogenase, cytoplasmic [OS=Homo sapiens]	0	127.759	54	22	68	22	334	36.4	7.36	1.029	1.077	1.019	1.081	1.037	0.04	0.11	0.03	0.11	0.05	0.957019	0.344855	0.838939	0.77141	0.970013	0.997702	0.87761	0.998905	0.999441	0.999948	99.4	102.7	95.7	97.5	103.2	101.6	0.8	2.67	1.48	2.9	1.74	3.78	1.19	1.35	1.29	3.81	1.26	98.5
High	P31350	Ribonucleoside-diphosphate reductase subunit M2 [OS=Homo sapiens]	0	107.446	70	23	68	22	389	44.8	5.38	0.767	0.622	0.778	0.684	0.752	-0.38	-0.69	-0.36	-0.55	-0.41	9.76175e-12	1e-17	9.5753e-09	0.000432927	0.225221	4.68719e-10	4.87903e-16	6.6843e-07	0.0105898	0.897186	104.2	79.2	130.2	99.1	89.4	97.8	6.53	6.3	4.33	5.71	8.39	5.82	2.69	1.93	2.15	3.79	0.36	111.5
High	P62191	26S proteasome regulatory subunit 4 [OS=Homo sapiens]	0	155.744	71	33	68	31	440	49.2	6.21	1.005	1.038	0.914	0.998	0.851	0.01	0.05	-0.13	0	-0.23	0.616033	0.88713	0.0151257	0.709082	0.46543	0.964993	0.996612	0.143517	0.997026	0.991212	99.2	107.5	103.6	97.1	105.1	87.4	8.01	3.89	4.23	7.77	5.01	2.96	3.03	0.15	1.73	9.14	1.31	110
High	P46977	Dolichyl-diphosphooligosaccharide--protein glycosyltransferase subunit STT3A [OS=Homo sapiens]	0	115.704	28	23	67	21	705	80.5	8.07	0.966	1.058	1.097	1.241	1.355	-0.05	0.08	0.13	0.31	0.44	0.190783	0.566708	0.201599	0.150749	0.280682	0.704376	0.961428	0.742196	0.702825	0.911531	86.4	93.6	89.5	98.1	111	121.4	6.16	8.46	0.69	13.03	7.55	4.87	4.41	5.87	11.71	0.35	3.21	87.4
High	P62979	Ubiquitin-ribosomal protein eS31 fusion protein [OS=Homo sapiens]	0	86.481	72	15	67	6	156	18	9.64	1.202	1.018	1.152	1.113	1.343	0.27	0.03	0.2	0.15	0.43	0.00119793	0.842543	0.0342499	0.550093	0.277492	0.014811	0.996612	0.249653	0.978617	0.90967	106.9	89.5	88	101	99.6	115	3.49	5.54	2.24	10.4	1.4	8.54	1.55	4.59	0.49	0.94	8.99	100.2
High	Q9Y4W6	AFG3-like protein 2 [OS=Homo sapiens]	0	142.773	44	38	67	38	797	88.5	8.66	1.045	1.035	1.006	1.204	1.279	0.06	0.05	0.01	0.27	0.36	0.689455	0.938015	0.635207	0.237462	0.392755	0.98189	0.998542	0.985301	0.79533	0.970139	90.8	96.8	93.6	94.1	105.2	119.6	4.95	2.17	6.41	4.22	3.98	4.12	0.37	5.46	2.42	3.04	0.13	89.4
High	Q9HD20	Endoplasmic reticulum transmembrane helix translocase [OS=Homo sapiens]	0	146.744	34	36	67	36	1204	132.9	8.13	1.045	1.059	1.029	1.1	1.141	0.06	0.08	0.04	0.14	0.19	0.685232	0.56096	0.99653	0.663486	0.682455	0.980939	0.961428	0.999935	0.994136	0.999948	97.2	97.6	94.7	97.5	104.3	108.7	2.99	4.57	2.7	2	1.86	2.22	0.17	2.71	1.71	1.27	2.5	95.7
High	Q16851	UTP--glucose-1-phosphate uridylyltransferase [OS=Homo sapiens]	0	151.216	59	28	67	28	508	56.9	8.15	1.045	1.07	1.043	1.089	1.018	0.06	0.1	0.06	0.12	0.03	0.692304	0.417228	0.784921	0.724625	0.974179	0.98227	0.922149	0.992935	0.997026	0.999948	98.5	101.1	94.5	102.9	102.9	100	6.26	6.45	5.25	2.74	4.49	2.68	0.28	0.86	1.06	0.66	0.93	106.3
High	Q14571	Inositol 1,4,5-trisphosphate receptor type 2 [OS=Homo sapiens]	0	169.011	19	47	67	35	2701	307.9	6.43	1.042	1.006	1.048	1.123	1.237	0.06	0.01	0.07	0.17	0.31	0.667995	0.848015	0.642555	0.468187	0.452208	0.977908	0.996612	0.985301	0.967175	0.989855	98.1	94.4	94.1	97.3	104.4	111.8	7.08	8.8	6.43	6.46	3.52	4.11	0.9	0.55	0.85	4.85	2.9	89.1
High	P52815	Large ribosomal subunit protein bL12m [OS=Homo sapiens]	0	52.373	42	8	67	8	198	21.3	8.87	1.01	1.032	1.018	1.112	1.349	0.02	0.05	0.03	0.15	0.43	0.856207	0.925333	0.927798	0.538402	0.257799	0.997702	0.99745	0.998905	0.976606	0.905798	94.1	91.9	92.2	93.9	103.5	124.4	4.37	4.35	3.73	2.31	5.56	0.39	4.93	3.69	2.44	6.52	2.13	90.1
High	O00203	AP-3 complex subunit beta-1 [OS=Homo sapiens]	0	160.412	40	45	67	45	1094	121.2	6.04	1.027	1.023	1.02	1.065	1.077	0.04	0.03	0.03	0.09	0.11	0.99396	0.869612	0.860877	0.870532	0.852093	0.999856	0.996612	0.998905	0.999441	0.999948	99.5	100.3	95	96.9	105.8	102.3	3.03	3.63	2.93	2.24	4.26	1.35	0.91	1.95	6.71	1.38	2.61	99.5
High	O94776	Metastasis-associated protein MTA2 [OS=Homo sapiens]	0	128.757	52	33	67	28	668	75	9.66	0.99	0.943	0.981	1.05	1.153	-0.01	-0.08	-0.03	0.07	0.21	0.392285	0.0553881	0.323566	0.962338	0.650562	0.910147	0.298045	0.885528	0.999822	0.999948	95.4	91.8	97.4	97.3	101.2	116.9	4.21	6.64	2.69	6.05	5.25	5.27	1.76	3.09	2.72	3.05	4.9	101.1
High	Q9UHD8	Septin-9 [OS=Homo sapiens]	0	132.495	57	37	67	37	586	65.4	8.97	1.037	1.016	1.045	0.982	0.943	0.05	0.02	0.06	-0.03	-0.08	0.825387	0.756985	0.74853	0.610202	0.742165	0.991796	0.992199	0.990954	0.986194	0.999948	103.6	100.5	98.8	104.2	99.8	93.1	1.68	2.29	2.11	2.53	2.84	0.95	0.84	2.17	1.32	1.04	0.88	103.7
High	P22392	Nucleoside diphosphate kinase B [OS=Homo sapiens]	0	82.743	86	14	67	3	152	17.3	8.41	1.053	1.069	1.066	1.083	1.028	0.07	0.1	0.09	0.12	0.04	0.57131	0.442386	0.446032	0.782615	0.971699	0.954743	0.935894	0.947033	0.999441	0.999948	100.8	102.3	95.7	99.7	103	98.5	6.71	4.89	2.57	1.42	1.81	4.59	5.38	3.14	3.18	4.86	3.34	101.2
High	O94804	Serine/threonine-protein kinase 10 [OS=Homo sapiens]	0	143.201	36	34	67	32	968	112.1	6.95	1.003	1.049	1.025	0.967	0.845	0	0.07	0.04	-0.05	-0.24	0.638104	0.725124	0.938783	0.52438	0.472494	0.970795	0.984879	0.998905	0.976606	0.991303	105.4	105.2	104.1	102.8	97.5	84.9	4	7.31	4.01	7.94	5.61	5.36	5.27	1.94	5.46	2.65	0.24	103.8
High	P52888	Thimet oligopeptidase [OS=Homo sapiens]	0	157.865	51	36	66	36	689	78.8	6.05	1.036	1.074	1.031	1.041	0.989	0.05	0.1	0.04	0.06	-0.02	0.83475	0.377788	0.974039	0.977649	0.884598	0.994841	0.89994	0.999935	0.999822	0.999948	98.3	103.8	98.7	100.1	103.3	95.9	3.35	4.38	2.83	2.95	0.36	6.46	0.63	3.15	2.44	0.68	4.52	97.6
High	P52732	Kinesin-like protein KIF11 [OS=Homo sapiens]	0	173.327	44	47	66	47	1056	119.1	5.64	0.92	0.732	0.829	0.698	0.634	-0.12	-0.45	-0.27	-0.52	-0.66	0.0101196	1.64535e-13	8.85821e-06	0.000819882	0.0607508	0.0900348	7.07657e-12	0.000304501	0.0177119	0.577292	113.3	90.2	123.2	108	88.3	77.1	19.1	5.49	4.3	9.81	9.93	6.89	9.77	0.65	9.85	3.71	3.21	130.9
High	P22234	Bifunctional phosphoribosylaminoimidazole carboxylase/phosphoribosylaminoimidazole succinocarboxamide synthetase [OS=Homo sapiens]	0	138.495	54	23	66	23	425	47	7.23	1.136	1.019	1.12	1.012	0.982	0.18	0.03	0.16	0.02	-0.03	0.0187157	0.79647	0.0842029	0.794075	0.86286	0.145291	0.994909	0.4521	0.999441	0.999948	104.8	101.8	96.1	107.5	95.5	94.3	6.09	4.97	6.2	6.02	8.29	2.81	3.82	2.72	14.52	7.4	2.7	103.8
High	Q13619	Cullin-4A [OS=Homo sapiens]	0	130.12	40	35	66	24	759	87.6	8.13	0.986	1.013	1.073	1.179	1.334	-0.02	0.02	0.1	0.24	0.42	0.560086	0.833882	0.430869	0.28031	0.293641	0.952545	0.996612	0.941841	0.846342	0.918166	93.6	91.9	91.9	95.1	109.2	118.3	6.3	3.41	3.66	12.87	2.61	9.2	0.81	1.32	12.87	2.24	7.98	86.1
High	P17858	ATP-dependent 6-phosphofructokinase, liver type [OS=Homo sapiens]	0	177.486	48	31	66	26	780	85	7.5	1.004	1.031	1.02	1.024	0.95	0.01	0.04	0.03	0.03	-0.07	0.590515	0.995246	0.853139	0.872357	0.763089	0.960477	0.999805	0.998905	0.999441	0.999948	98.9	101.6	98.6	101.5	102.7	96.6	4.41	2.78	7.36	4.71	1.5	6.07	2.2	4.52	1.5	8.36	5.69	94.2
High	Q9NVI1	Fanconi anemia group I protein [OS=Homo sapiens]	0	168.643	35	42	65	42	1328	149.2	6.74	0.892	0.869	0.914	0.229	0.183	-0.16	-0.2	-0.13	-2.13	-2.45	0.00106656	0.000231539	0.0153542	1e-17	2.0203e-11	0.0134059	0.00323264	0.144994	1.65e-15	3.90089e-09	128.8	125.4	149.8	132	34.2	29.7	13.08	9.41	6.07	11.26	10.4	26.02	4.51	1.58	4.78	4.8	20.69	147.1
High	P54578	Ubiquitin carboxyl-terminal hydrolase 14 [OS=Homo sapiens]	0	179.191	66	32	65	32	494	56	5.3	1.055	1.006	1.063	1.013	0.965	0.08	0.01	0.09	0.02	-0.05	0.531897	0.603662	0.51338	0.806829	0.826358	0.950184	0.966965	0.96628	0.999441	0.999948	104.9	102.4	96.4	104.5	98	93.9	2.7	4.64	3.56	2.79	4.35	4.88	4.17	0.65	1.07	0.62	1.47	101
High	Q92620	Pre-mRNA-splicing factor ATP-dependent RNA helicase PRP16 [OS=Homo sapiens]	0	147.19	34	40	65	39	1227	140.4	6.54	0.995	0.996	1	0.88	0.599	-0.01	-0.01	0	-0.18	-0.74	0.597417	0.55829	0.677961	0.221405	0.0416031	0.962848	0.961428	0.989795	0.78018	0.467498	109.3	109	109.9	111	94	66.8	1.72	3.22	2.17	2.95	4.64	12.49	0.43	2.62	1.51	4.44	17.66	110.2
High	P51991	Heterogeneous nuclear ribonucleoprotein A3 [OS=Homo sapiens]	0	110.214	38	19	65	16	378	39.6	9.01	1.413	1.289	1.291	1.593	1.615	0.5	0.37	0.37	0.67	0.69	3.06827e-08	5.34702e-05	0.000252473	0.000658415	0.0714498	1.02316e-06	0.000882258	0.00535325	0.014717	0.635191	99.3	96.8	70.3	109.8	115.6	108.1	11.78	14.66	18.27	20.08	6.15	2.94	24.71	0.25	10.91	13.05	0.01	85.6
High	Q9P2M7	Cingulin [OS=Homo sapiens]	0	164.471	37	45	65	45	1203	137	5.52	0.928	0.903	0.869	0.888	0.908	-0.11	-0.15	-0.2	-0.17	-0.14	0.0699733	0.0190644	0.0033448	0.240194	0.673062	0.388384	0.133805	0.0445075	0.797651	0.999948	104.7	97.6	110.4	93	96.7	97.5	12.1	19.3	16.6	26.42	21.23	18.9	3.04	3.28	4.67	1.98	4.22	84.4
High	O43765	Small glutamine-rich tetratricopeptide repeat-containing protein alpha [OS=Homo sapiens]	0	83.068	39	12	65	12	313	34	4.87	0.992	1.021	0.988	1.039	0.975	-0.01	0.03	-0.02	0.06	-0.04	0.488946	0.85672	0.482441	0.962638	0.868367	0.939906	0.996612	0.960489	0.999822	0.999948	99.9	100.5	98	100.7	104.4	96.5	3.45	3.53	2.55	6.24	4.2	7.52	2.66	0.79	7.5	3.77	4.42	101.2
High	O14745	Na(+)/H(+) exchange regulatory cofactor NHE-RF1 [OS=Homo sapiens]	0	137.03	81	30	65	30	358	38.8	5.77	1.071	1.053	1.183	1.017	0.954	0.1	0.07	0.24	0.02	-0.07	0.327029	0.64234	0.00428049	0.826346	0.787994	0.865244	0.975251	0.0544054	0.999441	0.999948	105.2	106.9	92.6	109.5	99	86.9	5.69	5.76	6.84	10.76	4.93	2.03	7.11	0.1	5.83	3.79	1.94	104.7
High	Q92900	Regulator of nonsense transcripts 1 [OS=Homo sapiens]	0	173.053	42	41	65	40	1129	124.3	6.61	1.198	1.108	1.07	1.05	0.946	0.26	0.15	0.1	0.07	-0.08	0.000338075	0.120283	0.425849	0.963919	0.751531	0.00523866	0.51571	0.938959	0.999822	0.999948	114.1	101.3	92.1	104.2	101.9	86.5	11.07	3.97	3.47	7.65	5.59	6.58	5.02	0.57	9.56	5.41	1.54	118.1
High	P78347	General transcription factor II-I [OS=Homo sapiens]	0	194.213	45	40	65	40	998	112.3	6.39	0.986	0.953	0.846	0.795	0.588	-0.02	-0.07	-0.24	-0.33	-0.77	0.338046	0.0909877	6.1359e-05	0.0233028	0.0300193	0.872092	0.426339	0.00160934	0.235493	0.381547	109.2	111.9	117.4	99.3	93.3	69	12.87	6.59	3.49	15.87	0.43	11.96	4.65	4.59	18.79	1.41	5.48	121.3
High	P50570	Dynamin-2 [OS=Homo sapiens]	0	149.518	46	36	65	25	870	98	7.44	1.014	0.994	0.994	0.983	0.818	0.02	-0.01	-0.01	-0.02	-0.29	0.759767	0.43718	0.472343	0.617604	0.376304	0.987913	0.934387	0.958736	0.989932	0.959631	104.7	102.7	103.3	102.7	101.7	84.9	2.98	1.39	0.39	2.07	3.09	3.11	2.16	1.4	2.92	0.1	4.37	107.3
High	Q6P2E9	Enhancer of mRNA-decapping protein 4 [OS=Homo sapiens]	0	152.385	30	32	65	32	1401	151.6	5.86	1.028	1.021	0.914	0.831	0.654	0.04	0.03	-0.13	-0.27	-0.61	0.962925	0.86655	0.0277113	0.0638257	0.0922041	0.997702	0.996612	0.21642	0.469003	0.721508	112.6	111.2	107.6	103	91.9	73.7	13.55	1.05	2.85	12.16	5.75	9.18	2.66	1.84	14.9	2.9	10.44	117.4
High	Q15057	Arf-GAP with coiled-coil, ANK repeat and PH domain-containing protein 2 [OS=Homo sapiens]	0	154.678	50	35	65	35	778	88	6.8	0.98	1.018	1.012	0.967	0.779	-0.03	0.03	0.02	-0.05	-0.36	0.357511	0.814111	0.757483	0.512019	0.311601	0.886231	0.995574	0.991364	0.975645	0.930183	103.4	107.3	105.5	103.7	98	82.2	8.63	7.6	6.12	5.67	5.43	6.67	1.08	1.99	6.42	4.1	0.43	112.7
High	Q7Z4V5	Hepatoma-derived growth factor-related protein 2 [OS=Homo sapiens]	0	115.112	39	29	65	27	671	74.3	7.49	1.062	1.077	1.101	1.157	1.391	0.09	0.11	0.14	0.21	0.48	0.464827	0.35706	0.201597	0.397932	0.239101	0.939701	0.883402	0.742196	0.936234	0.897187	92.8	94.6	89.9	96.3	101.2	125.2	8.52	5.44	1.65	9.68	7.3	8.4	8.73	0.8	13.52	4.33	3.65	91.8
High	O94832	Unconventional myosin-Id [OS=Homo sapiens]	0	149.32	40	37	65	36	1006	116.1	9.39	1.038	1.067	1.019	0.961	0.711	0.05	0.09	0.03	-0.06	-0.49	0.806111	0.459236	0.841063	0.491125	0.162194	0.989351	0.944838	0.998905	0.974631	0.867191	105	112.8	108.6	100.5	104.4	68.6	4.46	7.68	7.56	9.36	5.96	11.8	7.13	1.34	3.49	2.35	6.76	104.2
High	Q14157	Ubiquitin-associated protein 2-like [OS=Homo sapiens]	0	172.816	34	31	65	31	1087	114.5	7.11	1.01	1.031	0.967	0.927	0.786	0.01	0.04	-0.05	-0.11	-0.35	0.694985	0.997887	0.204707	0.321737	0.29839	0.982549	0.999805	0.746971	0.882636	0.92037	105.9	110.6	103.2	103.9	95.5	80.9	4.49	4.56	3.32	5.31	6.1	5.12	2.44	4.24	2.37	11.73	6.01	109.8
High	P14324	Farnesyl pyrophosphate synthase [OS=Homo sapiens]	0	87.628	38	13	65	13	419	48.2	6.15	1.095	1.04	1.092	1.062	1.017	0.13	0.06	0.13	0.09	0.02	0.181978	0.803863	0.260266	0.83123	0.988608	0.686461	0.994909	0.821537	0.999441	0.999948	104.1	99.5	94.6	105.4	101.3	95.1	1.01	1.56	1.85	2.74	0.91	2.25	0.86	0.99	1.98	0.88	4.04	102.5
High	Q9Y285	Phenylalanine--tRNA ligase alpha subunit [OS=Homo sapiens]	0	120.478	44	20	65	20	508	57.5	7.8	1.064	1.097	1.051	1.171	1.122	0.09	0.13	0.07	0.23	0.17	0.44578	0.23089	0.626894	0.289107	0.666056	0.934618	0.751283	0.985301	0.855426	0.999948	96.2	101.9	93.4	98.3	105.4	104.9	2.17	3.01	2.24	6.63	4.67	3.93	0.19	4.81	7.51	4.21	8.44	96.2
High	P29350	Tyrosine-protein phosphatase non-receptor type 6 [OS=Homo sapiens]	0	176.699	60	35	64	35	595	67.5	7.78	1.017	1.026	1.061	1.047	1.002	0.02	0.04	0.09	0.07	0	0.81085	0.923376	0.529595	0.982295	0.925344	0.990333	0.99745	0.970449	0.999822	0.999948	103.1	98.7	96.9	102.8	101.4	97.1	10.74	6.48	8.98	9.43	8.37	6.08	2.92	1.03	0.67	0.74	1.11	106.4
High	Q8N163	Cell cycle and apoptosis regulator protein 2 [OS=Homo sapiens]	0	131.026	39	32	64	32	923	102.8	5.22	0.959	1	0.977	0.942	0.793	-0.06	0	-0.03	-0.09	-0.34	0.109665	0.508263	0.290522	0.390599	0.322374	0.515384	0.947594	0.859729	0.931858	0.935225	100.1	107.2	103.9	104.8	101	83	2.41	4.22	2.03	4.82	2.52	3.43	3.95	3.81	5.14	0.5	1.17	104.8
High	P23921	Ribonucleoside-diphosphate reductase large subunit [OS=Homo sapiens]	0	168.667	51	34	64	34	792	90	7.15	0.902	0.775	0.934	0.911	0.847	-0.15	-0.37	-0.1	-0.13	-0.24	0.00252665	7.90065e-10	0.0469049	0.257028	0.45447	0.0281687	2.52459e-08	0.31024	0.822299	0.990279	100.1	88.3	111.5	104.1	101.6	94.4	11.7	4.72	5.19	10.53	14.4	9.55	4.19	0.02	6.41	11.32	5.49	116.8
High	O76021	Ribosomal L1 domain-containing protein 1 [OS=Homo sapiens]	0	137.601	56	32	64	32	490	54.9	10.13	1.494	1.498	1.376	1.515	1.819	0.58	0.58	0.46	0.6	0.86	1e-17	8.88178e-16	2.71893e-09	0.00195844	0.0261387	6.72222e-16	4.24222e-14	2.16441e-07	0.0359775	0.353594	98.9	104.2	70.2	93.6	103.8	129.3	6.65	5.46	7.97	1.92	3.43	9.44	11.77	15.86	6.43	5.35	1.94	94.6
High	O00231	26S proteasome non-ATPase regulatory subunit 11 [OS=Homo sapiens]	0	146.666	70	30	64	30	422	47.4	6.48	0.964	0.976	0.94	0.97	0.811	-0.05	-0.04	-0.09	-0.04	-0.3	0.143022	0.236539	0.0642169	0.538519	0.358143	0.605104	0.760662	0.380876	0.976606	0.95209	101.9	102.6	105.7	99.6	102	88.2	2.16	1.44	2.34	1.42	3.66	2.21	2.86	1.33	3.25	0.27	0.66	103.6
High	P42356	Phosphatidylinositol 4-kinase alpha [OS=Homo sapiens]	0	185.215	27	48	64	48	2102	236.7	7.06	0.941	0.851	0.878	0.533	0.52	-0.09	-0.23	-0.19	-0.91	-0.94	0.0430491	5.18643e-05	0.00174107	8.66626e-09	0.0099864	0.2698	0.000858884	0.026466	6.09661e-07	0.183455	113.9	113	132.3	106.7	70.7	63.4	7.18	12.65	7.03	12.14	10.38	9.7	5.01	5.41	13.03	3.05	7.87	114.4
High	Q14978	Nucleolar and coiled-body phosphoprotein 1 [OS=Homo sapiens]	0	130.998	43	33	64	33	699	73.6	9.47	1.026	1.254	1.164	1.442	1.797	0.04	0.33	0.22	0.53	0.85	0.977918	2.39575e-05	0.011871	0.00729578	0.0295658	0.999106	0.000418911	0.120589	0.103776	0.377901	85.6	84	76.1	92.5	114.6	147.1	7.45	23.63	14.8	20.98	9.52	13.48	10.48	6.51	6.64	2.92	13.01	85.3
High	Q02218	2-oxoglutarate dehydrogenase complex component E1 [OS=Homo sapiens]	0	195.668	41	40	64	34	1023	115.9	6.86	1.002	1.028	1.025	1.02	1.152	0	0.04	0.04	0.03	0.2	0.563585	0.957567	0.932358	0.844949	0.653638	0.953478	0.998542	0.998905	0.999441	0.999948	93.5	100.6	97.3	98.5	97.9	112.2	6.48	4.25	4.41	5.47	5.82	2	4.31	0.73	6.56	2	0.55	91.6
High	Q16181	Septin-7 [OS=Homo sapiens]	0	112.994	49	25	64	24	437	50.6	8.63	1.031	1.041	1.044	1.065	1.056	0.04	0.06	0.06	0.09	0.08	0.925194	0.82536	0.767436	0.867471	0.911853	0.997702	0.995721	0.992047	0.999441	0.999948	98.2	99.6	96.3	100.4	102.4	103	5.41	2.72	1.44	1.72	3.24	3.09	5.8	0.64	2.72	0.29	0.71	97.7
High	Q7Z6I6	Rho GTPase-activating protein 30 [OS=Homo sapiens]	0	151.258	28	34	64	31	1101	118.5	4.81	0.942	0.956	0.956	0.889	0.823	-0.09	-0.06	-0.07	-0.17	-0.28	0.125775	0.193401	0.22304	0.258311	0.408584	0.561166	0.685112	0.779096	0.823217	0.976826	96.5	103.2	108	107.4	96	89	14.36	5.17	7.66	6.7	3.83	4.51	7.92	1.25	5.11	4.79	0.32	120.4
High	Q15021	Condensin complex subunit 1 [OS=Homo sapiens]	0	188.399	42	48	64	47	1401	157.1	6.61	0.924	0.939	0.893	0.786	0.567	-0.11	-0.09	-0.16	-0.35	-0.82	0.013906	0.0439396	0.00375034	0.0180945	0.0204462	0.115459	0.249994	0.0490408	0.195485	0.300241	108.7	110.5	117.7	105.9	92.5	64.8	16.12	7.08	3.41	6.29	8.39	12.3	11.51	4.42	6.32	1.93	1.17	123.7
High	P46100	Transcriptional regulator ATRX [OS=Homo sapiens]	0	196.789	20	47	64	47	2492	282.4	6.55	0.92	0.994	0.978	0.824	0.813	-0.12	-0.01	-0.03	-0.28	-0.3	0.0811769	0.674019	0.565135	0.141897	0.471108	0.426835	0.977764	0.976505	0.690091	0.991212	104.5	106.8	106.4	104.1	91.6	86.5	6.62	1.03	3.94	10.88	2.82	7.58	6.16	2.07	12.49	3.14	1.93	106.9
High	Q13177	Serine/threonine-protein kinase PAK 2 [OS=Homo sapiens]	0	150.792	52	28	64	23	524	58	5.96	1.034	1.026	1.041	0.861	0.627	0.05	0.04	0.06	-0.22	-0.67	0.881547	0.91475	0.821086	0.109366	0.0555178	0.997702	0.99745	0.997028	0.627576	0.553045	105.1	109.9	107.2	113.9	92.3	71.6	7.21	3.71	6.49	10.63	2.78	12.45	2.19	1.12	3.2	3.92	7.79	119
High	O75153	Clustered mitochondria protein homolog [OS=Homo sapiens]	0	173.418	41	44	64	44	1309	146.6	6.13	0.978	0.861	0.961	0.904	0.827	-0.03	-0.22	-0.06	-0.15	-0.27	0.331883	0.000843011	0.195331	0.243436	0.419073	0.869632	0.0101329	0.733667	0.801624	0.979918	104.1	92.8	108.8	105.8	98.4	90	3.34	2.62	3.1	4.28	5.99	4.73	0.37	1.35	1.66	0.11	1.52	109.5
High	P0DOX8	Immunoglobulin lambda-1 light chain [OS=Homo sapiens]	0	55.211	50	10	64	10	216	22.8	6.76	0.407	0.422	0.727	0.674	1.001	-1.3	-1.25	-0.46	-0.57	0	1e-17	1e-17	1.05804e-12	0.000271143	0.922405	6.72222e-16	4.87903e-16	1.47719e-10	0.00709112	0.999948	63.2	57.9	137.4	95.9	92.4	153.2	47.46	12.75	8.68	38.16	8.16	8.64	4.93	4.04	20.32	15.89	0.83	50.5
High	P28340	DNA polymerase delta catalytic subunit [OS=Homo sapiens]	0	166.025	48	45	64	44	1107	123.6	7.03	0.95	0.916	0.873	0.766	0.588	-0.07	-0.13	-0.2	-0.38	-0.77	0.0704548	0.0109301	0.00164295	0.00893778	0.0325649	0.390102	0.0852125	0.0251429	0.119986	0.402017	113	106	118	103.1	90.5	69.5	15.04	1.65	2.28	8.48	5.43	5.26	4.92	2.01	11.91	3.77	8.92	118.4
High	P62820	Ras-related protein Rab-1A [OS=Homo sapiens]	0	90.691	75	14	63	6	205	22.7	6.21	0.983	1.054	0.969	1.088	1.08	-0.03	0.08	-0.05	0.12	0.11	0.564619	0.553081	0.492814	0.615508	0.80958	0.953478	0.960983	0.962047	0.988164	0.999948	95.4	102.8	97.6	92.1	106.1	106.1	3.2	3.35	1.73	11.02	5.56	7.21	0.78	3.9	6.46	1.6	8.61	92.8
High	Q8IZH2	5'-3' exoribonuclease 1 [OS=Homo sapiens]	0	166.43	28	44	63	44	1706	194	7.21	0.994	0.992	0.957	0.927	0.838	-0.01	-0.01	-0.06	-0.11	-0.25	0.446122	0.406095	0.135443	0.320703	0.431075	0.934618	0.915004	0.59994	0.881284	0.98493	105.6	103.7	106.6	98.3	96.5	89.3	6.31	1.85	2.88	6.45	3.25	1.01	6.55	2.21	6.05	1.87	3.09	105.8
High	Q9NSD9	Phenylalanine--tRNA ligase beta subunit [OS=Homo sapiens]	0	110.856	55	30	63	30	589	66.1	6.84	1.071	1.091	1.055	1.179	1.149	0.1	0.13	0.08	0.24	0.2	0.324536	0.222077	0.609634	0.311884	0.66238	0.863178	0.737681	0.985176	0.872061	0.999948	100.6	98.8	90.6	99.1	105.4	105.5	3.45	4.76	2.56	4.51	3.93	2.46	0.91	3.02	3.25	2.18	1.94	100.4
High	Q96CV9	Optineurin [OS=Homo sapiens]	0	156.111	56	32	63	32	577	65.9	5.17	0.987	0.988	0.876	0.906	0.794	-0.02	-0.02	-0.19	-0.14	-0.33	0.353726	0.360202	0.000978682	0.236451	0.321628	0.885273	0.886257	0.0164066	0.794128	0.934736	94.3	110	111.4	96.9	100.9	86.5	13.21	9.79	12.14	15.58	6.45	10.57	0.7	1.67	9.29	7.38	3.14	117.6
High	Q96K76	Ubiquitin carboxyl-terminal hydrolase 47 [OS=Homo sapiens]	0	162.765	30	40	63	39	1375	157.2	5.08	0.998	0.99	1.023	0.821	0.654	0	-0.01	0.03	-0.28	-0.61	0.558434	0.417851	0.937365	0.0581387	0.0890424	0.952545	0.922163	0.998905	0.443149	0.711136	109.9	108.6	110.2	111.1	91.9	68.3	1.44	2.15	4.1	2.72	1.19	7.22	2.5	3.05	2.16	0.4	1.36	108
High	Q16881	Thioredoxin reductase 1, cytoplasmic [OS=Homo sapiens]	0	156.255	48	26	63	25	649	70.9	7.39	1.03	1.07	1.031	1.056	0.976	0.04	0.1	0.04	0.08	-0.03	0.941057	0.420332	0.978282	0.923357	0.844915	0.997702	0.923835	0.999935	0.999441	0.999948	96.9	102	96.8	104.8	101.1	98.5	7.47	7.99	5.91	7.18	5.71	2.84	0.53	2.02	8.12	2.42	4.38	107.6
High	Q13618	Cullin-3 [OS=Homo sapiens]	0	163.039	52	39	63	38	768	88.9	8.48	1.034	1.002	1.002	1.068	1.087	0.05	0	0	0.1	0.12	0.866985	0.54116	0.579339	0.829253	0.823326	0.997702	0.958785	0.981539	0.999441	0.999948	100.7	97.2	97	96.6	103.7	104.8	1.13	1.34	1.22	5.82	2.21	4.56	1.97	3.14	7.72	2.59	4.53	99.5
High	Q8TCS8	Polyribonucleotide nucleotidyltransferase 1, mitochondrial [OS=Homo sapiens]	0	162.52	50	37	63	37	783	85.9	7.77	1.046	1.053	1.067	1.258	1.456	0.07	0.07	0.09	0.33	0.54	0.66399	0.643294	0.460019	0.121318	0.174722	0.976773	0.975251	0.956114	0.654237	0.876906	92	92.6	89.1	90.8	105.8	129.7	2.78	1.81	3.5	3.85	5.55	0.49	0.62	1.9	1.04	0.56	1.72	88.4
High	Q96AQ6	Pre-B-cell leukemia transcription factor-interacting protein 1 [OS=Homo sapiens]	0	165.624	42	33	63	33	731	80.6	5.33	0.955	0.796	1.102	1.029	1.391	-0.07	-0.33	0.14	0.04	0.48	0.0922506	2.47636e-08	0.161326	0.904244	0.237668	0.462527	6.47636e-07	0.663779	0.999441	0.897186	93.1	75.2	95.4	104.2	97.3	134.8	12.04	3.51	1.56	7.15	6.07	1.43	4.25	2.04	0.29	8.76	0.85	87.4
High	P47756	F-actin-capping protein subunit beta [OS=Homo sapiens]	0	119.167	63	23	63	22	272	30.6	6	1.044	0.969	1.046	1.089	1.209	0.06	-0.05	0.06	0.12	0.27	0.699255	0.179871	0.74332	0.724536	0.525458	0.982799	0.661664	0.990954	0.997026	0.999948	102.3	94.8	96.2	97.3	103.3	106	8.34	4.13	8.78	2.11	2.39	6.76	15.66	8.29	7.45	4.09	8.24	90.4
High	P07355	Annexin A2 [OS=Homo sapiens]	0	136.622	73	28	63	28	339	38.6	7.75	1.148	1.293	1.269	1.399	1.16	0.2	0.37	0.34	0.48	0.21	0.00980169	1.07734e-06	1.80633e-05	0.0150216	0.622463	0.0878956	2.26315e-05	0.000557566	0.171043	0.999948	97.5	109.9	85	107.8	118.9	80.9	68.98	77.53	86.59	73.35	72.58	74.25	10.22	19.87	17.38	9.72	26.6	169.1
High	O94826	Mitochondrial import receptor subunit TOM70 [OS=Homo sapiens]	0	141.775	57	32	63	32	608	67.4	7.12	1.063	1.033	1.072	1.205	1.438	0.09	0.05	0.1	0.27	0.52	0.421109	0.965642	0.403473	0.234355	0.189921	0.925095	0.998542	0.92959	0.794128	0.893296	95.8	93.2	86.6	95.7	104.3	124.5	3.46	4.62	4.23	4.44	1.86	8.55	2.86	3.82	1.54	2.79	2.02	96.4
High	O43776	Asparagine--tRNA ligase, cytoplasmic [OS=Homo sapiens]	0	136.294	49	28	63	28	548	62.9	6.25	1	1.007	1.004	1.055	1.05	0	0.01	0.01	0.08	0.07	0.535186	0.611448	0.592943	0.928578	0.918822	0.950184	0.968575	0.983182	0.999441	0.999948	99.9	100.3	97.8	96.3	103.1	102.6	5.14	6.55	5.69	9.1	3.82	7.24	1.7	2.55	2.7	2.14	0.27	92.5
High	P08237	ATP-dependent 6-phosphofructokinase, muscle type [OS=Homo sapiens]	0	149.647	50	33	63	31	780	85.1	7.99	1.078	1.02	1.013	1.025	0.966	0.11	0.03	0.02	0.04	-0.05	0.263908	0.819079	0.744082	0.879802	0.814076	0.79699	0.995721	0.990954	0.999441	0.999948	102.8	103.4	97.6	98.2	102.6	95.3	1.83	4.84	5.22	4.68	3.65	3.48	0.14	1.5	1	4.43	1.47	105.4
High	Q08378	Golgin subfamily A member 3 [OS=Homo sapiens]	0	209.772	40	50	63	50	1498	167.3	5.44	1.024	1.015	1.036	0.989	0.937	0.03	0.02	0.05	-0.02	-0.09	0.998572	0.815997	0.851116	0.691737	0.760901	0.999856	0.995721	0.998905	0.997026	0.999948	101.4	101.2	99	105.2	100.4	92.8	2.22	0.76	1.55	1.88	2.29	3.04	3.76	2.54	1.03	0.79	1.03	101.1
High	O43290	U4/U6.U5 tri-snRNP-associated protein 1 [OS=Homo sapiens]	0	206.667	57	43	63	43	800	90.2	6.13	0.995	1.022	1.008	1.031	1.046	-0.01	0.03	0.01	0.04	0.06	0.463914	0.855063	0.664047	0.916395	0.942005	0.939701	0.996612	0.988764	0.999441	0.999948	98.7	101.2	99.1	99.5	99.7	101.8	1.53	1.4	4.56	4.63	2.79	2.67	8.64	3.94	0.23	3.92	0.3	96.9
High	Q8N1F7	Nuclear pore complex protein Nup93 [OS=Homo sapiens]	0	158.057	45	38	63	38	819	93.4	5.72	1.004	1.009	1.01	1.072	1.179	0.01	0.01	0.01	0.1	0.24	0.602467	0.649338	0.704394	0.826283	0.589404	0.962848	0.977764	0.990497	0.999441	0.999948	93.6	95.2	96.1	98.7	103	113.3	4.76	4.39	3.4	2.85	4.94	4.71	1.84	1.91	2.99	0.05	0.01	100.8
High	P08865	Small ribosomal subunit protein uS2 [OS=Homo sapiens]	0	115.474	62	19	62	19	295	32.8	4.87	1.042	1.028	1.064	1.128	1.26	0.06	0.04	0.09	0.17	0.33	0.741527	0.958982	0.500336	0.520632	0.425965	0.987913	0.998542	0.962047	0.976165	0.982784	96.4	94.5	92.2	98.1	106.8	112	0.37	7.14	4.28	6.65	1.59	9.21	6.64	0.6	1.88	2.85	6.56	94.9
High	Q9H0A0	RNA cytidine acetyltransferase [OS=Homo sapiens]	0	179.671	43	37	62	37	1025	115.7	8.27	0.751	0.72	0.75	0.809	0.979	-0.41	-0.47	-0.42	-0.31	-0.03	3.00204e-13	1.04361e-14	8.13709e-11	0.0341324	0.852261	1.62164e-11	4.73538e-13	8.58652e-09	0.308397	0.999948	89.3	84.8	119	89.2	96.3	121.4	7.59	7.25	3.05	9.72	6.33	3.92	12.73	1.04	7.73	3.35	3.34	82.6
High	Q9Y383	Putative RNA-binding protein Luc7-like 2 [OS=Homo sapiens]	0	101.347	46	19	62	14	392	46.5	10.01	1.029	1.05	1.037	0.992	0.991	0.04	0.07	0.05	-0.01	-0.01	0.944798	0.697968	0.86729	0.665411	0.916584	0.997702	0.980513	0.998905	0.994992	0.999948	100.8	102.2	100.1	102.5	97.4	97	2.05	1.58	3.14	2.32	2.77	4.23	4.59	3.73	1.02	4.91	4.21	103.6
High	O14617	AP-3 complex subunit delta-1 [OS=Homo sapiens]	0	153.704	33	39	62	39	1153	130.1	8.48	0.998	1.025	1.048	1.017	1.04	0	0.04	0.07	0.02	0.06	0.510767	0.901511	0.703072	0.82703	0.958702	0.94473	0.99745	0.990497	0.999441	0.999948	99.9	100.7	100.1	96.5	101.8	101	3.55	2.92	6.11	5.24	3.56	2.68	1.09	5.48	0.37	1.35	6.61	95.1
High	P43246	DNA mismatch repair protein Msh2 [OS=Homo sapiens]	0	159.855	47	38	62	38	934	104.7	5.77	1.057	0.976	0.826	0.883	0.74	0.08	-0.04	-0.28	-0.18	-0.43	0.508115	0.236665	1.68302e-05	0.165901	0.221841	0.943746	0.760775	0.000526668	0.725593	0.895951	115.7	106.8	109.5	90.5	96.7	80.8	26.53	1.5	4.31	19.11	9.32	4.77	13.79	7.47	31.97	4.98	6.85	116.9
High	P42345	Serine/threonine-protein kinase mTOR [OS=Homo sapiens]	0	192.13	20	47	62	47	2549	288.7	7.17	1.01	0.977	0.965	0.868	0.751	0.01	-0.03	-0.05	-0.2	-0.41	0.789123	0.339401	0.260045	0.180518	0.237446	0.988207	0.871484	0.821537	0.734621	0.897186	105.9	108.6	108.9	103.7	95.6	77.4	3.54	5.01	4.58	3.81	4.51	10.15	1.24	0.26	1.95	2.73	1.03	104.3
High	P31943	Heterogeneous nuclear ribonucleoprotein H [OS=Homo sapiens]	0	113.789	61	20	62	10	449	49.2	6.3	1.137	1.217	1.125	1.135	0.97	0.19	0.28	0.17	0.18	-0.04	0.0214205	0.000555746	0.0779502	0.504339	0.849458	0.16132	0.00701445	0.433189	0.975645	0.999948	102.1	111.5	90.1	101.3	107.4	87.6	2.24	8.01	6.7	5.66	5.34	3.81	3.57	5.62	1.21	2.51	3.43	100.9
High	Q9H2M9	Rab3 GTPase-activating protein non-catalytic subunit [OS=Homo sapiens]	0	167.431	33	40	62	39	1393	155.9	5.62	0.982	0.995	0.978	0.781	0.579	-0.03	-0.01	-0.03	-0.36	-0.79	0.299328	0.446441	0.292266	0.015831	0.03089	0.839038	0.937576	0.860968	0.177804	0.389884	110.6	110.9	111.2	112.7	90.2	64.4	0.91	1.32	2.59	2.14	3.64	8.84	2.79	0.25	1.05	0.95	9.33	110.9
High	P62266	Small ribosomal subunit protein uS12 [OS=Homo sapiens]	0	46.277	55	9	62	9	143	15.8	10.49	1.062	1.079	1.033	1.181	1.308	0.09	0.11	0.05	0.24	0.39	0.432902	0.325752	0.937376	0.299979	0.345824	0.927915	0.862662	0.998905	0.862309	0.943867	96.4	96.9	89.7	92.7	107.3	117	2.5	3.02	4.14	5.73	5.57	2.91	2.11	8.49	8.11	8.25	0.03	95.5
High	P05198	Eukaryotic translation initiation factor 2 subunit 1 [OS=Homo sapiens]	0	146.103	72	24	62	24	315	36.1	5.08	0.976	1.012	1.012	0.991	1.016	-0.03	0.02	0.02	-0.01	0.02	0.342116	0.735838	0.78798	0.662366	0.995193	0.873825	0.985892	0.994426	0.99364	0.999948	95.7	100.8	102	99.2	100.4	101.9	3.85	3.21	2.6	11.6	2.13	2.25	3.77	2.39	12.92	0.97	3.49	95.2
High	P18621	Large ribosomal subunit protein uL22 [OS=Homo sapiens]	0	80.525	72	17	62	16	184	21.4	10.17	1.077	1.096	1.126	1.212	1.321	0.11	0.13	0.17	0.28	0.4	0.27651	0.183515	0.0615938	0.223063	0.327541	0.817371	0.668526	0.370666	0.781734	0.936162	94.3	97.4	87.8	98.9	106.1	115.6	3.65	1.01	0.9	6.32	3.7	1.6	3.04	0.26	3.76	3.28	0.68	94.4
High	Q14847	LIM and SH3 domain protein 1 [OS=Homo sapiens]	0	105.11	56	19	62	19	261	29.7	7.05	1.038	1.061	1.047	0.974	0.82	0.05	0.09	0.07	-0.04	-0.29	0.790997	0.522496	0.727677	0.586227	0.402636	0.988802	0.950918	0.990497	0.983976	0.973599	105.5	107.9	101.7	105.2	97	82.8	3.03	4.01	2.65	2.56	4.13	4.43	0.56	2	0.59	3.67	5.71	107
High	P61158	Actin-related protein 3 [OS=Homo sapiens]	0	136.591	57	26	62	23	418	47.3	5.88	1.023	0.97	1.019	1.177	1.264	0.03	-0.04	0.03	0.23	0.34	0.933082	0.193337	0.831018	0.320156	0.419166	0.997702	0.685112	0.998885	0.881284	0.979918	89	94.6	89	98.2	111.9	117.2	11.57	7.29	13.82	15.29	6.43	3.69	24.8	12.82	12.72	10.11	15.14	85.4
High	Q6DD88	Atlastin-3 [OS=Homo sapiens]	0	113.629	51	21	62	20	541	60.5	5.66	1.032	1.003	1	1.126	1.194	0.05	0	0	0.17	0.26	0.892033	0.584558	0.609612	0.528854	0.545334	0.997702	0.96312	0.985176	0.976606	0.999948	96.6	93.8	93.6	97	105.1	113.9	3.85	0.09	3.34	3.4	2.86	4.85	2.92	2.3	1.71	2.08	4.09	97.1
High	Q9Y3Z3	Deoxynucleoside triphosphate triphosphohydrolase SAMHD1 [OS=Homo sapiens]	0	169.856	66	35	61	35	626	72.2	7.14	1.031	1.018	0.933	0.998	0.865	0.04	0.03	-0.1	0	-0.21	0.924818	0.786697	0.0447597	0.707266	0.506319	0.997702	0.994909	0.300884	0.997026	0.999948	105	105.3	103.4	96.2	103.4	86.7	1.78	8.16	5.89	11.77	3.57	6.03	4.56	0.72	0.5	3.57	2.1	103.3
High	P09382	Galectin-1 [OS=Homo sapiens]	0	68.564	79	10	61	10	135	14.7	5.5	1.055	1.093	1.03	1.102	1.073	0.08	0.13	0.04	0.14	0.1	0.554877	0.204093	0.961302	0.655356	0.8401	0.952545	0.70429	0.999935	0.993298	0.999948	99.3	102.4	93.6	96.4	104.2	104	15.59	13.66	17.86	20.55	16.75	15.3	0.89	2.49	3.05	1.53	5.15	115.1
High	Q9NVP1	ATP-dependent RNA helicase DDX18 [OS=Homo sapiens]	0	155.417	47	25	61	25	670	75.4	9.5	1.148	1.306	1.126	1.264	1.452	0.2	0.39	0.17	0.34	0.54	0.00983159	3.02339e-07	0.0651731	0.112303	0.178126	0.0879898	6.96376e-06	0.385558	0.634485	0.881651	96	105.4	80.7	92.3	106.1	119.4	7.26	7.01	5.13	4.37	3.65	7.64	5.37	0.11	0.3	3.37	2.82	95.9
High	Q14676	Mediator of DNA damage checkpoint protein 1 [OS=Homo sapiens]	0	166.559	26	41	61	41	2089	226.5	5.47	0.939	0.974	0.926	0.898	0.982	-0.09	-0.04	-0.11	-0.16	-0.03	0.0882171	0.317952	0.0568719	0.212048	0.890249	0.450121	0.855015	0.350144	0.769425	0.999948	98.9	100.4	102.4	100.6	91.9	105.9	6.52	8.39	7.35	7.47	4.78	6.68	8.86	1.07	0.42	2.74	3.2	99.8
High	P39019	Small ribosomal subunit protein eS19 [OS=Homo sapiens]	0	76.898	68	17	61	17	145	16.1	10.32	1.158	1.098	1.124	1.208	1.302	0.21	0.13	0.17	0.27	0.38	0.00522832	0.173962	0.0697254	0.225327	0.355466	0.0526604	0.648607	0.40406	0.785408	0.95158	99.5	95.9	87.3	98.1	105.6	113.6	1.21	3.31	3.85	13.36	5.99	5.42	0.14	0.1	4.55	0.29	2.26	98.6
High	O75534	Cold shock domain-containing protein E1 [OS=Homo sapiens]	0	160.178	42	34	61	34	798	88.8	6.25	0.915	0.948	0.908	0.927	0.659	-0.13	-0.08	-0.14	-0.11	-0.6	0.0069293	0.0699293	0.0100328	0.323245	0.0845972	0.0666844	0.355523	0.105746	0.884392	0.693006	101	108.3	113.1	100.7	102.4	74.5	8.41	2.16	1.73	2.24	7.6	6.89	10.03	3.53	0.97	0.3	6.5	112.2
High	P62269	Small ribosomal subunit protein uS13 [OS=Homo sapiens]	0	64.564	61	14	61	14	152	17.7	10.99	1.02	1.161	1.084	1.193	1.275	0.03	0.22	0.12	0.25	0.35	0.878389	0.0105066	0.287578	0.268544	0.399715	0.997702	0.0851314	0.855915	0.833321	0.972261	92.8	98.4	90.9	91.9	108.4	117.5	4.85	9.34	4.94	10.27	11.03	4.84	0.06	1.65	1.46	0.39	9.16	95.2
High	Q9NSE4	Isoleucine--tRNA ligase, mitochondrial [OS=Homo sapiens]	0	189.002	44	37	61	37	1012	113.7	7.2	1.079	1.078	1.096	1.258	1.475	0.11	0.11	0.13	0.33	0.56	0.252839	0.338143	0.199255	0.121747	0.158943	0.786409	0.871484	0.739567	0.654713	0.86146	90.4	92.9	88.1	94.1	104.7	129.9	6.97	4.04	5.13	3.1	7.23	1.66	2.86	3.21	0.78	1.71	5.16	88.5
High	P08240	Signal recognition particle receptor subunit alpha [OS=Homo sapiens]	0	134.424	50	29	61	29	638	69.8	8.95	1.03	1.022	1.049	1.051	0.993	0.04	0.03	0.07	0.07	-0.01	0.943932	0.846874	0.697539	0.958349	0.89625	0.997702	0.996612	0.990497	0.999822	0.999948	100.8	98.4	99.6	101.1	101.3	98.9	4.25	6.66	3.7	8.21	9.68	8.78	0.85	1.59	0.3	5.65	4.26	105.6
High	Q7L2E3	ATP-dependent RNA helicase DHX30 [OS=Homo sapiens]	0	161.521	43	42	61	42	1194	133.9	8.78	0.977	0.957	0.964	0.9	0.982	-0.03	-0.06	-0.05	-0.15	-0.03	0.283183	0.12578	0.216037	0.215381	0.88754	0.824058	0.52943	0.765833	0.774503	0.999948	101.2	99	103.5	99.9	95	101.4	4.13	3.04	2.28	0.93	3.89	7.09	2.56	1.12	2.64	2.42	5.61	100
High	O94973	AP-2 complex subunit alpha-2 [OS=Homo sapiens]	0	134.425	39	33	61	22	939	103.9	6.96	1.061	1.05	1.071	1.046	1.013	0.09	0.07	0.1	0.06	0.02	0.506104	0.689096	0.402535	0.918302	0.980539	0.942572	0.978596	0.928968	0.999441	0.999948	101.4	101.8	96.9	101.2	100.7	98	5.14	7.1	5.89	4.72	5.29	4.94	0.95	2.03	1.59	1.02	0.36	95.8
High	Q06210	Glutamine--fructose-6-phosphate aminotransferase [isomerizing] 1 [OS=Homo sapiens]	0	154.389	47	29	61	25	699	78.8	7.11	1.014	1.028	1.014	1.067	1.01	0.02	0.04	0.02	0.09	0.01	0.764159	0.956742	0.756066	0.85957	0.948753	0.987913	0.998542	0.991364	0.999441	0.999948	99.6	102.7	97.7	99	103.3	97.8	3.02	3.26	1.61	1.63	2.78	3.14	2.5	2.92	4.28	1.21	1.63	104.2
High	P17480	Nucleolar transcription factor 1 [OS=Homo sapiens]	0	135.689	44	40	61	40	764	89.4	5.81	0.926	0.956	0.983	0.831	0.707	-0.11	-0.07	-0.02	-0.27	-0.5	0.0158673	0.102699	0.35184	0.0556061	0.167578	0.127359	0.464373	0.906573	0.430936	0.870783	106.3	102.7	114.8	101.2	92.2	82.9	9.54	4.12	6.91	12.39	2.42	8.03	18.27	6.38	2.46	8.52	13.25	116.8
High	Q8TD16	Protein bicaudal D homolog 2 [OS=Homo sapiens]	0	155.55	50	41	61	36	824	93.5	5.44	0.961	0.861	0.973	0.841	0.734	-0.06	-0.22	-0.04	-0.25	-0.45	0.120851	0.000102991	0.253749	0.0720249	0.192962	0.547263	0.00158683	0.816897	0.505511	0.893296	110.7	95.9	111.4	108.4	91.9	81.8	5.21	6.37	2.86	5.37	3.87	2.87	5.09	4.43	1.78	0.4	6.82	110.8
High	Q92797	Symplekin [OS=Homo sapiens]	0	141.739	32	37	61	37	1274	141.1	6.13	1.004	0.974	0.969	0.884	0.728	0.01	-0.04	-0.05	-0.18	-0.46	0.603714	0.221775	0.213733	0.16436	0.196606	0.962848	0.73695	0.762816	0.723008	0.893296	107.7	105.1	107	107	94.1	79	0.79	4.23	4.03	6.04	6.63	2.22	1.08	2.06	5.41	1.38	5.65	107.1
High	Q9H0D6	5'-3' exoribonuclease 2 [OS=Homo sapiens]	0	143.765	38	35	61	35	950	108.5	7.47	0.999	1.042	0.99	1.066	1.072	0	0.06	-0.01	0.09	0.1	0.537484	0.817285	0.424857	0.867309	0.846377	0.950184	0.995721	0.938959	0.999441	0.999948	97.1	100.8	96.9	97.4	104	103.7	3.75	4.92	2.53	2.24	2.53	3.72	0.39	2.32	4.09	0.91	1.07	96.1
High	P49750	YLP motif-containing protein 1 [OS=Homo sapiens]	0	193.173	28	50	61	50	2146	241.5	6.55	1.024	1.032	0.982	0.892	0.634	0.03	0.05	-0.03	-0.17	-0.66	0.954687	0.958218	0.388985	0.184954	0.0711225	0.997702	0.998542	0.924288	0.741435	0.633402	110.4	111.3	107.9	105.3	96.6	68.4	5.26	1.87	0.95	8.24	6.33	11.83	2.91	1.1	7.75	0.55	1.55	111.5
High	Q6Y7W6	GRB10-interacting GYF protein 2 [OS=Homo sapiens]	0	150.06	25	36	61	36	1299	150	5.54	1.033	0.978	0.873	0.908	0.723	0.05	-0.03	-0.2	-0.14	-0.47	0.858344	0.363856	0.00489428	0.292657	0.173894	0.997702	0.888147	0.0603009	0.855426	0.876906	108.3	105.4	106.1	101.2	96.3	82.7	14.44	4.64	6.07	17.63	2.9	6.18	1.91	2.31	19.28	0.5	0.19	120.6
High	Q99590	Protein SCAF11 [OS=Homo sapiens]	0	158.995	30	41	60	40	1463	164.6	8.41	0.97	0.951	1.023	1.035	1.114	-0.04	-0.07	0.03	0.05	0.16	0.343647	0.158862	0.999507	0.972851	0.713356	0.875273	0.611874	0.999935	0.999822	0.999948	97.1	93.6	100.1	102.4	98.4	108.2	3.25	2.97	3.21	9.47	3.76	3.71	3.56	0.13	8.07	0.29	3.59	97.2
High	O00267	Transcription elongation factor SPT5 [OS=Homo sapiens]	0	182.4	36	36	60	36	1087	120.9	5.06	1.115	1.077	1.146	1.13	1.163	0.16	0.11	0.2	0.18	0.22	0.0550651	0.343833	0.0276553	0.52115	0.628309	0.327683	0.876578	0.216355	0.976165	0.999948	100.7	95.5	90.3	107.1	100.8	105.6	2.5	5.17	5.15	10.95	5.27	2.89	9.29	1.25	5.1	3.58	2.89	100.5
High	Q9H3U1	Protein unc-45 homolog A [OS=Homo sapiens]	0	172.522	51	41	60	41	944	103	6.07	0.974	0.984	1.042	0.884	0.691	-0.04	-0.02	0.06	-0.18	-0.53	0.328006	0.418437	0.779058	0.180069	0.138729	0.865558	0.922574	0.992888	0.733451	0.84143	106.6	103.7	109.4	108.8	92.8	78.8	2.18	5.41	6.56	6.5	2.46	10.29	0.65	4.05	0.7	6.59	20.15	106.2
High	Q96T58	Msx2-interacting protein [OS=Homo sapiens]	0	178.405	16	53	60	53	3664	402	7.64	0.99	1.148	0.969	1.248	1.235	-0.01	0.2	-0.05	0.32	0.3	0.650333	0.0472042	0.481648	0.125402	0.431113	0.974455	0.264392	0.960489	0.663184	0.98493	93.3	102.2	91.5	86	114.2	112.8	15	7.47	11.37	9.76	2.72	0.91	9.32	6.44	15.14	10.24	13.02	92.9
High	P82094	TATA element modulatory factor [OS=Homo sapiens]	0	168.034	43	45	60	45	1093	122.8	4.92	1.002	0.911	1.006	0.944	0.914	0	-0.14	0.01	-0.08	-0.13	0.572442	0.0112559	0.637107	0.400311	0.677775	0.954846	0.086934	0.985301	0.936572	0.999948	106	94.1	104.7	103.5	96.4	95.3	5.59	1.45	1.78	2.6	3.49	1.1	5.2	0.62	1.12	2.04	0.5	108.9
High	Q5JSZ5	Protein PRRC2B [OS=Homo sapiens]	0	182.968	24	44	60	43	2229	242.8	8.34	0.909	0.752	0.927	0.822	0.776	-0.14	-0.41	-0.11	-0.28	-0.37	0.0266446	1.9273e-08	0.0616697	0.0715338	0.298663	0.190571	5.1141e-07	0.370846	0.503232	0.92037	105.5	86.5	116.1	107.8	94	90.2	4.71	3.03	2.88	3.49	4.94	4.46	1.11	0.14	2.36	2.97	0.12	109.7
High	Q5JTV8	Torsin-1A-interacting protein 1 [OS=Homo sapiens]	0	128.678	50	25	60	24	583	66.2	8.18	0.978	1.013	1.073	1.069	1.066	-0.03	0.02	0.1	0.1	0.09	0.39873	0.779698	0.401161	0.801631	0.849178	0.914216	0.994909	0.92776	0.999441	0.999948	96.3	96.2	95.3	102	105.4	104.9	4.76	3.59	2.46	2.86	4.81	7.41	0.16	5.45	1.66	4.94	0.35	95.5
High	P48444	Coatomer subunit delta [OS=Homo sapiens]	0	137.08	47	29	60	29	511	57.2	6.21	1.053	1.024	1.052	1.033	1.006	0.07	0.03	0.07	0.05	0.01	0.566752	0.891296	0.65041	0.929409	0.937751	0.953478	0.996612	0.987366	0.999441	0.999948	102.7	100.6	97.7	102.1	100.1	96.8	2.14	2.46	1.24	2.17	1.42	1.5	0.13	0.13	1.72	0.61	0.39	102.6
High	Q96I99	Succinate--CoA ligase [GDP-forming] subunit beta, mitochondrial [OS=Homo sapiens]	0	123.295	66	30	60	29	432	46.5	6.39	1	1.073	1.023	1.135	1.335	0	0.1	0.03	0.18	0.42	0.539184	0.382947	0.898874	0.488765	0.307804	0.950184	0.904306	0.998905	0.974631	0.928878	91.6	96.7	91.6	92.9	107.5	119.8	2.6	2.8	5.89	5.68	2.55	1.36	3.44	0.36	9.05	2.07	4.08	90.7
High	Q8WWM7	Ataxin-2-like protein [OS=Homo sapiens]	0	136.37	32	33	60	31	1075	113.3	8.59	1.009	0.986	0.988	0.973	0.875	0.01	-0.02	-0.02	-0.04	-0.19	0.68798	0.335689	0.396922	0.555033	0.534596	0.980939	0.870098	0.926603	0.978617	0.999948	103.7	100.8	102.3	101.4	101.8	90.1	3.53	1.43	3.43	0.95	4.21	3.56	0.22	1.34	1.53	0.86	3.23	106.6
High	A0AVT1	Ubiquitin-like modifier-activating enzyme 6 [OS=Homo sapiens]	0	174.292	42	38	60	38	1052	117.9	6.14	1.054	1.053	1.028	1.028	0.945	0.08	0.08	0.04	0.04	-0.08	0.542072	0.638741	0.987703	0.898134	0.74743	0.950221	0.97479	0.999935	0.999441	0.999948	105	102.2	98.2	101	101	92.8	2.19	4.04	3.94	2.5	1.38	1.21	2.75	1.43	1.37	4.67	0.42	105
High	O75150	E3 ubiquitin-protein ligase BRE1B [OS=Homo sapiens]	0	129.904	36	37	60	34	1001	113.6	6.29	0.959	0.913	0.952	0.819	0.615	-0.06	-0.13	-0.07	-0.29	-0.7	0.111722	0.00872119	0.111414	0.0461253	0.0542572	0.522037	0.0729445	0.535685	0.378812	0.544673	110.5	105.6	111.7	106.1	94.9	71.3	7.67	3.11	2.24	4.99	6.24	7.65	4.44	2.32	0.84	5.43	9.74	112.9
High	P43490	Nicotinamide phosphoribosyltransferase [OS=Homo sapiens]	0	123.022	62	26	60	26	491	55.5	7.15	1.043	1.042	1.034	1.098	1.059	0.06	0.06	0.05	0.13	0.08	0.716904	0.811669	0.925732	0.677296	0.904438	0.98455	0.995574	0.998905	0.997026	0.999948	102.9	98.6	98.6	97.6	104	98.3	7.72	12.84	12	17.2	12.19	17.03	0.71	1.02	6.38	0.84	8.63	88.7
High	O60231	Pre-mRNA-splicing factor ATP-dependent RNA helicase DHX16 [OS=Homo sapiens]	0	129.676	37	36	60	34	1041	119.2	6.8	1.041	1.069	1.051	1.126	1.107	0.06	0.1	0.07	0.17	0.15	0.766107	0.471406	0.635189	0.483595	0.732538	0.987913	0.946813	0.985301	0.972689	0.999948	98.1	97.8	94.9	100.3	104.6	104.3	1.06	5.24	3.11	4.47	1.66	3.06	4.6	4.63	2.84	2.4	4.41	96.8
High	Q9H307	Pinin [OS=Homo sapiens]	0	141.879	44	35	60	34	717	81.6	7.14	1.06	1.134	1.053	1.198	1.306	0.08	0.18	0.07	0.26	0.38	0.505978	0.0604322	0.652121	0.253938	0.341214	0.942572	0.31762	0.987702	0.818603	0.941028	94.2	100.8	88.9	93.6	106.5	116.1	4.76	4.93	7.96	2.77	4.53	6.82	1.99	4.02	7.12	2.86	0.35	95.5
High	P18858	DNA ligase 1 [OS=Homo sapiens]	0	202.22	51	43	60	43	919	101.7	5.62	0.926	0.939	0.853	0.905	0.785	-0.11	-0.09	-0.23	-0.14	-0.35	0.0160216	0.0439659	0.000123914	0.236201	0.31859	0.12819	0.249994	0.00289081	0.794128	0.933788	102.2	103.6	110.3	98.3	99.9	85.6	20.35	5.83	2.91	10.57	5.62	5.72	13.75	0.57	12.48	0.08	4.64	118.7
High	P18583	Protein SON [OS=Homo sapiens]	0	169.787	21	39	59	39	2426	263.7	5.64	0.838	0.962	0.643	0.797	0.57	-0.25	-0.06	-0.64	-0.33	-0.81	2.22284e-06	0.138119	1e-17	0.0244397	0.0256232	5.69839e-05	0.561322	2.26875e-15	0.244532	0.352319	111.5	113.8	117.5	85.6	98.7	73	32.6	8.82	8.35	23.83	5.43	7.13	17.86	0.88	27.15	7.59	5.78	114.2
High	P26196	Probable ATP-dependent RNA helicase DDX6 [OS=Homo sapiens]	0	153.306	68	26	59	26	483	54.4	8.66	1.05	1.037	1.071	1.121	1.086	0.07	0.05	0.1	0.16	0.12	0.609893	0.896592	0.409433	0.556337	0.825921	0.963655	0.99745	0.932397	0.978617	0.999948	99.5	97	94.4	100.2	107.3	101.6	2.66	4.92	2.62	6.87	3.39	7.53	5.13	3.34	5.93	3.55	2.7	97.4
High	Q13617	Cullin-2 [OS=Homo sapiens]	0	146.884	48	32	59	32	745	86.9	6.92	1.033	1.044	1.047	1.071	1.109	0.05	0.06	0.07	0.1	0.15	0.882907	0.781652	0.721628	0.835201	0.761236	0.997702	0.994909	0.990497	0.999441	0.999948	100.3	99.5	96.4	97.5	103.2	103.3	2.59	2.15	2.25	5.36	2.47	6.63	5.4	3.4	7.11	5.92	3.81	100.6
High	Q9UBC2	Epidermal growth factor receptor substrate 15-like 1 [OS=Homo sapiens]	0	144.052	42	31	59	31	864	94.2	5.11	1.011	1.005	1.01	1.011	0.952	0.02	0.01	0.01	0.02	-0.07	0.750319	0.590115	0.742799	0.783289	0.794056	0.987913	0.965042	0.990954	0.999441	0.999948	100.3	101.4	100.9	101	102	94.5	3.44	1.7	1.14	4.66	1.99	6.31	3.68	0.75	2.25	3	6	104.4
High	P39656	Dolichyl-diphosphooligosaccharide--protein glycosyltransferase 48 kDa subunit [OS=Homo sapiens]	0	69.97	46	15	59	15	456	50.8	6.55	1.077	1.043	1.092	1.22	1.425	0.11	0.06	0.13	0.29	0.51	0.339408	0.795738	0.241677	0.188322	0.198075	0.873125	0.994909	0.800445	0.744742	0.893296	92.7	90.9	90.6	92.5	105.9	127.5	5.66	3.12	4.12	6.1	3.96	1.27	3.96	4.12	4.37	3.51	5.21	90.4
High	Q8ND56	Protein LSM14 homolog A [OS=Homo sapiens]	0	91.135	35	20	59	20	463	50.5	9.52	1.033	1.079	1.122	1.075	0.992	0.05	0.11	0.17	0.1	-0.01	0.69861	0.301075	0.134553	0.63746	0.969585	0.982799	0.840494	0.597659	0.99195	0.999948	99.2	101.2	96	105.2	103.1	95.3	5.13	9.09	1.38	5.11	3.34	6.13	5.38	9.02	4.91	0.14	2.81	93.2
High	Q96PK6	RNA-binding protein 14 [OS=Homo sapiens]	0	130.567	34	23	59	23	669	69.4	9.67	1.048	1.077	0.921	0.837	0.547	0.07	0.11	-0.12	-0.26	-0.87	0.63128	0.342864	0.0230465	0.0654748	0.0144739	0.969887	0.87549	0.189986	0.477721	0.232068	118.1	119.6	111	102.3	88.3	60.8	15.17	3.03	5.03	8.9	6.83	8.53	2.13	1.1	19.6	2.41	15.43	118.7
High	P48147	Prolyl endopeptidase [OS=Homo sapiens]	0	168.276	58	33	59	33	710	80.6	5.86	0.997	1.034	1.06	1.052	1.047	0	0.05	0.08	0.07	0.07	0.510745	0.953634	0.547551	0.950083	0.917927	0.94473	0.998542	0.973567	0.999441	0.999948	98.6	100.4	97.7	100	102.8	100.6	2.62	2.9	5.53	4.78	3.47	4.86	2.16	0.75	3.4	2.84	3.82	98.7
High	P16435	NADPH--cytochrome P450 reductase [OS=Homo sapiens]	0	163.58	52	34	59	34	677	76.6	5.58	0.982	1.006	1.018	1.144	1.354	-0.03	0.01	0.03	0.19	0.44	0.447554	0.704397	0.926964	0.397474	0.276809	0.934618	0.983814	0.998905	0.936234	0.90967	92	91.3	93.8	89.9	106	127	8.07	4.94	7.07	7.44	4.87	3.01	0.22	1.88	5.19	1.83	3.71	83.4
High	P51659	Peroxisomal multifunctional enzyme type 2 [OS=Homo sapiens]	0	137.255	52	30	59	30	736	79.6	8.84	1.088	1.072	1.047	1.304	1.452	0.12	0.1	0.07	0.38	0.54	0.208396	0.427833	0.711374	0.0708518	0.177337	0.733619	0.927971	0.990497	0.499596	0.881344	93.9	90.7	89.3	90.3	110.3	125.3	4.63	6	3.71	2.23	9.16	3.24	2.99	4.48	1.93	3.22	2.89	93.6
High	Q99733	Nucleosome assembly protein 1-like 4 [OS=Homo sapiens]	0	120.997	58	22	59	21	375	42.8	4.69	1.123	1.046	1.066	1.044	0.979	0.17	0.06	0.09	0.06	-0.03	0.0368838	0.75668	0.472076	0.983717	0.855963	0.2396	0.992199	0.958552	0.999822	0.999948	105.1	101.6	97.2	104.1	97	95.1	3.92	3.2	5	4.3	4.38	3.19	1.82	8.14	7.84	6.16	9.32	110.9
High	Q9NZ08	Endoplasmic reticulum aminopeptidase 1 [OS=Homo sapiens]	0	158.534	36	32	59	32	941	107.2	6.46	1.045	1.019	1.04	1.22	1.368	0.06	0.03	0.06	0.29	0.45	0.709593	0.866342	0.793542	0.188504	0.247758	0.982858	0.996612	0.995582	0.744742	0.902523	92.5	89.3	88.5	96	106.2	127.5	7.42	5.29	4.96	3.47	7.54	3.46	2.07	1.07	4.76	0.07	1.25	88.9
High	P49748	Very long-chain specific acyl-CoA dehydrogenase, mitochondrial [OS=Homo sapiens]	0	162.583	60	36	59	36	655	70.3	8.75	1.039	1.057	1.044	1.187	1.386	0.06	0.08	0.06	0.25	0.47	0.787372	0.591143	0.768207	0.296321	0.24294	0.988207	0.965511	0.992047	0.858592	0.900824	90.5	92.4	90.4	99.3	103.6	123.8	13.06	8.29	8.77	9.61	9.39	6.87	5.29	2.28	0.92	1.08	1.71	84.1
High	Q15643	Thyroid receptor-interacting protein 11 [OS=Homo sapiens]	0	187.425	27	52	59	51	1979	227.4	5.26	1.051	1.005	0.921	0.83	0.729	0.07	0.01	-0.12	-0.27	-0.46	0.612731	0.688585	0.0525107	0.0852029	0.18617	0.964011	0.978596	0.33208	0.556672	0.891015	110.6	111.7	112.4	95.3	94.7	75.4	13.73	4.73	5.49	15.47	7.59	10.17	2.5	1.24	17.15	1.24	7.14	110.5
High	P83731	Large ribosomal subunit protein eL24 [OS=Homo sapiens]	0	69.676	65	19	59	19	157	17.8	11.25	1.102	1.174	1.059	1.264	1.332	0.14	0.23	0.08	0.34	0.41	0.168204	0.0157349	0.550454	0.0981807	0.291499	0.654285	0.115064	0.973567	0.600585	0.916872	98.5	102.1	89.4	89.9	108.7	111.6	3.3	3.82	5.36	8.07	2.27	4.78	8.15	4.48	5.87	4.74	2.12	94.9
High	P49790	Nuclear pore complex protein Nup153 [OS=Homo sapiens]	0	163.678	32	41	59	41	1475	153.8	8.73	1.006	0.991	1.055	1.02	1.037	0.01	-0.01	0.08	0.03	0.05	0.637315	0.395976	0.608293	0.847288	0.967533	0.970596	0.913553	0.985176	0.999441	0.999948	99.5	97.5	98.3	106.1	98.4	100.2	1.45	4.57	3.42	6.53	1.47	2.3	4.41	0.65	3.29	0.67	1.75	99.8
High	P38919	Eukaryotic initiation factor 4A-III [OS=Homo sapiens]	0	120.355	61	23	59	20	411	46.8	6.73	1.114	1.141	1.039	1.204	1.132	0.16	0.19	0.06	0.27	0.18	0.0776414	0.0320655	0.817062	0.240825	0.678413	0.416674	0.199023	0.996836	0.798789	0.999948	99.7	103.3	90.5	94.1	111.7	100.6	6.77	2.73	9.76	5.66	9.03	9.66	0.52	3.9	4.05	3.57	10.91	101
High	Q5JRX3	Presequence protease, mitochondrial [OS=Homo sapiens]	0	163.319	44	38	59	38	1037	117.3	6.92	1.072	1.071	1.078	1.208	1.456	0.1	0.1	0.11	0.27	0.54	0.345493	0.42686	0.335986	0.229475	0.174479	0.876961	0.927971	0.895408	0.789292	0.876906	90.8	93.4	88.5	96.3	102.1	128.8	6.34	5.79	4.58	4.13	9.12	2.06	0.51	2.12	1.45	7.81	1.85	89.5
High	O15042	U2 snRNP-associated SURP motif-containing protein [OS=Homo sapiens]	0	121.953	33	35	59	35	1029	118.2	8.47	1.013	1.02	1.011	1.023	0.98	0.02	0.03	0.02	0.03	-0.03	0.749712	0.8188	0.730725	0.867222	0.880263	0.987913	0.995721	0.990497	0.999441	0.999948	101.1	101.7	99.8	100.8	100.7	95.9	4.64	4.64	2.33	3.87	2.13	3.52	2.93	0.76	2.09	0.12	2.79	104.9
High	O94979	Protein transport protein Sec31A [OS=Homo sapiens]	0	134.345	27	34	59	34	1220	132.9	6.89	1.07	1.028	1.028	0.969	0.92	0.1	0.04	0.04	-0.05	-0.12	0.338738	0.961294	0.984644	0.530351	0.695412	0.873125	0.998542	0.999935	0.976606	0.999948	106.3	101.5	99.8	104.8	96.7	90.9	3.17	7.39	3.68	3.59	7.67	3.27	4.47	7.26	0.78	5.75	1.38	102.6
High	Q92538	Golgi-specific brefeldin A-resistance guanine nucleotide exchange factor 1 [OS=Homo sapiens]	0	189.471	28	43	58	43	1859	206.3	5.73	0.99	0.928	0.992	0.637	0.365	-0.01	-0.11	-0.01	-0.65	-1.45	0.396125	0.0240369	0.447606	3.78084e-05	9.3972e-05	0.911932	0.158945	0.947742	0.00132989	0.00523188	121.6	113.5	122.3	120.5	77.4	44.6	6.7	3.92	0.53	4.62	8.9	20.98	5.98	1.43	5.37	2.91	29.51	125.3
High	Q7Z2W4	Zinc finger CCCH-type antiviral protein 1 [OS=Homo sapiens]	0	175.297	52	39	58	38	902	101.4	8.4	1.013	0.996	0.936	0.908	0.806	0.02	-0.01	-0.1	-0.14	-0.31	0.739924	0.465555	0.0512203	0.243212	0.351195	0.987913	0.946813	0.328037	0.801624	0.946998	105.4	104.6	104.6	105.8	94.5	85.1	10.04	6.39	4.67	11.45	6.79	10.94	1.7	0.57	11.78	1.38	1.35	116.3
High	Q8IWZ3	Ankyrin repeat and KH domain-containing protein 1 [OS=Homo sapiens]	0	169.052	19	41	58	30	2542	269.3	5.73	0.976	0.827	0.818	0.718	0.606	-0.03	-0.27	-0.29	-0.48	-0.72	0.257768	1.43476e-05	1.36136e-05	0.0029131	0.0464918	0.790057	0.000258856	0.000438097	0.0490471	0.498715	119.2	101.1	120.8	98.8	86.8	73.2	18.7	4.12	3.08	12.22	6.91	7.63	1.56	1.74	19.18	3.38	7.95	121
High	Q9Y6D9	Mitotic spindle assembly checkpoint protein MAD1 [OS=Homo sapiens]	0	131.83	44	33	58	33	718	83	5.92	0.968	0.963	0.958	0.941	0.898	-0.05	-0.05	-0.06	-0.09	-0.16	0.265232	0.217738	0.186266	0.427252	0.628127	0.79699	0.730218	0.716255	0.955224	0.999948	101.4	101.3	104.2	101.5	98.1	93.6	2.8	1.46	1.35	4.39	1.89	5.31	2.31	0.93	3.84	0.58	3.77	101.4
High	P17980	26S proteasome regulatory subunit 6A [OS=Homo sapiens]	0	132.641	61	25	58	25	439	49.2	5.24	1.027	0.948	0.978	0.942	0.853	0.04	-0.08	-0.03	-0.09	-0.23	0.998762	0.0702675	0.298814	0.391963	0.486957	0.999856	0.356843	0.870541	0.932878	0.997687	106	99	104.4	102.2	98.4	90	2.73	4.23	1.72	10.88	1.5	3.76	3.17	2.34	11.45	4.66	1.72	108.7
High	O75179	Ankyrin repeat domain-containing protein 17 [OS=Homo sapiens]	0	147.962	16	32	58	20	2603	274.1	6.52	1.045	0.856	0.941	0.858	0.902	0.06	-0.22	-0.09	-0.22	-0.15	0.487259	0.0428966	0.501007	0.429391	0.86295	0.939906	0.246384	0.962047	0.955739	0.999948	106.5	94.6	110.9	94.2	93.8	100	9.63	4.78	5.97	14.42	2.08	2.06	2.59	0.53	13.72	2.11	5.45	106.7
High	Q9HC35	Echinoderm microtubule-associated protein-like 4 [OS=Homo sapiens]	0	148.674	40	37	58	37	981	108.8	6.4	1.055	1.07	1.041	1.016	0.94	0.08	0.1	0.06	0.02	-0.09	0.535341	0.418945	0.810433	0.818489	0.7325	0.950184	0.923387	0.996836	0.999441	0.999948	104.8	102.4	99.4	102.5	99.8	91.1	7.6	9.33	8.79	10.61	8.14	7.99	0.68	2.73	1.42	2.76	2.84	95
High	P50995	Annexin A11 [OS=Homo sapiens]	0	137.789	43	25	58	25	505	54.4	7.65	1.065	1.011	1.063	1.156	1.207	0.09	0.02	0.09	0.21	0.27	0.450089	0.762246	0.503676	0.408278	0.503276	0.934875	0.992876	0.962287	0.942544	0.999948	95.9	93.1	92	97.9	105	116.1	11.76	15.2	37.15	18.06	19.12	54.42	9.46	5.7	3.79	8.2	7.88	109.1
High	P62987	Ubiquitin-ribosomal protein eL40 fusion protein [OS=Homo sapiens]	0	61.168	67	13	58	4	128	14.7	9.83	1.155	1.593	1.538	1.253	0.746	0.21	0.67	0.62	0.33	-0.42	0.105848	0.000183721	0.000574034	0.189064	0.703993	0.503179	0.00264008	0.0106097	0.745008	0.999948	112.8	113.3	71.1	150.2	86.7	65.9	31.26	17.61	25.54	61.86	7.79	21.1	9.13	0.36	103.86	3.56	15.7	121.7
High	P17655	Calpain-2 catalytic subunit [OS=Homo sapiens]	0	185.364	58	35	58	35	700	79.9	4.98	1.063	1.073	1.125	1.036	0.995	0.09	0.1	0.17	0.05	-0.01	0.464559	0.384707	0.0742168	0.94214	0.932236	0.939701	0.905868	0.418334	0.999441	0.999948	99.2	100.5	94.9	111.6	97.2	96.5	5.48	1.84	5.17	11.36	5.03	5.49	0.43	5.49	6.62	0.77	0.69	107.7
High	P51114	RNA-binding protein FXR1 [OS=Homo sapiens]	0	129.865	42	29	58	27	621	69.7	6.15	0.992	1.006	0.995	0.888	0.75	-0.01	0.01	-0.01	-0.17	-0.41	0.548801	0.700836	0.558274	0.193382	0.228417	0.952376	0.982253	0.975653	0.746612	0.897186	105	105.9	107.6	107	95.5	79	7.42	7.21	5.44	4.32	7.35	10.9	2.45	1.44	1.14	0.03	1.25	116.2
High	Q15042	Rab3 GTPase-activating protein catalytic subunit [OS=Homo sapiens]	0	122.735	38	32	58	32	981	110.5	5.55	0.974	1.029	1.008	0.999	0.932	-0.04	0.04	0.01	0	-0.1	0.262385	0.997698	0.719339	0.709246	0.73254	0.796635	0.999805	0.990497	0.997026	0.999948	98.6	103.7	100.9	102.1	100.7	94	2.33	2.07	0.23	5.22	2.05	1.49	0.93	1.68	5.8	1.49	0.78	98.7
High	P20810	Calpastatin [OS=Homo sapiens]	0	148.593	51	35	58	35	708	76.5	5.07	1.088	1.097	1.1	1.004	0.86	0.12	0.13	0.14	0.01	-0.22	0.210147	0.181371	0.181046	0.743311	0.512391	0.735979	0.664285	0.706664	0.999058	0.999948	106.1	106.3	97.5	107.3	99.6	83.3	5.3	4.3	3.86	8	7.17	5.19	2.03	0.47	5.79	3.47	0.2	104.6
High	Q9NZM3	Intersectin-2 [OS=Homo sapiens]	0	154.997	25	42	58	38	1697	193.3	8.12	1.016	1.021	1.017	0.974	0.89	0.02	0.03	0.02	-0.04	-0.17	0.895563	0.911558	0.915618	0.650703	0.606621	0.997702	0.99745	0.998905	0.993298	0.999948	102.6	103.1	101	102.7	99.6	91	1.89	1.41	0.69	2.45	2.85	1.7	2.63	0.68	0.28	3.89	1.56	104.7
High	Q9HB71	Calcyclin-binding protein [OS=Homo sapiens]	0	135.32	71	21	58	21	228	26.2	8.25	1.021	0.997	1.038	1	0.906	0.03	0	0.05	0	-0.14	0.883692	0.470515	0.865941	0.72055	0.625783	0.997702	0.946813	0.998905	0.997026	0.999948	100.2	99.4	98.7	103.8	102.6	95.3	4.16	4.82	4.18	4.37	6	7.44	0.69	3.45	3.35	7.5	7.97	107.3
High	P36871	Phosphoglucomutase-1 [OS=Homo sapiens]	0	118.205	51	25	58	25	562	61.4	6.76	1.077	1.045	1.033	1.099	1.018	0.11	0.06	0.05	0.14	0.03	0.27087	0.774259	0.932138	0.662395	0.973649	0.807271	0.994909	0.998905	0.99364	0.999948	102.1	100.8	93.4	98.9	104.4	100.4	7.18	6.38	5.94	2.33	4.36	4.19	2.33	2.65	6.3	2.52	1.04	101.8
High	Q15005	Signal peptidase complex subunit 2 [OS=Homo sapiens]	0	106.24	56	18	58	18	226	25	8.47	1.089	0.937	1.088	1.095	1.388	0.12	-0.09	0.12	0.13	0.47	0.175469	0.0383802	0.257526	0.684891	0.240559	0.674738	0.226906	0.81933	0.997026	0.898787	101	86.3	90.4	97.3	101.6	123.4	5.57	1.74	5.87	2.59	3.69	3.43	7.81	1.06	5.27	2.27	3.23	94.2
High	Q12830	Nucleosome-remodeling factor subunit BPTF [OS=Homo sapiens]	0	177.069	16	45	58	44	3046	338.1	6.54	1.016	1.049	0.938	0.949	0.878	0.02	0.07	-0.09	-0.08	-0.19	0.889293	0.703705	0.151721	0.546812	0.59444	0.997702	0.983814	0.639947	0.978617	0.999948	103.4	107.2	105.7	95.4	99.1	89.2	10.49	4.2	3.13	8.5	2.66	5.68	0.23	1.84	10.44	1.52	0.47	103.2
High	P18124	Large ribosomal subunit protein uL30 [OS=Homo sapiens]	0	114.265	62	24	58	24	248	29.2	10.65	1.161	1.17	1.157	1.265	1.355	0.22	0.23	0.21	0.34	0.44	0.00423415	0.00624415	0.0166366	0.110514	0.280524	0.0442174	0.0550152	0.153432	0.630365	0.911531	100	97.8	85.3	98.7	105.3	112.9	2.21	4.55	4.81	9.61	5.13	7.06	5.4	1.58	2.48	0.24	3.46	99.1
High	P12268	Inosine-5'-monophosphate dehydrogenase 2 [OS=Homo sapiens]	0	154.403	56	28	58	26	514	55.8	6.9	0.99	0.936	0.718	0.956	0.698	-0.02	-0.1	-0.48	-0.07	-0.52	0.386296	0.0382564	1.52989e-13	0.461011	0.134103	0.908418	0.226617	2.43574e-11	0.963367	0.829572	107.4	110.5	114	84.7	103.7	79.6	26.73	6.43	4.19	28.5	14	15.5	5.41	0.43	34.97	9.33	15.81	122.5
High	P52907	F-actin-capping protein subunit alpha-1 [OS=Homo sapiens]	0	110.345	74	16	58	12	286	32.9	5.69	0.987	0.984	1.026	1.12	1.146	-0.02	-0.02	0.04	0.16	0.2	0.459948	0.367595	0.977093	0.555827	0.654152	0.939167	0.890292	0.999935	0.978617	0.999948	88.7	92.6	95	101.8	106.4	115.6	4.91	0.95	5.9	10.53	3.52	4.3	4.08	6.9	15.67	1.12	1.4	89.1
High	Q01469	Fatty acid-binding protein 5 [OS=Homo sapiens]	0	104.381	73	13	58	13	135	15.2	7.01	1.2	1.161	1.206	1.081	1.08	0.26	0.21	0.27	0.11	0.11	0.000295606	0.0106222	0.00118778	0.7798	0.843536	0.00465733	0.0852125	0.0193174	0.999441	0.999948	106	109.6	92.1	104.7	89.1	98.6	9.1	20.41	9.62	10.05	9.04	6.42	18.15	35.55	15.34	7.07	1.3	115.4
High	P30154	Serine/threonine-protein phosphatase 2A 65 kDa regulatory subunit A beta isoform [OS=Homo sapiens]	0	109.506	43	23	57	15	601	66.2	4.94	0.84	0.863	0.806	0.629	0.503	-0.25	-0.21	-0.31	-0.67	-0.99	0.00104061	0.00330537	0.000447115	0.0006217	0.00930379	0.0130978	0.0317757	0.00874476	0.0141402	0.174063	110	113	130.9	100.9	82.3	62.9	17.23	11.14	5	7.53	10.6	8.65	6.12	2.79	3.6	4.82	2.43	121.4
High	P35251	Replication factor C subunit 1 [OS=Homo sapiens]	0	161.143	37	42	57	42	1148	128.2	9.36	0.974	0.93	0.743	0.868	0.836	-0.04	-0.1	-0.43	-0.21	-0.26	0.220555	0.0266835	2.43456e-11	0.123044	0.42407	0.746842	0.172597	2.76171e-09	0.657226	0.982208	110.7	102.7	112.3	83.4	97.4	93.5	28.35	5.23	2.96	23.22	4.34	3.87	1.68	2.52	35.67	0.07	5.45	113.4
High	Q9Y6N5	Sulfide:quinone oxidoreductase, mitochondrial [OS=Homo sapiens]	0	147.5	57	28	57	28	450	49.9	9.11	1.062	1.07	1.055	1.187	1.439	0.09	0.1	0.08	0.25	0.52	0.442117	0.425181	0.616609	0.286648	0.18942	0.932947	0.92707	0.985301	0.854263	0.893296	93.7	94.9	88.2	95.3	102.5	125.5	11.25	8.25	9.12	7.21	12.59	7.34	0.94	0.84	6.87	3.2	1.71	84.2
High	Q13283	Ras GTPase-activating protein-binding protein 1 [OS=Homo sapiens]	0	99.593	50	18	57	18	466	52.1	5.52	0.992	0.918	0.998	1.03	1.055	-0.01	-0.12	0	0.04	0.08	0.419878	0.01283	0.532529	0.908676	0.914685	0.925031	0.0969463	0.970577	0.999441	0.999948	99.5	90.2	100.3	100.2	106.2	103.6	2.21	4.41	2.58	0.52	2.86	6.15	0.29	2.41	2	0.41	5.58	99
High	O75116	Rho-associated protein kinase 2 [OS=Homo sapiens]	0	181.828	32	45	57	40	1388	160.8	6.02	1.036	1.005	1.046	1.028	1.001	0.05	0.01	0.06	0.04	0	0.799181	0.709164	0.71896	0.932717	0.949554	0.989351	0.984468	0.990497	0.999441	0.999948	101.8	98.8	98.2	102.6	100.5	98.2	2.33	2.98	3.74	3.97	2.25	2.04	0.95	0.32	0.22	0.51	0.41	98.9
High	P30040	Endoplasmic reticulum resident protein 29 [OS=Homo sapiens]	0	108.372	67	19	57	19	261	29	7.31	1.137	1.053	1.045	1.156	1.256	0.19	0.07	0.06	0.21	0.33	0.0282893	0.671107	0.736113	0.399137	0.422392	0.200567	0.977764	0.990954	0.936234	0.982118	102.6	94.7	89.9	94	104.9	114	8.09	12.38	3.02	5.55	9.96	11.53	0.45	12.55	1.4	5.99	6.37	89.6
High	O75475	PC4 and SFRS1-interacting protein [OS=Homo sapiens]	0	144.484	51	34	57	32	530	60.1	9.13	1.081	1.106	1.157	1.166	1.237	0.11	0.15	0.21	0.22	0.31	0.269994	0.154036	0.020674	0.355635	0.45045	0.805455	0.600977	0.174939	0.911692	0.989005	100.5	97.5	88.4	98.5	106.7	108.4	5.07	8.05	7.41	14.51	4.43	8.45	7.5	5.39	7.95	5.23	1.24	90.8
High	Q10570	Cleavage and polyadenylation specificity factor subunit 1 [OS=Homo sapiens]	0	128.943	25	35	57	35	1443	160.8	6.4	1.106	1.078	1.029	1.189	1.125	0.15	0.11	0.04	0.25	0.17	0.152923	0.347409	0.859739	0.245941	0.687523	0.625125	0.879502	0.998905	0.805011	0.999948	97.4	100.1	88	103.8	106.1	104.6	2.36	5.65	8.83	11.33	5.76	5.86	4.09	7	4.22	2	11.66	94.2
High	P56182	Ribosomal RNA processing protein 1 homolog A [OS=Homo sapiens]	0	93.67	44	21	57	21	461	52.8	9.33	1.111	1.138	0.892	0.88	0.92	0.15	0.19	-0.17	-0.18	-0.12	0.139831	0.0653247	0.0500815	0.298525	0.733214	0.596801	0.337406	0.323171	0.860584	0.999948	108.6	116.8	102.7	89.2	90.3	92.4	19.12	7.07	3.63	17.23	9.35	4.05	11.74	1.89	7.37	3.15	1.17	107.7
High	O00299	Chloride intracellular channel protein 1 [OS=Homo sapiens]	0	96.06	79	17	57	17	241	26.9	5.17	1.043	1.048	1.048	1.069	0.978	0.06	0.07	0.07	0.1	-0.03	0.723685	0.724569	0.703064	0.837423	0.852607	0.986421	0.984879	0.990497	0.999441	0.999948	101.6	101.2	97.3	100.6	104	95.4	8.3	8.56	5.84	5.93	3.83	1.56	0.18	1.01	6.39	1.9	4.88	107
High	P35232	Prohibitin 1 [OS=Homo sapiens]	0	104.032	73	18	57	18	272	29.8	5.76	1.046	1.056	1.069	1.216	1.501	0.07	0.08	0.1	0.28	0.59	0.666327	0.6079	0.434909	0.206498	0.139694	0.977805	0.967334	0.94436	0.763151	0.841545	91.4	92.1	87.3	92	106.1	131.1	5.36	3.16	0.82	2.95	3.61	2.19	1.07	3.93	2.31	1.31	1.5	90.5
High	Q92835	Phosphatidylinositol 3,4,5-trisphosphate 5-phosphatase 1 [OS=Homo sapiens]	0	166.197	38	43	57	41	1189	133.2	7.59	1.031	1.054	1.053	0.951	0.798	0.04	0.08	0.07	-0.07	-0.33	0.922574	0.623929	0.62892	0.432707	0.342298	0.997702	0.972879	0.985301	0.957059	0.941664	104.5	109.6	103.4	108.8	91.6	82	11.07	9.89	7.77	10.58	6.5	9.29	3.6	3.66	1.18	0.81	1.72	119.4
High	Q9Y265	RuvB-like 1 [OS=Homo sapiens]	0	132.14	57	22	57	22	456	50.2	6.42	1.002	1.037	1.002	1.096	1.038	0	0.05	0	0.13	0.05	0.5705	0.895153	0.578633	0.688034	0.967292	0.954416	0.99738	0.981539	0.997026	0.999948	95.4	101.2	96.3	99.9	105.6	101.7	9.75	3.79	5	5.2	6.8	5.74	6.54	1.26	1.93	1.91	4.47	108.8
High	Q07021	Complement component 1 Q subcomponent-binding protein, mitochondrial [OS=Homo sapiens]	0	71.657	63	11	57	11	282	31.3	4.84	1.197	1.025	1.197	1.378	1.655	0.26	0.04	0.26	0.46	0.73	0.00534873	0.927393	0.0114767	0.0193461	0.0603255	0.0537151	0.9976	0.117818	0.206548	0.576267	91.3	84.8	82.8	99.1	105.4	136.6	10.01	12.69	7.51	2.49	8.03	2.54	9.17	6.16	0.11	4.03	7.92	87.5
High	O95373	Importin-7 [OS=Homo sapiens]	0	181.688	37	34	57	33	1038	119.4	4.82	1.017	1.016	1.014	0.955	0.881	0.02	0.02	0.02	-0.07	-0.18	0.810661	0.754448	0.765228	0.459748	0.553399	0.990333	0.992199	0.992047	0.963367	0.999948	104.3	105.9	103	103.2	95.5	88	1.07	4.02	5.07	4.45	6.65	5.39	3.74	1.79	1.84	2.27	2	101.8
High	P20042	Eukaryotic translation initiation factor 2 subunit 2 [OS=Homo sapiens]	0	146.362	71	27	57	27	333	38.4	5.8	0.983	1.008	1.016	0.977	0.944	-0.02	0.01	0.02	-0.03	-0.08	0.325365	0.63445	0.821904	0.570742	0.768562	0.863612	0.97479	0.997028	0.981832	0.999948	99.4	102	101.2	102.7	98.7	96.1	2.57	1.57	0.41	7.5	3.27	2.2	3.31	2.51	10.57	3.55	1.88	99
High	Q7L1Q6	eIF5-mimic protein 2 [OS=Homo sapiens]	0	103.692	48	22	57	18	419	48	5.92	0.969	0.99	1.006	0.993	0.874	-0.04	-0.01	0.01	-0.01	-0.2	0.410232	0.573743	0.838781	0.848253	0.576964	0.921299	0.961428	0.998905	0.999441	0.999948	98.8	102.4	103.1	103	102.3	90.4	4.69	1.67	0.84	0.6	6.02	2.2	1.78	0.06	0.78	3.91	0.97	106.8
High	Q9H3S7	Tyrosine-protein phosphatase non-receptor type 23 [OS=Homo sapiens]	0	165.493	28	38	57	38	1636	178.9	6.92	0.99	0.964	0.975	0.96	0.939	-0.01	-0.05	-0.04	-0.06	-0.09	0.520451	0.224413	0.339946	0.499279	0.77181	0.946909	0.74137	0.899343	0.974631	0.999948	98.9	100.4	103.5	100.9	98.8	97.5	2.85	4.88	5.45	4.22	3.6	5.1	3.23	1.21	0.1	0.77	0.63	98
High	Q99729	Heterogeneous nuclear ribonucleoprotein A/B [OS=Homo sapiens]	0	70.676	37	16	56	15	332	36.2	8.21	1.231	1.281	1.333	1.646	2.127	0.3	0.36	0.41	0.72	1.09	0.000383538	2.44087e-05	1.35559e-06	0.000175653	0.00462539	0.00575408	0.000425978	5.5665e-05	0.00493515	0.103134	87.3	86.4	70.9	102.4	116.7	136.4	15.71	8.21	12.56	19.26	4.9	10.27	29.52	7.21	12.39	1.46	4.4	76
High	Q9H4E7	Differentially expressed in FDCP 6 homolog [OS=Homo sapiens]	0	120.341	32	26	56	25	631	73.9	6.05	1.041	1.026	0.971	0.884	0.661	0.06	0.04	-0.04	-0.18	-0.6	0.753787	0.985545	0.354529	0.233647	0.133442	0.987913	0.999172	0.910552	0.793247	0.826971	105	112.3	106.5	110	93.6	72.5	17.14	11.76	10.45	12.4	10.71	14.98	8.97	4.09	7.67	7.15	4.45	133.1
High	P18206	Vinculin [OS=Homo sapiens]	0	163.138	43	42	56	42	1134	123.7	5.66	1.083	1.08	1.089	1.126	1.099	0.12	0.11	0.12	0.17	0.14	0.296959	0.365241	0.257926	0.485878	0.764152	0.836821	0.888147	0.81933	0.972935	0.999948	99.1	97.8	94.8	103	101.3	104	11.3	13.45	10.75	9.62	11.41	10.21	1.79	6.64	0.38	1.72	0.29	88.7
High	P60866	Small ribosomal subunit protein uS10 [OS=Homo sapiens]	0	43.46	50	8	56	8	119	13.4	9.94	1.092	1.115	1.144	1.188	1.309	0.13	0.16	0.19	0.25	0.39	0.231102	0.134123	0.0712292	0.245983	0.321677	0.759323	0.553006	0.409495	0.805011	0.934736	95.7	99.6	87.7	98.1	104.2	114.8	3.39	2.81	2.46	5.34	2.93	3.6	4.93	1.28	6.11	6.75	0.79	95.2
High	Q8TCJ2	Dolichyl-diphosphooligosaccharide--protein glycosyltransferase subunit STT3B [OS=Homo sapiens]	0	84.49	23	22	56	20	826	93.6	8.91	1.015	1.001	1.019	1.217	1.425	0.02	0	0.03	0.28	0.51	0.862073	0.62185	0.885241	0.201979	0.195542	0.997702	0.971467	0.998905	0.755859	0.893296	94	91.8	91	89.1	107.4	126.6	4.52	3.56	5.1	11.29	2.38	5.62	6.22	1.08	8.42	0.6	2.44	87.2
High	Q9BSJ8	Extended synaptotagmin-1 [OS=Homo sapiens]	0	161.928	45	36	56	36	1104	122.8	5.83	1.057	0.996	1.015	1.014	0.944	0.08	-0.01	0.02	0.02	-0.08	0.51475	0.500599	0.817644	0.799673	0.772639	0.944931	0.947594	0.996836	0.999441	0.999948	99	101.6	99.3	103.5	100.5	96.3	6.05	2.36	4.37	6.89	4.57	7.77	0.16	1.17	4.62	0.36	5.25	109
High	P02545	Prelamin-A/C [OS=Homo sapiens]	0	148.318	53	37	56	35	664	74.1	7.02	1.637	1.466	1.333	2.125	2.764	0.71	0.55	0.41	1.09	1.47	1e-17	3.69262e-10	4.92442e-05	8.59351e-09	3.98852e-05	6.72222e-16	1.19255e-08	0.00131053	6.09267e-07	0.00260402	105.7	110.6	51.7	62.4	133.1	136.4	49	23.09	26.44	45.79	33.78	42.02	56.21	2.86	24.04	42.72	8.08	40.1
High	O60216	Double-strand-break repair protein rad21 homolog [OS=Homo sapiens]	0	128.574	46	28	56	28	631	71.6	4.65	1.056	1.051	1.114	1.203	1.449	0.08	0.07	0.16	0.27	0.54	0.524837	0.577129	0.172433	0.238822	0.154537	0.946909	0.961428	0.68844	0.796204	0.857625	103.1	88.9	84.6	94.3	108	121.1	18.72	6.7	10.36	19.97	7.63	10.79	27.07	5.05	9.71	0.85	5.59	72.5
High	P53992	Protein transport protein Sec24C [OS=Homo sapiens]	0	132.287	33	31	56	30	1094	118.2	7.06	1.04	1.025	1.025	1.043	1.076	0.06	0.03	0.04	0.06	0.11	0.767344	0.895098	0.924259	0.994676	0.836488	0.987913	0.99738	0.998905	0.999918	0.999948	100.8	99.3	97	99.6	101.1	102.1	4.95	4	2.32	0.22	1.48	2.52	8.12	4.77	0.49	3.08	2.27	101.2
High	P55084	Trifunctional enzyme subunit beta, mitochondrial [OS=Homo sapiens]	0	107.017	46	22	56	22	474	51.3	9.41	1.052	1.051	1.033	1.206	1.422	0.07	0.07	0.05	0.27	0.51	0.575837	0.668157	0.943887	0.231733	0.205387	0.95617	0.977764	0.998905	0.791435	0.895698	95.5	94.5	87.5	93.2	104.8	124.5	10.28	7.67	8.82	8.2	6.63	6.15	3.3	3.95	6.41	1.13	2.9	82.8
High	P46781	Small ribosomal subunit protein uS4 [OS=Homo sapiens]	0	68.628	59	18	56	18	194	22.6	10.65	1.033	1.138	1.019	1.241	1.199	0.05	0.19	0.03	0.31	0.26	0.885366	0.0328981	0.836674	0.151887	0.547071	0.997702	0.202819	0.998905	0.705356	0.999948	92.4	95.8	89.4	96.4	109.3	116.8	5.4	12	7.41	9.37	7.2	8.45	1.97	6.72	13.19	1.42	3.17	97.3
High	Q9H583	HEAT repeat-containing protein 1 [OS=Homo sapiens]	0	163.514	22	46	56	46	2144	242.2	6.54	0.973	1.024	0.954	1.072	1.48	-0.04	0.03	-0.07	0.1	0.57	0.231426	0.882877	0.153614	0.826794	0.155228	0.759553	0.996612	0.645133	0.999441	0.857625	86.1	90.6	90.7	90.1	100.3	142.3	9.18	9.4	4.33	5.49	4.15	7.49	15.98	5.65	3.09	0.3	6.65	84.7
High	O75122	CLIP-associating protein 2 [OS=Homo sapiens]	0	172.091	39	43	56	38	1294	141	8.4	1.044	1.034	1.034	0.939	0.828	0.06	0.05	0.05	-0.09	-0.27	0.661902	0.820564	0.812043	0.571055	0.498969	0.976372	0.995721	0.996836	0.981873	0.999948	106.2	106.6	103.1	106.7	94	83.3	1.99	1.79	3.79	1.09	4.15	4.76	4.96	7.38	4.17	4.63	3.24	106.4
High	Q06323	Proteasome activator complex subunit 1 [OS=Homo sapiens]	0	129.821	70	22	56	22	249	28.7	6.02	1.062	1.073	1.061	1.059	1.031	0.09	0.1	0.09	0.08	0.04	0.435061	0.383289	0.533008	0.906167	0.987439	0.927915	0.904406	0.970709	0.999441	0.999948	100.8	101.3	95.7	101.9	101.7	98.6	4.22	3.34	0.94	1.46	3.7	4.91	0.86	0.44	0.8	4.34	0.97	101.3
High	Q9UPU5	Ubiquitin carboxyl-terminal hydrolase 24 [OS=Homo sapiens]	0	158.41	18	40	56	40	2620	294.2	6.14	0.999	1.047	1.053	0.931	0.808	0	0.07	0.07	-0.1	-0.31	0.759245	0.653848	0.594932	0.534507	0.445419	0.987913	0.977764	0.98438	0.976606	0.987582	103.3	107.1	104	104.8	96.5	84.3	4.79	3.33	3.62	5.78	4.16	0.52	0.84	3.32	6.81	4.62	2.68	98.8
High	P26373	Large ribosomal subunit protein eL13 [OS=Homo sapiens]	0	76.738	48	15	55	15	211	24.2	11.65	1.115	1.218	1.127	1.243	1.411	0.16	0.28	0.17	0.31	0.5	0.0745586	0.000408105	0.0715048	0.156851	0.206459	0.406378	0.00531356	0.410313	0.712779	0.895698	93.8	102.4	84.1	94.8	106.6	118.3	3.34	8.09	1.48	4.09	2.27	0.81	7.03	4.93	0.62	0.03	1.06	90.9
High	P56192	Methionine--tRNA ligase, cytoplasmic [OS=Homo sapiens]	0	152.664	45	33	55	33	900	101.1	6.16	0.986	1.08	1.033	1.03	0.881	-0.02	0.11	0.05	0.04	-0.18	0.34649	0.312634	0.934723	0.905756	0.551682	0.877098	0.851457	0.998905	0.999441	0.999948	99.7	107.6	99.6	102.7	102.6	87.8	3.12	1.93	2.81	1.94	2.36	1.52	2.59	5.3	2.21	4.11	5.62	104.1
High	Q9NTK5	Obg-like ATPase 1 [OS=Homo sapiens]	0	124.685	68	29	55	29	396	44.7	7.81	1.034	1.04	1.037	1.082	1.038	0.05	0.06	0.05	0.11	0.05	0.875453	0.848537	0.870264	0.766156	0.96705	0.997702	0.996612	0.998905	0.999441	0.999948	100	98.6	96.7	100.5	103.7	100.5	4.87	4.24	1.7	5.26	1.56	6.21	0.78	2.83	6.29	0.04	5.47	100.6
High	Q9UBE0	SUMO-activating enzyme subunit 1 [OS=Homo sapiens]	0	119.631	71	23	55	23	346	38.4	5.3	1.005	1.02	1.007	1.029	1.073	0.01	0.03	0.01	0.04	0.1	0.614529	0.812943	0.649923	0.904306	0.8632	0.96499	0.995574	0.987261	0.999441	0.999948	99.2	99	101	96	102.4	102.3	4.78	5.81	5.78	12.13	4.54	7.13	3.58	2.25	4.15	3.47	0.47	96.9
High	Q15363	Transmembrane emp24 domain-containing protein 2 [OS=Homo sapiens]	0	79.078	55	9	55	9	201	22.7	5.17	1.038	1.081	1.06	1.219	1.431	0.05	0.11	0.08	0.29	0.52	0.793811	0.359987	0.518697	0.178263	0.190381	0.988807	0.886257	0.968711	0.73163	0.893296	86.7	92.8	89.2	92.6	114.3	124.4	9.55	3.54	6.72	8.5	4.42	1.83	0.71	0	12.17	2.87	6.75	86.2
High	Q9UBT2	SUMO-activating enzyme subunit 2 [OS=Homo sapiens]	0	157.68	52	30	55	30	640	71.2	5.29	1.062	1.034	1.054	1.044	1.013	0.09	0.05	0.08	0.06	0.02	0.430766	0.949394	0.627963	0.996568	0.97616	0.927826	0.998542	0.985301	0.999918	0.999948	100.9	102.7	97.7	99.6	101.4	97.7	1.96	3.62	4.57	5.76	4.2	7.59	0.25	2.43	1.52	0.85	1.9	98.8
High	P55036	26S proteasome non-ATPase regulatory subunit 4 [OS=Homo sapiens]	0	83.415	46	14	55	13	377	40.7	4.79	0.908	0.932	0.86	0.853	0.787	-0.14	-0.1	-0.22	-0.23	-0.35	0.00448913	0.0297495	0.000247057	0.0992626	0.325	0.0463547	0.188268	0.00525068	0.601742	0.935675	100.7	102.9	110.2	99.5	99.7	87	6.57	3.95	4.49	4.14	4.33	0.86	1.03	0.31	1.82	1.17	2.78	106.8
High	Q9UKY7	Protein CDV3 homolog [OS=Homo sapiens]	0	122.953	49	18	55	18	258	27.3	6.4	1.004	1.007	0.944	1.018	0.927	0.01	0.01	-0.08	0.03	-0.11	0.600171	0.620658	0.0771035	0.831294	0.691941	0.962848	0.971368	0.430064	0.999441	0.999948	103.7	102.9	103.3	95.7	102.9	91.5	5.82	11.13	10.6	18.62	12.99	17.04	7.11	1.52	2.71	3.06	6.92	93.4
High	O00411	DNA-directed RNA polymerase, mitochondrial [OS=Homo sapiens]	0	147.861	36	34	55	34	1230	138.5	8.98	0.998	0.987	1.018	1.007	1.15	0	-0.02	0.03	0.01	0.2	0.748177	0.567736	0.977201	0.92774	0.6461	0.987913	0.961428	0.999935	0.999441	0.999948	97.8	96	97.7	97.3	100.8	110.5	3.6	3.94	4.03	1.3	2.9	7.9	0.45	2.83	0.01	3.76	10.19	96.6
High	Q96RL7	Intermembrane lipid transfer protein VPS13A [OS=Homo sapiens]	0	146.262	15	45	55	45	3174	360	6.33	0.956	0.911	1.006	1.007	1.044	-0.06	-0.13	0.01	0.01	0.06	0.193199	0.0245292	0.726352	0.812597	0.920295	0.708396	0.161128	0.990497	0.999441	0.999948	96.9	90.2	101.1	99.7	105.9	106.2	1.58	5.98	3.32	6.82	2.82	1.86	1.44	9.3	10.73	1.15	1.38	94.2
High	Q96KA5	Lipid scramblase CLPTM1L [OS=Homo sapiens]	0	113.756	45	20	55	20	538	62.2	8.56	1.014	1.001	1.039	1.136	1.343	0.02	0	0.06	0.18	0.43	0.842078	0.61173	0.806908	0.471497	0.285775	0.997702	0.968575	0.996556	0.96829	0.913172	91.9	92.8	92.7	94.8	103.5	124.3	7.34	2.82	2.13	4.84	5.35	2.02	4.33	2.93	5.32	2.49	0.15	90.5
High	P08243	Asparagine synthetase [glutamine-hydrolyzing] [OS=Homo sapiens]	0	96.096	45	21	55	21	561	64.3	6.86	1.046	0.99	1.026	1.057	1.072	0.06	-0.01	0.04	0.08	0.1	0.671313	0.413612	0.994626	0.906295	0.866791	0.979083	0.920239	0.999935	0.999441	0.999948	102.3	94.8	94.9	97.5	105.3	105.3	9.23	8.08	6.68	10.76	9.18	9.64	4.39	1.32	5.65	6.85	5.11	103.2
High	P41240	Tyrosine-protein kinase CSK [OS=Homo sapiens]	0	100.065	53	21	55	21	450	50.7	7.06	1.009	0.999	0.92	0.977	0.857	0.01	0	-0.12	-0.03	-0.22	0.709378	0.525156	0.0312914	0.580642	0.499272	0.982858	0.952282	0.236444	0.983976	0.999948	96.5	106.8	107	99.1	99.8	90.8	11.01	8.98	6.55	11.12	4.72	6.32	4.34	3.82	7.54	3.75	0.03	113.6
High	P46459	Vesicle-fusing ATPase [OS=Homo sapiens]	0	144.037	43	35	55	34	744	82.5	6.95	1.007	1.022	0.928	0.963	0.814	0.01	0.03	-0.11	-0.05	-0.3	0.644013	0.861397	0.0343291	0.512555	0.388234	0.972608	0.996612	0.24997	0.975645	0.967923	96.4	111.2	108.8	97.3	102.1	84.1	10.23	9.44	11.08	13.1	7.54	4.96	6.25	2.51	12.3	3.91	10.55	96.5
High	Q99959	Plakophilin-2 [OS=Homo sapiens]	0	139.093	36	30	55	30	881	97.4	9.33	0.957	0.953	0.723	0.867	0.655	-0.06	-0.07	-0.47	-0.21	-0.61	0.16702	0.132483	9.07765e-11	0.137259	0.0950191	0.652478	0.547569	9.25614e-09	0.677338	0.730142	105.4	115.4	117.9	85.3	98.5	77.5	23.03	6.66	4.97	31.2	2.66	10.7	2.24	3.25	35.9	2.34	0.64	117.2
High	P09960	Leukotriene A-4 hydrolase [OS=Homo sapiens]	0	127.646	49	31	55	31	611	69.2	6.18	1.029	1.066	1.044	1.095	1.001	0.04	0.09	0.06	0.13	0	0.966502	0.466826	0.772092	0.691767	0.922624	0.998242	0.946813	0.992119	0.997026	0.999948	96.8	99.4	93.2	103	104.1	103.5	9.86	6.48	9.45	5.04	5.39	7.94	1.47	1.88	8.76	2.97	3.88	91.1
High	O43847	Nardilysin [OS=Homo sapiens]	0	138.869	28	31	55	31	1151	131.6	4.98	0.962	0.889	1.026	0.96	1.052	-0.06	-0.17	0.04	-0.06	0.07	0.128736	0.00140001	0.949873	0.48419	0.923856	0.568504	0.0155891	0.998905	0.972689	0.999948	97.2	92	102.4	103.7	98.3	106.3	5.94	2.91	1.24	10.3	2.32	5.59	6.1	4.74	8.46	4.77	4.69	97.6
High	P61026	Ras-related protein Rab-10 [OS=Homo sapiens]	0	85.494	75	18	54	15	200	22.5	8.38	1.021	1.048	1	1.079	1.046	0.03	0.07	0	0.11	0.06	0.907528	0.720511	0.583905	0.795899	0.92153	0.997702	0.984879	0.982953	0.999441	0.999948	97.2	103	97.6	97.2	105.4	99.6	2.98	1.72	2.51	5.64	0.11	4.92	0.63	1.16	0.41	3.72	4.48	96.5
High	Q13451	Peptidyl-prolyl cis-trans isomerase FKBP5 [OS=Homo sapiens]	0	159.834	60	30	54	30	457	51.2	5.9	1.006	1.057	1.035	0.956	0.842	0.01	0.08	0.05	-0.07	-0.25	0.633604	0.582408	0.905636	0.462184	0.440913	0.970596	0.961428	0.998905	0.963367	0.986024	101.4	108.3	103	104.3	96.4	86.7	5.78	5.21	3.87	5.27	7.24	5.65	1.01	2.52	0.97	3.19	1.96	99.6
High	Q02878	Large ribosomal subunit protein eL6 [OS=Homo sapiens]	0	87.393	57	22	54	22	288	32.7	10.58	1.12	1.164	1.047	1.248	1.43	0.16	0.22	0.07	0.32	0.52	0.0515188	0.0104007	0.705521	0.136697	0.197572	0.31357	0.0844996	0.990497	0.676129	0.893296	98.2	99.9	85.2	90	106.3	120.3	3.31	4.21	3.2	4.26	1.62	4.17	0.25	4.83	4.49	3.75	1.71	93.1
High	Q8IVG5	Sterile alpha motif domain-containing protein 9-like [OS=Homo sapiens]	0	143.252	27	44	54	42	1584	184.4	8.02	1.001	1.016	1.028	0.985	0.974	0	0.02	0.04	-0.02	-0.04	0.607426	0.800265	0.997945	0.622447	0.862616	0.963655	0.994909	0.999935	0.991862	0.999948	101.1	101.2	99.1	101.9	100.1	96.6	4.4	2.69	2.45	4.25	4.51	7.12	1	0.66	0.54	3.93	0.14	106.8
High	Q15046	Lysine--tRNA ligase [OS=Homo sapiens]	0	135.36	48	28	54	28	597	68	6.35	1.032	1.042	1.016	1.013	0.964	0.05	0.06	0.02	0.02	-0.05	0.904915	0.819596	0.784367	0.803218	0.80733	0.997702	0.995721	0.992935	0.999441	0.999948	102.3	100.3	99.9	99	101.2	97.3	1.12	2.73	2.47	3.13	1.72	1.34	1.17	1.53	3.33	4.22	1.19	101.8
High	P00367	Glutamate dehydrogenase 1, mitochondrial [OS=Homo sapiens]	0	131.534	45	25	54	25	558	61.4	7.8	1.056	1.078	1.041	1.233	1.479	0.08	0.11	0.06	0.3	0.57	0.519659	0.331838	0.817587	0.166144	0.155469	0.946909	0.866551	0.996836	0.725593	0.857625	90.7	94.2	87.4	90.9	107.8	129	3.24	1.27	1.7	5.43	6.93	1.22	2.64	2.66	6.52	5.66	1.05	89.6
High	P62829	Large ribosomal subunit protein uL14 [OS=Homo sapiens]	0	62.023	82	13	54	13	140	14.9	10.51	1.073	1.18	1.137	1.232	1.308	0.1	0.24	0.19	0.3	0.39	0.402286	0.0126012	0.0654348	0.172252	0.324487	0.914996	0.0956149	0.386602	0.725593	0.935651	93.2	96.4	88.4	97.1	109.3	115.6	1.31	8.87	4.63	4.94	6.61	2.81	4.58	8.34	6.67	0.28	7.31	95
High	O95202	Mitochondrial proton/calcium exchanger protein [OS=Homo sapiens]	0	151.096	49	33	54	33	739	83.3	6.7	1.085	1.071	1.069	1.24	1.488	0.12	0.1	0.1	0.31	0.57	0.201942	0.413646	0.436176	0.152937	0.148682	0.724355	0.920239	0.94436	0.706755	0.849958	92.1	94.5	87.7	93.3	105.9	126.5	8.47	8.5	7.71	10.18	8.22	5.75	5.51	1.2	0.79	4.63	3.86	85.1
High	Q4G0J3	La-related protein 7 [OS=Homo sapiens]	0	133.374	57	32	54	32	582	66.9	9.55	1.042	1.073	1.017	1.008	0.947	0.06	0.1	0.02	0.01	-0.08	0.731984	0.381037	0.840635	0.765905	0.779287	0.986748	0.902018	0.998905	0.999441	0.999948	100	106.1	100	98.7	100.8	94.4	3.14	1.74	2.97	3.1	4.05	3.03	0.63	1.59	0.41	1.44	0.39	100.2
High	P60228	Eukaryotic translation initiation factor 3 subunit E [OS=Homo sapiens]	0	145.377	55	21	54	21	445	52.2	6.04	0.979	0.964	0.999	1.006	1.025	-0.03	-0.05	0	0.01	0.04	0.269828	0.160217	0.569649	0.760203	0.996312	0.805455	0.614785	0.977711	0.999441	0.999948	98	97.5	100.1	100	101.7	102.6	2.28	6.26	1.54	11.88	5.73	5.75	3.3	7.57	11.01	2.97	4.8	98.7
High	O60885	Bromodomain-containing protein 4 [OS=Homo sapiens]	0	115.394	23	33	54	26	1362	152.1	9.19	1.009	1.053	1.003	1.051	1.073	0.01	0.07	0	0.07	0.1	0.914622	0.572859	0.841333	0.835681	0.820798	0.997702	0.961428	0.998905	0.999441	0.999948	96.9	99.9	99.1	97.2	101.2	105.8	7.19	3.19	4.55	2.02	1.86	0.85	4.86	2.84	3.39	5.13	0.84	96.7
High	Q92896	Golgi apparatus protein 1 [OS=Homo sapiens]	0	134.502	30	32	54	32	1179	134.5	6.9	0.583	0.545	0.729	0.713	1.163	-0.78	-0.87	-0.46	-0.49	0.22	1e-17	1e-17	9.79889e-08	0.00359948	0.609794	6.72222e-16	4.87903e-16	5.38939e-06	0.0587504	0.999948	73.1	63.1	136	81.8	87.9	158.2	29.05	9.67	14.27	19.2	6.79	8.92	23.92	7.41	3.36	12.52	5.03	62.9
High	P62913	Large ribosomal subunit protein uL5 [OS=Homo sapiens]	0	52.526	50	10	54	10	178	20.2	9.6	1.087	1.124	1.103	1.249	1.398	0.12	0.17	0.14	0.32	0.48	0.2404	0.0909994	0.20038	0.132958	0.223965	0.769805	0.426339	0.741368	0.671809	0.896585	93.4	96.5	85.9	95.4	107.2	121.7	3.14	5.24	0.84	4.87	2.87	5.21	2.97	0.29	1.07	2.33	7.28	96.5
High	O15027	Protein transport protein Sec16A [OS=Homo sapiens]	0	160.617	20	36	54	36	2357	251.7	5.8	0.965	0.978	0.888	0.839	0.705	-0.05	-0.03	-0.17	-0.25	-0.5	0.235259	0.361912	0.00766728	0.064786	0.159097	0.761675	0.888016	0.0857695	0.474139	0.86146	108.1	108.1	113.7	96.2	95.5	78.5	6.59	2.22	4.02	10.76	8.26	7.11	7.95	3.86	7.59	3.16	3.5	108.4
High	Q9H4A3	Serine/threonine-protein kinase WNK1 [OS=Homo sapiens]	0	127.202	16	40	54	36	2382	250.6	6.34	1.006	1.033	0.988	0.985	0.921	0.01	0.05	-0.02	-0.02	-0.12	0.744998	0.9165	0.521527	0.721478	0.703017	0.987913	0.99745	0.969253	0.997026	0.999948	99.5	102.2	99.8	101.3	101.6	95.6	4.35	2.28	2.53	2.54	2.74	4.46	5.68	0.57	1.65	0.92	0.54	99.7
High	P52209	6-phosphogluconate dehydrogenase, decarboxylating [OS=Homo sapiens]	0	136.416	54	21	54	21	483	53.1	7.23	0.954	1.085	1.034	1.053	0.97	-0.07	0.12	0.05	0.07	-0.04	0.113824	0.268536	0.898477	0.962491	0.850784	0.527284	0.801106	0.998905	0.999822	0.999948	96	99.3	101.6	97.6	105.3	100.3	3.22	6.27	6.54	9.14	3.87	10.15	1.4	0.13	9.71	2.33	1.31	92.1
High	Q9BSJ2	Gamma-tubulin complex component 2 [OS=Homo sapiens]	0	115.329	36	30	53	30	902	102.5	6.84	0.965	0.938	0.947	0.927	0.802	-0.05	-0.09	-0.08	-0.11	-0.32	0.2757	0.0984083	0.14529	0.39747	0.341066	0.816039	0.451038	0.626421	0.936234	0.941028	105.1	100.5	107.1	101.2	98.8	87.3	2.33	5.33	1.1	3.44	4.16	2.12	3.46	4.83	2.78	0.06	0.02	105.2
High	P21399	Cytoplasmic aconitate hydratase [OS=Homo sapiens]	0	111.925	43	33	53	33	889	98.3	6.68	1.005	1.095	1.067	1.035	0.957	0.01	0.13	0.09	0.05	-0.06	0.652445	0.192366	0.445286	0.936919	0.810517	0.974455	0.684724	0.947033	0.999441	0.999948	98.1	104.5	97.6	104.9	101.5	93.4	3.93	5.13	7.22	6.21	6.84	7.88	0.19	0.53	2.8	0.8	0.59	96.4
High	O43615	Mitochondrial import inner membrane translocase subunit TIM44 [OS=Homo sapiens]	0	127.448	56	32	53	32	452	51.3	8.32	1.023	1.043	1.004	1.159	1.381	0.03	0.06	0.01	0.21	0.47	0.930262	0.794151	0.605558	0.386165	0.248927	0.997702	0.994909	0.9849	0.92907	0.902523	92.2	94.9	90.9	91.2	105.4	125.4	3.05	2.45	1.43	2.47	4.29	0.83	1.66	0.96	4.58	5.19	1.06	89.7
High	P42566	Epidermal growth factor receptor substrate 15 [OS=Homo sapiens]	0	140.048	46	35	53	35	896	98.6	4.64	1.066	1.047	1.06	0.975	0.874	0.09	0.07	0.08	-0.04	-0.2	0.401201	0.732021	0.541199	0.563338	0.55987	0.914996	0.985382	0.973567	0.978617	0.999948	107.8	105.1	99.2	104.9	96.5	86.5	2.6	2.22	1.18	2.69	6.56	2.5	1.75	1.64	3.32	3.63	3.69	108.3
High	Q9Y4B6	DDB1- and CUL4-associated factor 1 [OS=Homo sapiens]	0	126.578	28	38	53	38	1507	168.9	5.06	0.987	1.006	1.036	0.979	0.957	-0.02	0.01	0.05	-0.03	-0.06	0.470874	0.679851	0.863993	0.607523	0.810172	0.939906	0.977852	0.998905	0.986194	0.999948	101	97.6	103.8	98.4	101.4	97.8	6.23	5.13	6.5	7.45	3.03	6.19	3	0.31	4.61	3.68	2.95	92.9
High	Q5VZK9	F-actin-uncapping protein LRRC16A [OS=Homo sapiens]	0	163.026	33	44	53	44	1371	151.5	7.85	1.062	1.049	1.034	0.843	0.644	0.09	0.07	0.05	-0.25	-0.63	0.46322	0.70079	0.900249	0.0809169	0.0814411	0.939701	0.982253	0.998905	0.542386	0.678676	106.5	114.5	108.4	110.5	91.4	68.7	8.98	10.14	10.03	10.58	14.8	11.61	0.54	0.27	3.37	1.43	3.87	100.9
High	O60306	RNA helicase aquarius [OS=Homo sapiens]	0	135.84	29	38	53	37	1485	171.2	6.37	1.082	1.118	1.111	1.1	0.969	0.11	0.16	0.15	0.14	-0.05	0.255695	0.10263	0.130908	0.662015	0.848174	0.788459	0.464292	0.58753	0.99364	0.999948	102.5	101.4	90.7	114.6	102.1	88.8	6.61	2.76	9.08	12.48	3.96	5.18	12.2	1.6	4.21	3.39	5.39	102.6
High	P54920	Alpha-soluble NSF attachment protein [OS=Homo sapiens]	0	114.883	64	21	53	17	295	33.2	5.36	1.017	0.963	1.064	0.929	0.912	0.02	-0.05	0.09	-0.11	-0.13	0.910537	0.249299	0.483734	0.399071	0.65898	0.997702	0.775609	0.960985	0.936234	0.999948	103	101.1	101.4	108.1	94.1	92.4	3.38	3.12	2.08	1.88	2.5	0.24	6.3	2.06	4.77	0.24	0.07	102.6
High	P25098	Beta-adrenergic receptor kinase 1 [OS=Homo sapiens]	0	129.107	57	34	53	34	689	79.5	7.28	1.078	0.954	0.984	0.858	0.695	0.11	-0.07	-0.02	-0.22	-0.52	0.293231	0.12037	0.396581	0.114355	0.144908	0.833127	0.51571	0.926377	0.638515	0.849782	108.7	106.3	104.5	110.9	91.7	78	10.85	6.08	6	13.99	5.15	11.44	0.95	1.7	16.95	4.14	10.22	123.8
High	Q9H2U2	Inorganic pyrophosphatase 2, mitochondrial [OS=Homo sapiens]	0	84.805	58	19	53	18	334	37.9	7.39	1.092	1.112	1.106	1.219	1.417	0.13	0.15	0.14	0.29	0.5	0.244649	0.156528	0.20019	0.182854	0.200205	0.774126	0.60627	0.741336	0.738828	0.894115	95.6	96	86.2	96.7	104	121.5	4.77	0.95	1.24	4.46	2.97	3.89	5.77	0.45	3.16	4.04	0.64	94.9
High	Q99873	Protein arginine N-methyltransferase 1 [OS=Homo sapiens]	0	120.909	59	20	53	20	371	42.4	5.35	1.083	1	1.041	1.035	1.127	0.12	0	0.06	0.05	0.17	0.217734	0.550579	0.816102	0.942925	0.70654	0.742741	0.96041	0.996836	0.999441	0.999948	105.5	92.8	94.7	99.5	101.9	105.5	5.08	5.79	3.97	3.93	3.98	6.45	3.39	11.57	0.23	0.05	1.67	97.3
High	Q68CZ2	Tensin-3 [OS=Homo sapiens]	0	176.649	32	35	53	35	1445	155.2	6.81	0.99	0.982	0.713	0.734	0.46	-0.01	-0.03	-0.49	-0.45	-1.12	0.393322	0.297094	5.9508e-14	0.003328	0.00178594	0.910147	0.836269	1.01893e-11	0.055012	0.0501778	117	125.8	128.3	81.2	95.3	52.3	25.72	9.87	9.44	34.08	10.09	16.87	5.54	0.24	32.98	8.58	9.14	116.1
High	Q86YV0	RAS protein activator like-3 [OS=Homo sapiens]	0	132.185	34	32	53	31	1011	111.8	8.75	0.966	0.976	0.853	0.724	0.455	-0.05	-0.03	-0.23	-0.47	-1.13	0.249329	0.344781	0.00065733	0.00430496	0.00186474	0.781306	0.87761	0.0120026	0.0680618	0.0515931	114.2	121.2	118.2	100.9	91.8	53.8	5.55	4.72	4.61	13.9	4.79	26.26	1.77	2.9	0.93	0.33	29.26	113
High	P27694	Replication protein A 70 kDa DNA-binding subunit [OS=Homo sapiens]	0	120.105	45	26	53	26	616	68.1	7.21	1.003	1.011	0.989	0.963	0.853	0	0.02	-0.02	-0.05	-0.23	0.579562	0.669972	0.418178	0.500617	0.471685	0.957205	0.977764	0.934978	0.974631	0.991212	103.1	104	102.9	101.9	99.1	89	2.33	2.79	1.47	1.73	3.55	4.22	4.4	2.04	0.21	0.14	1.62	105.8
High	P31942	Heterogeneous nuclear ribonucleoprotein H3 [OS=Homo sapiens]	0	79.323	52	12	53	11	346	36.9	6.87	1.272	1.223	1.192	1.476	1.389	0.35	0.29	0.25	0.56	0.47	0.000158588	0.00163406	0.0140429	0.00556625	0.212317	0.00272057	0.0176389	0.136439	0.083632	0.895698	97.9	103.2	79	94.2	116.6	109.1	4.99	8.29	14.62	10.28	6.43	5.17	16.56	0.9	5.41	11.24	5.81	91.1
High	P13693	Translationally-controlled tumor protein [OS=Homo sapiens]	0	71.773	57	10	53	10	172	19.6	4.93	1.027	0.991	1.04	1.01	0.965	0.04	-0.01	0.06	0.01	-0.05	0.997858	0.395335	0.825476	0.785609	0.809635	0.999856	0.913553	0.997762	0.999441	0.999948	101.9	98.7	99.2	105.3	99	95.9	1.1	0.81	2.55	6.76	2.92	3.11	1.91	4.5	5.31	0.54	2.44	103.8
High	Q9UG63	ATP-binding cassette sub-family F member 2 [OS=Homo sapiens]	0	112.329	39	27	53	27	623	71.2	7.37	0.967	0.975	0.857	0.88	0.74	-0.05	-0.04	-0.22	-0.19	-0.44	0.162874	0.229377	0.000178666	0.153622	0.202509	0.646303	0.748507	0.00400345	0.708753	0.895698	103.2	106	109.5	99.3	101	81	16.9	3.81	4.25	12.37	5.08	8.58	4.22	1.65	11.74	5.62	0.1	117.1
High	Q96Q15	Serine/threonine-protein kinase SMG1 [OS=Homo sapiens]	0	156.742	14	47	53	47	3661	410.2	6.46	1.001	0.997	1.027	0.871	0.771	0	0	0.04	-0.2	-0.38	0.834964	0.700342	0.877367	0.303082	0.364637	0.994918	0.982016	0.998905	0.863863	0.955311	105.3	105.3	105.7	110	92.3	81.4	4.26	2.4	4.99	3.98	3.43	1.14	4.66	1.16	1.96	2.2	9	105.4
High	Q5T9A4	ATPase family AAA domain-containing protein 3B [OS=Homo sapiens]	0	109.304	38	27	53	7	648	72.5	9.2	1.04	1.045	0.954	1.077	1.068	0.06	0.06	-0.07	0.11	0.09	0.559098	0.518282	0.681546	0.481287	0.6018	0.952545	0.950651	0.990239	0.970381	0.999948	100.2	100.8	96.5	93.7	103.9	104.8	1.32	4.67	1.21	12.73	4.16	7.18	0.18	4.06	11.19	4.78	9.06	102.2
High	Q92541	RNA polymerase-associated protein RTF1 homolog [OS=Homo sapiens]	0	120.689	34	29	53	29	710	80.3	8.15	1.027	0.97	1.019	0.961	0.967	0.04	-0.04	0.03	-0.06	-0.05	0.962378	0.273965	0.898632	0.530786	0.858295	0.997702	0.806694	0.998905	0.976606	0.999948	103.1	99.7	102.8	101.3	96.1	96.9	1.72	2.58	2	4.38	4.21	2.27	1.5	0.9	2.91	4.1	1.16	102.8
High	Q16186	Proteasomal ubiquitin receptor ADRM1 [OS=Homo sapiens]	0	81.786	32	16	53	16	407	42.1	5.07	0.949	0.971	0.963	0.989	0.933	-0.08	-0.04	-0.05	-0.02	-0.1	0.226091	0.35609	0.346341	0.800005	0.734689	0.752393	0.882256	0.903693	0.999441	0.999948	98.7	101.8	102.5	100.1	101.3	95.6	5.07	3.86	1.85	1.72	7.41	6.06	1.26	2.03	1.34	13.14	8.86	105.9
High	Q7L576	Cytoplasmic FMR1-interacting protein 1 [OS=Homo sapiens]	0	125.898	31	35	53	19	1253	145.1	6.9	1.055	0.985	1.025	0.982	0.995	0.08	-0.02	0.04	-0.03	-0.01	0.458438	0.814941	0.801664	0.971301	0.931515	0.937374	0.995721	0.996048	0.999822	0.999948	104.3	98.9	96.8	101.1	100.9	98	3.33	5.95	3.8	2.93	7.12	2.7	0.52	3.37	5.91	6.52	6.26	101.1
High	Q9H845	Complex I assembly factor ACAD9, mitochondrial [OS=Homo sapiens]	0	134.561	45	28	53	28	621	68.7	7.96	1.029	1.068	1.034	1.236	1.451	0.04	0.1	0.05	0.31	0.54	0.958056	0.44376	0.929108	0.160543	0.178932	0.997702	0.935894	0.998905	0.718052	0.882311	91.6	94.2	88.7	89.4	107.4	128.7	1.4	0.43	1.83	5.35	3.54	2.55	2.45	2.37	4.24	0.73	2.68	91.6
High	P43686	26S proteasome regulatory subunit 6B [OS=Homo sapiens]	0	122.374	48	24	53	23	418	47.3	5.21	0.983	1.002	0.96	1.009	0.918	-0.02	0	-0.06	0.01	-0.12	0.311558	0.542118	0.15262	0.772406	0.662766	0.852463	0.958891	0.642109	0.999441	0.999948	97.9	102.6	103.2	100.6	102.3	93.4	5.54	2.89	2.69	4.09	3.03	3.39	5.03	0.69	0.29	2.81	3.23	106.6
High	Q9Y613	FH1/FH2 domain-containing protein 1 [OS=Homo sapiens]	0	153.497	42	37	53	37	1164	126.5	6.39	1.035	1.011	1.008	0.767	0.533	0.05	0.02	0.01	-0.38	-0.91	0.848758	0.69791	0.723417	0.0129937	0.0134355	0.997702	0.980513	0.990497	0.153539	0.221528	108.6	114.2	113.6	116.1	83.7	63.8	7.71	8.13	8.44	9.26	7.85	18.42	5.63	0.74	1.85	1.78	11.78	125.1
High	P30876	DNA-directed RNA polymerase II subunit RPB2 [OS=Homo sapiens]	0	164.772	38	38	53	38	1174	133.8	6.87	1.202	1.048	1.136	1.202	1.399	0.27	0.07	0.18	0.27	0.48	0.000256134	0.712952	0.0428213	0.235172	0.229356	0.00415074	0.984506	0.29124	0.794128	0.897186	99.7	95.5	83	100.5	104.8	116.4	6.39	6.63	8.7	6.45	4.46	1.84	14.52	0.98	4.06	6.9	2.58	94.5
High	P84085	ADP-ribosylation factor 5 [OS=Homo sapiens]	0	57.591	64	10	53	6	180	20.5	6.79	1.071	1.069	1.035	1.069	1.054	0.1	0.1	0.05	0.1	0.08	0.336954	0.409474	0.710348	0.610046	0.788423	0.87196	0.917834	0.990497	0.986194	0.999948	102.1	102.1	95.3	98.6	101.1	100.7	8.71	6.14	3.1	3.34	4.08	5.52	2.14	1.06	2.28	1.01	0.23	102.9
High	Q01780	Exosome component 10 [OS=Homo sapiens]	0	142.58	43	33	53	33	885	100.8	8.46	1.061	1.063	1.058	1.017	0.967	0.09	0.09	0.08	0.02	-0.05	0.450988	0.501311	0.550738	0.812631	0.841892	0.934875	0.947594	0.973802	0.999441	0.999948	102.8	103	96.9	102.5	98	96.8	4.55	2.78	3.31	1.56	3.25	3.89	1.6	0.38	0.21	0.53	1.22	102.4
High	P32455	Guanylate-binding protein 1 [OS=Homo sapiens]	0	108.04	42	24	53	21	592	67.9	6.32	1.103	1.099	1.105	1.042	1.052	0.14	0.14	0.14	0.06	0.07	0.159433	0.222699	0.170377	0.94565	0.896219	0.641286	0.738397	0.684034	0.999441	0.999948	103.9	104.8	91.8	102.5	100.4	96.5	8.83	8.54	5	6.72	8.61	2.87	3.91	5.79	1.71	3.68	1.45	108.5
High	Q96ST3	Paired amphipathic helix protein Sin3a [OS=Homo sapiens]	0	144.978	31	36	52	36	1273	145.1	7.25	0.991	0.959	0.872	0.972	0.926	-0.01	-0.06	-0.2	-0.04	-0.11	0.559391	0.216071	0.00496829	0.636775	0.727636	0.952545	0.727535	0.0606827	0.99195	0.999948	104.5	100.6	104.9	91.1	101.5	97.4	12.39	6.83	0.47	8.52	3.57	4.92	3.11	2.41	4.8	2.8	0.29	105.9
High	Q5T8P6	RNA-binding protein 26 [OS=Homo sapiens]	0	134.771	25	30	52	28	1007	113.5	9.16	1.034	1.031	1.018	0.952	0.93	0.05	0.04	0.03	-0.07	-0.1	0.869861	0.992869	0.82152	0.440001	0.701908	0.997702	0.999805	0.997028	0.960031	0.999948	104.4	101.9	100.9	101	97.9	93.9	3.98	1.97	3.63	4.47	2.1	0.63	0.28	0.78	4.23	1.3	5.15	104.8
High	Q9NWH9	SAFB-like transcription modulator [OS=Homo sapiens]	0	119.429	29	34	52	34	1034	117.1	7.87	1.004	1.036	1.057	1.093	1.1	0.01	0.05	0.08	0.13	0.14	0.74658	0.87397	0.568169	0.638409	0.764467	0.987913	0.996612	0.97765	0.99195	0.999948	95.6	98.9	95	102.5	103.5	104.5	3.94	1.67	1.28	6.22	2.5	3.81	2.7	1.1	9.01	1.73	4.1	95.7
High	O43598	2'-deoxynucleoside 5'-phosphate N-hydrolase 1 [OS=Homo sapiens]	0	38.43	53	8	52	8	174	19.1	5.05	1.054	1.01	1.054	0.995	0.956	0.08	0.01	0.08	-0.01	-0.06	0.464957	0.907841	0.530496	0.920808	0.975342	0.939701	0.99745	0.970449	0.999441	0.999948	103.4	99.1	98.7	103.4	99.2	96.1	3.48	6.39	1.3	1.23	2.61	4.16	0.92	6.36	1.59	1.2	0.51	98.7
High	P14735	Insulin-degrading enzyme [OS=Homo sapiens]	0	127.304	37	32	52	32	1019	117.9	6.61	1.052	0.991	1.034	1.024	0.968	0.07	-0.01	0.05	0.03	-0.05	0.576841	0.433212	0.904105	0.86763	0.841096	0.95617	0.932052	0.998905	0.999441	0.999948	107	96.3	98.9	102.3	101.2	94.2	4.65	3.17	3.03	4.24	1.26	1.51	3.69	0.64	0.95	0.95	0.72	99
High	O75351	Vacuolar protein sorting-associated protein 4B [OS=Homo sapiens]	0	106.864	53	24	52	18	444	49.3	7.23	0.936	0.969	0.886	0.921	0.81	-0.1	-0.05	-0.17	-0.12	-0.3	0.0311605	0.180535	0.00214656	0.294241	0.370436	0.211199	0.662496	0.0311681	0.856669	0.957686	99	107.1	110	97.5	97.3	89.1	9.71	5.61	2.45	10.78	6.6	4.2	10.17	1.11	11.47	8.63	0.45	111.2
High	P62081	Small ribosomal subunit protein eS7 [OS=Homo sapiens]	0	68.267	71	16	52	16	194	22.1	10.1	1.132	1.015	1.089	1.016	1.124	0.18	0.02	0.12	0.02	0.17	0.0508042	0.827384	0.261794	0.824639	0.697055	0.309844	0.995721	0.823693	0.999441	0.999948	99.7	95.2	95.5	100.8	99.5	109.4	6.79	7.23	5.81	12.73	4.66	3.13	0.86	6.33	8.4	1.26	4.8	95.4
High	O75410	Transforming acidic coiled-coil-containing protein 1 [OS=Homo sapiens]	0	149.981	48	36	52	33	805	87.7	4.88	0.912	0.814	0.994	0.768	0.698	-0.13	-0.3	-0.01	-0.38	-0.52	0.0152604	1.07664e-05	0.519848	0.0129655	0.149449	0.124026	0.000198587	0.968711	0.153406	0.850846	105.7	93.8	115.2	115.8	88.5	80.9	4.96	4.3	1.56	5.18	4.99	5.55	1.57	1.57	3.86	0.81	1.44	103.8
High	O94925	Glutaminase kidney isoform, mitochondrial [OS=Homo sapiens]	0	125.995	48	26	52	26	669	73.4	7.77	1.023	0.977	0.984	1.038	1.19	0.03	-0.03	-0.02	0.05	0.25	0.98481	0.340301	0.407554	0.980826	0.556121	0.999856	0.872512	0.93139	0.999822	0.999948	98.8	97.5	97.7	97.1	97.4	111.6	5.88	6.4	5.46	3.43	8.96	10.18	0.64	2.99	0.54	2.72	3.82	94.5
High	P98175	RNA-binding protein 10 [OS=Homo sapiens]	0	127.599	34	32	52	26	930	103.5	5.97	0.99	1.01	0.958	0.95	0.812	-0.01	0.01	-0.06	-0.07	-0.3	0.39989	0.657071	0.159431	0.426814	0.379539	0.914996	0.977764	0.65855	0.955224	0.960532	104.2	106.3	105.3	100.9	97.7	85.7	6.58	3.38	1.82	2.99	3.4	4.57	4.71	0.04	6.77	3.51	4.16	104.3
High	P61011	Signal recognition particle subunit SRP54 [OS=Homo sapiens]	0	139.235	60	26	52	26	504	55.7	8.75	0.999	0.993	1.014	0.975	0.952	0	-0.01	0.02	-0.04	-0.07	0.637364	0.527685	0.790083	0.612244	0.809313	0.970596	0.952609	0.995582	0.9867	0.999948	101.7	98.3	102.5	99.9	100	97.6	8.09	6.26	7.95	5.97	3.88	6.02	4.8	0.39	1.08	1.98	2.23	92.3
High	P46782	Small ribosomal subunit protein uS7 [OS=Homo sapiens]	0	60.33	47	10	52	10	204	22.9	9.72	1.051	1.113	1.158	1.091	1.227	0.07	0.15	0.21	0.13	0.29	0.540868	0.136077	0.0538208	0.634286	0.487872	0.950221	0.558271	0.338039	0.99195	0.997691	97	96.8	91.3	104	100.8	110.2	4.12	3.82	3.99	8.82	2.41	2.58	0.75	1.35	6.73	0.63	2.3	96
High	Q9NQS7	Inner centromere protein [OS=Homo sapiens]	0	105.705	32	33	52	32	918	105.4	9.44	0.897	0.791	0.94	0.817	0.958	-0.16	-0.34	-0.09	-0.29	-0.06	0.0547401	6.19436e-05	0.269102	0.130677	0.899882	0.326585	0.00100203	0.833196	0.66981	0.999948	107	86.1	111.8	99.5	90.8	104.8	8.36	7.38	7.89	8.28	8.36	7.62	1.07	2.61	1.45	1.05	1.47	106.8
High	Q9UII2	ATPase inhibitor, mitochondrial [OS=Homo sapiens]	0	46.33	52	11	52	11	106	12.2	9.35	1.083	1.086	1.153	1.22	1.46	0.11	0.12	0.2	0.29	0.55	0.252554	0.27187	0.0249751	0.217307	0.16492	0.786409	0.80423	0.201632	0.775183	0.870783	95.5	92.6	85.3	94	103.9	128.7	7.7	9.42	3.91	9.12	6.83	8.19	5.11	3.73	9.89	4.95	6.14	85.6
High	Q9UL46	Proteasome activator complex subunit 2 [OS=Homo sapiens]	0	69.047	62	14	52	14	239	27.4	5.73	1.102	1.053	1.07	1.058	1.043	0.14	0.07	0.1	0.08	0.06	0.161354	0.656741	0.425038	0.84097	0.902839	0.643641	0.977764	0.938959	0.999441	0.999948	106.1	101.8	93.5	104.6	96.4	97.5	8.77	2.32	3.82	7.43	4.37	3	2.21	1.69	8.93	0.28	0.62	105.7
High	Q96E39	RNA binding motif protein, X-linked-like-1 [OS=Homo sapiens]	0	77.878	49	22	52	4	390	42.1	9.89	1.406	1.313	1.304	1.959	2.436	0.49	0.39	0.38	0.97	1.28	0.000340744	0.0128177	0.0110145	0.00041403	0.00730067	0.0052679	0.0969339	0.114394	0.0101825	0.144484	85.6	86.1	60.8	93.3	126	148.2	12.98	11.71	17.63	20.47	10.51	7.47	36.85	0.27	9.61	3.64	4.51	73.6
High	P61088	Ubiquitin-conjugating enzyme E2 N [OS=Homo sapiens]	0	69.212	89	15	52	15	152	17.1	6.57	1.021	1.004	1.063	0.98	0.974	0.03	0.01	0.09	-0.03	-0.04	0.889288	0.603217	0.502491	0.593029	0.8635	0.997702	0.966965	0.962077	0.986144	0.999948	102.1	96.1	100.6	107.5	98.5	95.2	0.96	8.61	3.68	6.17	1.68	3.6	3.45	7.81	11.91	2.96	4.75	101
High	P61758	Prefoldin subunit 3 [OS=Homo sapiens]	0	102.781	74	18	51	18	197	22.6	7.11	1.061	1.045	1.022	1.045	1.034	0.09	0.06	0.03	0.06	0.05	0.464998	0.772285	0.91573	0.997356	0.953427	0.939701	0.994632	0.998905	0.999918	0.999948	100.8	99.2	97.6	99.5	102	100.9	3.08	4.25	1.86	3.39	3.35	7.88	0.02	4.16	0.28	0.59	6.61	103.3
High	Q16836	Hydroxyacyl-coenzyme A dehydrogenase, mitochondrial [OS=Homo sapiens]	0	66.951	44	16	51	16	314	34.3	8.85	1.1	1.013	1.108	1.224	1.399	0.14	0.02	0.15	0.29	0.48	0.183965	0.803231	0.155697	0.170082	0.215766	0.69058	0.994909	0.6488	0.725593	0.895698	97.6	90.5	89.1	94.9	109.4	118.5	0.74	2.04	2.97	2.63	6.54	8.01	2.45	0.54	0.22	1.52	9.33	96.1
High	P38606	V-type proton ATPase catalytic subunit A [OS=Homo sapiens]	0	119.66	51	27	51	27	617	68.3	5.52	0.832	0.906	0.912	0.98	1.036	-0.27	-0.14	-0.13	-0.03	0.05	0.000166694	0.0234295	0.043381	0.688972	0.921339	0.00283285	0.156286	0.294012	0.997026	0.999948	90.4	93.8	105.2	96	103.9	110.6	7.08	3.36	3.7	5.88	3.18	1	0.25	3.89	1.82	3.69	2.55	86.8
High	Q05086	Ubiquitin-protein ligase E3A [OS=Homo sapiens]	0	127.316	40	28	51	28	875	100.6	5.22	0.983	0.96	1.006	1.001	0.956	-0.02	-0.06	0.01	0	-0.06	0.569984	0.316821	0.882991	0.884366	0.873223	0.954406	0.854702	0.998905	0.999441	0.999948	101.9	98.5	102.8	98.5	100.1	98.2	19.58	21.46	19.6	19.96	18.89	20.52	0.01	0.3	0.04	2.8	0.02	79.6
High	P35998	26S proteasome regulatory subunit 7 [OS=Homo sapiens]	0	125.174	59	25	51	25	433	48.6	5.95	0.949	0.975	0.937	0.93	0.814	-0.07	-0.04	-0.09	-0.1	-0.3	0.0671329	0.233261	0.0533991	0.334529	0.374625	0.3777	0.755646	0.335826	0.89305	0.958479	100.1	105.6	105.5	103.7	99.8	85.3	6.85	4.35	3.01	4.01	3.23	5.12	4.15	3.9	2.25	2.42	2.43	109.9
High	Q9UN86	Ras GTPase-activating protein-binding protein 2 [OS=Homo sapiens]	0	73.224	29	12	51	12	482	54.1	5.55	0.972	0.875	0.965	0.926	0.893	-0.04	-0.19	-0.05	-0.11	-0.16	0.479873	0.01644	0.446752	0.507195	0.688966	0.939906	0.119354	0.947033	0.975645	0.999948	103.8	92.3	105.5	104.3	99.9	94.2	2.08	5.72	3.76	2.56	4.43	6.47	1.84	1.8	3.58	2.29	1.39	103.5
High	Q9NUB1	Acetyl-coenzyme A synthetase 2-like, mitochondrial [OS=Homo sapiens]	0	109.292	37	23	51	23	689	74.8	7.11	1.023	1.026	1.035	1.19	1.384	0.03	0.04	0.05	0.25	0.47	0.878671	0.914299	0.779752	0.273163	0.212281	0.997702	0.99745	0.992888	0.837736	0.895698	90.6	95.8	90.5	95.6	102.1	125.3	8.33	9.38	9.05	8.16	7.42	4.18	2.12	0.13	4.76	7.03	1.41	84
High	Q9Y2U8	Inner nuclear membrane protein Man1 [OS=Homo sapiens]	0	132.969	46	32	51	32	911	99.9	7.55	0.975	0.989	0.984	0.858	0.805	-0.04	-0.02	-0.02	-0.22	-0.31	0.369702	0.490465	0.509888	0.182414	0.384397	0.897071	0.947594	0.965278	0.738033	0.966048	102.8	106.9	108.2	104.3	92.2	85.6	2.24	2.58	3.09	1.9	1.69	3.62	3.78	0.76	2.06	1.69	5.06	103.5
High	P16401	Histone H1.5 [OS=Homo sapiens]	0	91.064	47	21	51	13	226	22.6	10.92	1.48	1.507	1.485	3.383	5.785	0.57	0.59	0.57	1.76	2.53	7.76107e-10	7.04462e-08	8.00092e-07	1e-17	1.07421e-11	3.08911e-08	1.74672e-06	3.49079e-05	1.65e-15	2.21555e-09	62.1	52.5	41.9	71	138.8	233.7	34.38	34	21.89	35.29	22.48	18.51	61.29	17.5	20.82	25.72	5.46	43.7
High	P09884	DNA polymerase alpha catalytic subunit [OS=Homo sapiens]	0	152.892	29	37	51	37	1462	165.8	5.85	0.908	0.922	0.855	0.839	0.786	-0.14	-0.12	-0.23	-0.25	-0.35	0.0170274	0.0330099	0.000506412	0.0879541	0.320305	0.134022	0.203191	0.00959434	0.565286	0.934653	103.9	101.4	114.4	100.2	93.2	86.8	9.38	4.26	3.28	1.38	4.98	3.94	7.29	1.27	0.37	7.32	0.6	105.4
High	O60271	C-Jun-amino-terminal kinase-interacting protein 4 [OS=Homo sapiens]	0	151.146	33	37	51	37	1321	146.1	5.15	1.035	1.01	1.053	0.996	0.895	0.05	0.01	0.07	-0.01	-0.16	0.83013	0.759994	0.643005	0.737384	0.632207	0.993202	0.992876	0.985301	0.999058	0.999948	103.5	100.2	102.2	102.9	100.9	90.4	2.73	2.03	2.71	5.27	2.59	3.24	3.39	2.3	5.55	0.17	1.78	103.2
High	Q7Z478	ATP-dependent RNA helicase DHX29 [OS=Homo sapiens]	0	134.147	30	36	51	34	1369	155.1	8.09	1.036	1.017	1.027	1.074	1.078	0.05	0.02	0.04	0.1	0.11	0.824014	0.850177	0.943994	0.757582	0.825552	0.991796	0.996612	0.998905	0.999441	0.999948	101.9	99.7	98.6	97.5	102.9	99.4	4.01	5.51	5.5	8.46	6.49	6.11	0.2	0.35	5.46	3.62	1.16	96.1
High	Q15691	Microtubule-associated protein RP/EB family member 1 [OS=Homo sapiens]	0	78.55	70	16	51	15	268	30	5.14	1.073	1.009	1.032	1.057	1.018	0.1	0.01	0.05	0.08	0.03	0.34269	0.677283	0.927543	0.919905	0.997849	0.874799	0.977852	0.998905	0.999441	0.999948	103.2	97	96.2	104	101.7	97.9	1.34	2.61	2.74	4.08	2.57	2.19	2.6	0.21	3.66	0.09	1.8	102.4
High	Q9Y4E8	Ubiquitin carboxyl-terminal hydrolase 15 [OS=Homo sapiens]	0	156.826	41	38	51	36	981	112.3	5.22	0.974	1.019	1.011	1.024	0.937	-0.04	0.03	0.02	0.03	-0.09	0.304917	0.829494	0.732285	0.858124	0.74643	0.844829	0.995721	0.990497	0.999441	0.999948	96.8	101.5	101.3	99.5	103.1	97.9	3.6	0.96	2.96	6.39	1.32	6.19	1.34	1.73	10.01	0.43	1.81	96.2
High	Q13724	Mannosyl-oligosaccharide glucosidase [OS=Homo sapiens]	0	94.423	37	25	51	25	837	91.9	8.9	1.055	1.01	1.068	1.195	1.371	0.08	0.01	0.09	0.26	0.46	0.558995	0.788759	0.455999	0.236242	0.251926	0.952545	0.994909	0.953721	0.794128	0.904161	94.1	94.4	89.1	98.2	103.9	120.2	8.76	5.8	5.27	4.98	7.65	6.77	4.79	0.09	1.82	3.6	2.44	86.3
High	Q9P2D3	HEAT repeat-containing protein 5B [OS=Homo sapiens]	0	157.428	24	40	51	39	2071	224.2	7.17	1.003	1	0.991	0.883	0.809	0	0	-0.01	-0.18	-0.31	0.609042	0.547121	0.478831	0.158241	0.380504	0.963655	0.959653	0.959937	0.714445	0.961642	104.8	105.5	105.5	104.6	93.8	85.7	4.41	1.76	1.09	0.83	1.69	4.63	6.18	0.49	2.67	0.75	0.57	111.6
High	Q9C0C9	(E3-independent) E2 ubiquitin-conjugating enzyme [OS=Homo sapiens]	0	173.969	36	38	51	38	1292	141.2	5.12	0.988	1.012	1.034	0.863	0.754	-0.02	0.02	0.05	-0.21	-0.41	0.362678	0.689141	0.920863	0.112355	0.238598	0.891572	0.978596	0.998905	0.634485	0.897187	106.3	106.9	103.9	108.9	94.6	79.4	2.79	1.46	3.74	2.21	4.4	3.72	0.97	3.26	5.98	1.15	1.61	106
High	Q09161	Nuclear cap-binding protein subunit 1 [OS=Homo sapiens]	0	149.113	42	30	51	30	790	91.8	6.43	1.02	1.056	1.076	1.055	1.039	0.03	0.08	0.11	0.08	0.06	0.876163	0.597153	0.363617	0.928347	0.961471	0.997702	0.966811	0.915754	0.999441	0.999948	102.1	103.1	95.2	102.4	99.3	97.8	4.67	3.86	4.04	7.16	6.71	6.94	1.81	2.21	2.08	2.67	3.68	95.6
High	P22033	Methylmalonyl-CoA mutase, mitochondrial [OS=Homo sapiens]	0	108.631	40	28	51	28	750	83.1	6.93	1.063	1.024	1.076	1.097	1.351	0.09	0.03	0.11	0.13	0.43	0.446979	0.959696	0.365024	0.673543	0.273048	0.934618	0.998542	0.916346	0.997026	0.908865	95.3	94.3	90.9	98.6	98.1	122.8	4.25	3	1.46	1.97	5.79	4	3.88	0.81	0.83	4.83	7.88	94.3
High	Q9H4A4	Aminopeptidase B [OS=Homo sapiens]	0	120.18	43	25	51	25	650	72.5	5.74	1.02	1.027	1.027	1.061	0.981	0.03	0.04	0.04	0.09	-0.03	0.928944	0.98815	0.970341	0.848098	0.914761	0.997702	0.999172	0.999935	0.999441	0.999948	97.5	102.1	96.3	98.9	106.5	98.8	4.04	2.47	2.85	6.18	4.08	7.4	1.3	1.92	7.29	4.09	7.86	95.7
High	Q16543	Hsp90 co-chaperone Cdc37 [OS=Homo sapiens]	0	110.982	49	25	51	25	378	44.4	5.25	0.983	1.033	1.01	1.013	0.934	-0.02	0.05	0.01	0.02	-0.1	0.308871	0.954853	0.700193	0.799882	0.712482	0.849395	0.998542	0.990497	0.999441	0.999948	102.7	101	100	100.9	101.3	94.2	4.57	3.97	3.83	2.63	1.93	7.33	0.05	1.26	0.06	2.06	5.4	101.6
High	P30414	NK-tumor recognition protein [OS=Homo sapiens]	0	113.978	20	29	51	29	1462	165.6	9.99	0.933	0.99	1.018	0.951	0.975	-0.1	-0.01	0.03	-0.07	-0.04	0.23075	0.789346	0.869267	0.74089	0.980169	0.759323	0.994909	0.998905	0.999058	0.999948	97.2	100.1	102.1	100.1	99	101.5	5.81	1.58	8.65	5.37	2.38	5.49	11.99	7.73	12.35	1.47	2.52	99
High	Q9UH99	SUN domain-containing protein 2 [OS=Homo sapiens]	0	115.587	40	23	51	22	717	80.3	6.73	0.851	0.827	0.976	0.942	1.216	-0.23	-0.27	-0.04	-0.09	0.28	0.00299015	0.000341353	0.562289	0.555693	0.502182	0.0323814	0.00454886	0.976133	0.978617	0.999948	95.7	87	101	102.8	95.2	118.4	6.94	7.9	10.08	13.01	7.37	10.21	2.36	6.06	6.11	1.9	5.78	95.1
High	O43592	Exportin-T [OS=Homo sapiens]	0	129.138	34	28	51	28	962	109.9	5.39	1.006	1.009	1.054	0.889	0.936	0.01	0.01	0.08	-0.17	-0.1	0.666933	0.686392	0.604537	0.194882	0.742972	0.977805	0.978439	0.9849	0.748409	0.999948	103	104.9	100.7	104.1	91.1	96	1.79	3.92	4.5	9.4	6.23	6.37	4.32	1.92	2.74	5.33	5.54	102.9
High	P54727	UV excision repair protein RAD23 homolog B [OS=Homo sapiens]	0	79.706	42	14	51	12	409	43.1	4.84	1.046	1.009	1.034	1.021	0.954	0.06	0.01	0.05	0.03	-0.07	0.689728	0.745641	0.848841	0.942453	0.817537	0.98189	0.988554	0.998905	0.999441	0.999948	104.5	100.3	97.7	101	102.7	93.9	3.92	3.76	3.27	0.55	1.9	2.8	1.14	2.32	4.94	0.28	3.74	106
High	P17812	CTP synthase 1 [OS=Homo sapiens]	0	116.865	44	26	51	23	591	66.6	6.46	1.059	1.071	1.053	1.054	1.076	0.08	0.1	0.07	0.08	0.11	0.527142	0.46187	0.612534	0.862226	0.828378	0.948793	0.946519	0.985301	0.999441	0.999948	100	99.4	96.3	99	101.6	103.7	1.83	5.23	2.08	2.26	4.35	6.29	2.47	1.87	1.03	2.73	1.39	102.7
High	Q9UGI8	Testin [OS=Homo sapiens]	0	142.297	60	23	50	23	421	48	7.68	1.025	1.053	1.02	1.043	0.981	0.03	0.07	0.03	0.06	-0.03	0.971641	0.656355	0.86525	0.986248	0.882019	0.998601	0.977764	0.998905	0.999822	0.999948	101.2	103.5	98.4	98.4	102	96.5	4.88	2.95	4.91	2.59	2.05	0.81	2	2.63	4.68	0.8	4.48	102
High	P05388	Large ribosomal subunit protein uL10 [OS=Homo sapiens]	0	79.724	46	13	50	3	317	34.3	5.97	1.124	1.166	1.202	1.45	1.775	0.17	0.22	0.27	0.54	0.83	0.0696806	0.0121515	0.00345983	0.00669068	0.0332049	0.387233	0.0926679	0.0457697	0.0973044	0.405564	87.3	90.8	77.8	93.4	112.9	137.9	5.8	5.85	0.15	8.05	6.93	9.07	8.42	1.34	0.57	1.92	0.89	87.8
High	A3KMH1	von Willebrand factor A domain-containing protein 8 [OS=Homo sapiens]	0	174.854	27	44	50	44	1905	214.7	7.4	1.05	1.063	0.841	1.046	1.002	0.07	0.09	-0.25	0.06	0	0.636475	0.539096	0.00394108	0.909632	0.958869	0.970596	0.957828	0.0507388	0.999441	0.999948	99.9	109.4	102.4	78.7	105.8	103.8	16.31	5.85	7.82	23.24	0.94	10.1	2.32	0.84	23.68	11.95	15.71	100.3
High	Q86VM9	Zinc finger CCCH domain-containing protein 18 [OS=Homo sapiens]	0	126.174	36	31	50	31	953	106.3	8.32	1.026	1.081	1.073	1.135	1.248	0.04	0.11	0.1	0.18	0.32	0.962719	0.361958	0.402402	0.451432	0.423798	0.997702	0.888016	0.928968	0.961006	0.982208	91.8	97.7	93	96.1	104.9	116.5	7.32	6.88	2.29	9.56	5.67	6.8	6.75	1.41	12.8	0.92	3.36	91.4
High	Q92576	PHD finger protein 3 [OS=Homo sapiens]	0	152.392	23	44	50	43	2039	229.3	6.96	0.991	0.966	1.005	0.855	0.707	-0.01	-0.05	0.01	-0.23	-0.5	0.553872	0.279702	0.767789	0.216159	0.192162	0.952376	0.813187	0.992047	0.774744	0.893296	109.9	104.9	108.7	110.6	89.1	76.8	4.57	3.12	5.9	2.01	10.11	6.3	2.87	4.12	4.93	3.02	17.55	108.8
High	Q99615	DnaJ homolog subfamily C member 7 [OS=Homo sapiens]	0	142.225	62	31	50	31	494	56.4	6.96	0.984	0.959	0.981	0.977	0.975	-0.02	-0.06	-0.03	-0.03	-0.04	0.319784	0.122187	0.329219	0.582923	0.839941	0.859101	0.519016	0.89125	0.983976	0.999948	98.4	96.2	103.1	101.1	100.7	100.4	7.17	7	4.81	7.15	8.8	9.96	0.76	0.44	0.9	1.43	7.09	107.6
High	Q99666	RANBP2-like and GRIP domain-containing protein 5/6 [OS=Homo sapiens]	0	147.704	19	35	50	1	1765	198.8	6.42	0.918	0.67	1.1	0.898	0.888	-0.12	-0.58	0.14	-0.16	-0.17	0.882645	0.0435974	0.433073	0.99335	0.9803	0.997702	0.249147	0.943838	0.999918	0.999948	95	78.7	112.8	113.7	95.4	104.4	14.07	5.87	6.44	41.49	6.49	12.07	13.87	0.79	30.62	3.98	5.95	83
High	O60361	Putative nucleoside diphosphate kinase [OS=Homo sapiens]	0	61.795	69	10	50	1	137	15.5	8.57	0.82	0.961	1.007	1.227	1.113	-0.29	-0.06	0.01	0.3	0.15	0.0769003	0.952893	0.744952	0.206735	0.575381	0.41392	0.998542	0.990954	0.763272	0.999948	85.3	98.8	104	90.3	114.3	107.2	6.08	25.65	9.04	34.1	9.1	19.32	16.85	1.71	44.1	0.14	10.96	84.3
High	Q76FK4	Nucleolar protein 8 [OS=Homo sapiens]	0	141.725	32	36	50	36	1167	131.5	7.09	1.064	1.098	1.014	0.855	0.714	0.09	0.14	0.02	-0.23	-0.49	0.455485	0.197763	0.82366	0.126057	0.168539	0.936595	0.692615	0.997028	0.664855	0.8725	111.9	115.7	105.2	106.9	88.3	72	14.1	4.6	3.33	4.53	4.92	3.92	2.54	2.05	9.57	2.95	2.16	116.4
High	P17066	Heat shock 70 kDa protein 6 [OS=Homo sapiens]	0	82.131	27	20	50	9	643	71	6.14	0.916	0.35	0.636	0.959	100	-0.13	-1.52	-0.65	-0.06	6.64	0.939277	1.49206e-06	0.0511293	0.773947	1e-17	0.997702	3.06345e-05	0.327914	0.999441	3.63e-15	2.8	1.2	2.9	1.7	2.8	588.5	18.55	79.49	15.97	43.72	20.96	24.08	17.44	105.34	7.71	46.99	0	3.3
High	P04264	Keratin, type II cytoskeletal 1 [OS=Homo sapiens]	0	123.557	39	28	50	23	644	66	8.12	0.401	0.431	0.583	0.963	0.71	-1.32	-1.21	-0.78	-0.05	-0.49	1e-17	1e-17	6.66134e-16	0.798507	0.309311	6.72222e-16	4.87903e-16	1.43932e-13	0.999441	0.929087	261.5	33.2	77.1	97.5	75.6	55.1	107.83	66.56	133.33	59.07	36.62	35.98	24.75	55.97	85.27	2.57	68.5	184.1
High	Q9H2U1	ATP-dependent DNA/RNA helicase DHX36 [OS=Homo sapiens]	0	152.407	36	31	50	30	1008	114.7	7.68	0.977	0.981	0.971	0.977	1.006	-0.03	-0.03	-0.04	-0.03	0.01	0.402123	0.419547	0.364827	0.667301	0.956055	0.914996	0.923676	0.916346	0.995767	0.999948	101.7	100.1	102	98.4	99.3	98.6	5.09	3.3	4.18	5.12	5.47	4.69	1.94	1.04	0.84	0.53	0.15	103.2
High	P00441	Superoxide dismutase [Cu-Zn] [OS=Homo sapiens]	0	60.706	60	15	50	15	154	15.9	6.13	1.024	1.141	1.058	1.074	1.042	0.03	0.19	0.08	0.1	0.06	0.992301	0.0581642	0.558358	0.743212	0.914121	0.999856	0.309371	0.975653	0.999058	0.999948	99.6	104	97.3	103.9	101.4	93.8	1.06	5.59	4.69	4.88	5.61	10.28	2.16	3.58	10.42	7.12	8.04	99.2
High	P30041	Peroxiredoxin-6 [OS=Homo sapiens]	0	92.202	75	19	50	19	224	25	6.38	1.026	1.049	1.038	1.017	0.945	0.04	0.07	0.05	0.02	-0.08	0.974065	0.707287	0.858642	0.823373	0.74878	0.998751	0.9842	0.998905	0.999441	0.999948	102.1	102.6	98	101.5	100.6	95.3	1.26	0.99	4.21	1.61	1.48	3.52	0.62	4.45	3.79	0.01	3.9	101
High	Q8TCG1	Protein CIP2A [OS=Homo sapiens]	0	97.328	32	31	50	31	905	102.1	6.23	0.953	0.902	0.917	0.16	0.084	-0.07	-0.15	-0.13	-2.65	-3.58	0.118428	0.00968706	0.0254313	1e-17	1e-17	0.540065	0.0796287	0.203454	1.65e-15	3.63e-15	142.9	135.2	149.9	134.9	23.2	13.9	23.64	11.92	7.3	12.11	7.99	58.73	14.03	0.37	2.89	0.29	79.85	173.1
High	Q92973	Transportin-1 [OS=Homo sapiens]	0	110.087	36	26	50	19	898	102.3	4.98	1.004	0.991	1.039	0.929	0.848	0.01	-0.01	0.06	-0.11	-0.24	0.591938	0.391463	0.840004	0.339759	0.457555	0.960725	0.910022	0.998905	0.896511	0.991212	102.7	102.2	103.5	107.6	96.2	87.8	2.37	6.78	2.93	5.59	6.84	5.74	0.11	0.55	1.16	0.18	2.84	103.2
High	Q8WU90	Zinc finger CCCH domain-containing protein 15 [OS=Homo sapiens]	0	118.754	58	29	50	29	426	48.6	5.31	1.037	0.987	1.011	0.987	0.994	0.05	-0.02	0.02	-0.02	-0.01	0.828658	0.349085	0.711082	0.641801	0.900538	0.992224	0.87953	0.990497	0.993235	0.999948	103.2	97.5	99.6	101.8	98.3	99.5	3.3	1.91	1.67	4.08	0.79	1.63	2.73	3.47	1.64	0.68	0.05	103.4
High	Q8IX12	Cell division cycle and apoptosis regulator protein 1 [OS=Homo sapiens]	0	145.537	31	37	50	36	1150	132.7	5.76	1.047	1.052	1.076	1.102	1.027	0.07	0.07	0.11	0.14	0.04	0.661054	0.666991	0.364643	0.670105	0.973585	0.976372	0.977764	0.916151	0.996102	0.999948	100.4	100.8	94.5	101.7	104.1	98.5	1.78	1.34	0.94	2.74	2.65	4.02	0.56	0.25	4.52	4.92	0.3	100
High	P41091	Eukaryotic translation initiation factor 2 subunit 3 [OS=Homo sapiens]	0	101.731	61	24	50	24	472	51.1	8.4	0.923	0.939	1.001	1.015	1.093	-0.12	-0.09	0	0.02	0.13	0.012871	0.0435177	0.570458	0.814125	0.807787	0.109265	0.248849	0.978067	0.999441	0.999948	92.7	94.1	100.5	100.6	102.2	109.8	5.86	6.16	0.2	10.64	2.18	5.6	6.54	1.55	10.21	1.6	8.26	92.7
High	P49589	Cysteine--tRNA ligase, cytoplasmic [OS=Homo sapiens]	0	148.532	47	33	50	33	748	85.4	6.76	1.073	1.038	1.056	1.053	1.055	0.1	0.05	0.08	0.07	0.08	0.311771	0.882356	0.594643	0.944363	0.914972	0.852463	0.996612	0.984273	0.999441	0.999948	102	100.3	95.1	101.6	102.5	98.4	2.36	3.16	3.84	3.27	3.95	4.56	0.26	2.4	1.76	0.19	1.29	99
High	P12081	Histidine--tRNA ligase, cytoplasmic [OS=Homo sapiens]	0	116.028	55	26	50	20	509	57.4	5.88	1.051	1.063	1.024	1.069	1.023	0.07	0.09	0.03	0.1	0.03	0.600984	0.48585	0.944559	0.843256	0.990246	0.962848	0.947594	0.998905	0.999441	0.999948	101.2	102.3	96.2	98.5	102.9	98.8	4.17	3.46	0.51	2.59	1.6	4.66	0.2	0.47	0.57	0.17	0.21	101.4
High	Q9NTJ5	Phosphatidylinositol-3-phosphatase SAC1 [OS=Homo sapiens]	0	106.871	38	21	50	21	587	66.9	7.12	1.028	1.073	1.03	1.198	1.352	0.04	0.1	0.04	0.26	0.44	0.951428	0.414291	0.926474	0.25599	0.266281	0.997702	0.920518	0.998905	0.822299	0.908366	90.8	95.3	93.7	87.9	108.5	123.9	8.1	4.64	6.34	14.49	4.52	3.73	6.58	2.7	13.63	3.48	3.8	85.5
High	O43491	Band 4.1-like protein 2 [OS=Homo sapiens]	0	142.61	33	33	50	30	1005	112.5	5.44	1.013	1.052	1.04	0.942	0.752	0.02	0.07	0.06	-0.09	-0.41	0.890282	0.670771	0.768075	0.582889	0.304154	0.997702	0.977764	0.992047	0.983976	0.926427	103.7	109.7	104.3	106.8	97.1	78.4	1.08	2.06	4.21	3.36	2.8	4.88	5.02	0.08	0.02	1.63	0.67	104.5
High	Q9UKM9	RNA-binding protein Raly [OS=Homo sapiens]	0	82.896	46	16	50	16	306	32.4	9.17	1.567	1.283	1.347	2.013	1.758	0.65	0.36	0.43	1.01	0.81	1e-17	4.88547e-06	1.06168e-07	5.21158e-08	0.0356135	6.72222e-16	9.53455e-05	5.80406e-06	3.21735e-06	0.422419	99.2	103.3	63.3	95.7	127.3	111.2	16.86	15.85	22.92	19.04	7.91	8.09	48.92	3	7.65	8.45	9.03	81.7
High	O15144	Actin-related protein 2/3 complex subunit 2 [OS=Homo sapiens]	0	110.932	67	21	50	21	300	34.3	7.36	0.946	0.93	0.952	1.206	1.219	-0.08	-0.1	-0.07	0.27	0.29	0.0558668	0.0271441	0.108261	0.23066	0.503466	0.332018	0.174828	0.530367	0.790796	0.999948	82.2	88.9	95.6	98.1	109.4	125.7	12.37	4.53	8.5	16.23	10.09	6.07	14.98	3.38	28.31	2.68	1.63	81.4
High	Q06124	Tyrosine-protein phosphatase non-receptor type 11 [OS=Homo sapiens]	0	143.475	65	33	49	33	593	68	7.3	1.008	1.058	1.034	1.056	1.009	0.01	0.08	0.05	0.08	0.01	0.76372	0.597057	0.876064	0.881548	0.999792	0.987913	0.966811	0.998905	0.999441	0.999948	97.8	102.1	97.2	99.8	102.8	100.3	1.79	1.96	1.59	3.98	0.09	5.13	0.36	0.69	7.12	1.34	4.19	97.4
High	Q5VTR2	E3 ubiquitin-protein ligase BRE1A [OS=Homo sapiens]	0	136.528	37	33	49	30	975	113.6	5.94	0.931	0.908	0.899	0.813	0.629	-0.1	-0.14	-0.15	-0.3	-0.67	0.0786987	0.0242947	0.0181224	0.0626788	0.0614519	0.419439	0.159996	0.163271	0.463498	0.581518	108	104.6	116	105.1	93.8	72.5	7.14	4.08	0.78	3.42	2.78	10.76	6.46	2.05	4.56	0.45	8.59	113.3
High	Q03701	CCAAT/enhancer-binding protein zeta [OS=Homo sapiens]	0	152.989	33	35	49	35	1054	120.9	5.94	1.292	1.402	1.166	0.922	0.611	0.37	0.49	0.22	-0.12	-0.71	8.71613e-08	3.31704e-11	0.00997698	0.303563	0.0497738	2.72755e-06	1.18512e-09	0.105515	0.864126	0.517408	124.1	132.7	97.1	104.7	82.2	59.3	14.89	3.9	6.37	12.33	8.33	7.03	11.51	4.16	16.39	1.49	16.17	123.1
High	Q9GZR7	ATP-dependent RNA helicase DDX24 [OS=Homo sapiens]	0	136.691	44	32	49	32	859	96.3	9.06	1.033	1.132	1.072	1.015	0.966	0.05	0.18	0.1	0.02	-0.05	0.885371	0.0441572	0.399068	0.814168	0.840866	0.997702	0.250925	0.926603	0.999441	0.999948	100.5	106.1	97.3	104.3	97.8	94	3.78	4.9	6.41	5.36	4.44	1.82	0.53	5.42	1.45	1.54	1.91	96.6
High	Q9H2P0	Activity-dependent neuroprotector homeobox protein [OS=Homo sapiens]	0	126.312	33	32	49	32	1102	123.5	7.34	0.995	0.992	0.996	0.937	0.878	-0.01	-0.01	-0.01	-0.09	-0.19	0.514205	0.443413	0.531441	0.366826	0.566472	0.944759	0.935894	0.970577	0.920914	0.999948	105.1	101.1	104.1	103.7	97.3	88.7	3.7	2.02	2.34	3.34	2.88	3.94	1.49	1.21	4.52	0.36	3.75	107
High	P16885	1-phosphatidylinositol 4,5-bisphosphate phosphodiesterase gamma-2 [OS=Homo sapiens]	0	144.655	31	36	49	36	1265	147.8	6.64	1.058	1.012	1.048	1.019	0.995	0.08	0.02	0.07	0.03	-0.01	0.498117	0.912796	0.653567	0.995736	0.99421	0.939906	0.99745	0.988314	0.999918	0.999948	102.4	99.4	98.2	102.6	99.8	97.7	8.45	9.92	8.8	9.81	7.97	10.45	0.2	0.89	0.5	0.39	0.03	93.1
High	Q5VT52	Regulation of nuclear pre-mRNA domain-containing protein 2 [OS=Homo sapiens]	0	141.485	29	33	49	33	1461	155.9	7.42	1.052	1.017	1.038	0.902	0.82	0.07	0.02	0.05	-0.15	-0.29	0.60991	0.859808	0.788894	0.312437	0.398234	0.963655	0.996612	0.994888	0.872957	0.972003	104.1	106.4	105.7	105.4	91.7	86.6	5.71	1.3	3.81	3.26	2.56	0.45	4.15	1.75	0.57	2.63	0.06	103
High	O76094	Signal recognition particle subunit SRP72 [OS=Homo sapiens]	0	118.801	40	27	49	27	671	74.6	9.26	1.027	0.963	0.991	1.014	1	0.04	-0.05	-0.01	0.02	0	0.995791	0.143995	0.444019	0.808003	0.922032	0.999856	0.574399	0.946464	0.999441	0.999948	101.3	96.1	102.4	101	101	98.2	4.84	4.37	4.16	6.39	2.95	5.79	0.26	0.37	7	2.28	0.91	99.9
High	O60832	H/ACA ribonucleoprotein complex subunit DKC1 [OS=Homo sapiens]	0	115.56	54	28	49	28	514	57.6	9.42	1.139	1.249	1.202	1.625	1.898	0.19	0.32	0.27	0.7	0.92	0.0161947	3.51698e-05	0.00142277	0.000236999	0.0168607	0.128806	0.000596572	0.0222717	0.00636322	0.258696	83.1	90	73	93.5	123.7	136.7	6.21	12.73	6.99	12.44	8.11	5.08	16.55	2.9	9.76	7.37	10.5	81.1
High	Q9Y2Q3	Glutathione S-transferase kappa 1 [OS=Homo sapiens]	0	78.181	50	12	49	12	226	25.5	8.41	0.986	1.056	1.008	1.178	1.28	-0.02	0.08	0.01	0.24	0.36	0.345566	0.597032	0.676129	0.316714	0.390829	0.876961	0.966811	0.989795	0.877573	0.969851	89.5	94.1	93	93.4	111	119	2.51	3.04	7.94	2.77	12.22	7.42	8.13	9.66	7.97	1.98	0.72	93.1
High	P48449	Lanosterol synthase [OS=Homo sapiens]	0	138.376	45	28	49	28	732	83.3	6.61	1.095	1.102	1.091	1.229	1.319	0.13	0.14	0.13	0.3	0.4	0.206244	0.200519	0.243797	0.143832	0.310233	0.732953	0.698543	0.803537	0.69319	0.929364	92.4	94.2	91.4	98.6	103.5	119.9	8.63	6.24	5.65	4.82	6.57	1.7	5.61	0.46	1.7	0.25	4.93	91
High	P62424	Large ribosomal subunit protein eL8 [OS=Homo sapiens]	0	109.506	68	25	49	25	266	30	10.61	1.339	1.174	1.192	1.198	1.36	0.42	0.23	0.25	0.26	0.44	1.51725e-08	0.0124574	0.00515846	0.257	0.26968	5.29579e-07	0.0947619	0.062752	0.822299	0.908865	102.7	101.7	83.3	102	99.8	110.5	7.23	7.56	6.18	11.4	2.54	4.93	5.21	11.91	17.22	11.17	3.59	102.6
High	P30622	CAP-Gly domain-containing linker protein 1 [OS=Homo sapiens]	0	155.924	31	41	49	41	1438	162.1	5.36	1.004	0.999	1.038	1.003	1.044	0.01	0	0.05	0	0.06	0.819228	0.712864	0.786703	0.923477	0.927769	0.991796	0.984506	0.993651	0.999441	0.999948	100.4	97.1	100	100.8	100.3	101.4	5.37	3.89	4.42	5.49	3.71	3.84	0.31	4.94	2.96	0.09	1.89	94
High	P40818	Ubiquitin carboxyl-terminal hydrolase 8 [OS=Homo sapiens]	0	107.102	27	31	49	31	1118	127.4	8.51	1.049	0.973	1.025	1.023	1.054	0.07	-0.04	0.04	0.03	0.08	0.657275	0.332106	0.9785	0.94305	0.886479	0.9751	0.866551	0.999935	0.999441	0.999948	103.3	95.5	98.5	99.7	101.2	101.8	1.87	2.83	1.42	1.01	1.54	4.47	3.61	1.47	1.21	0.45	1.94	103.6
High	Q9Y6D6	Brefeldin A-inhibited guanine nucleotide-exchange protein 1 [OS=Homo sapiens]	0	142.062	20	35	49	19	1849	208.6	5.85	0.992	1.044	1.019	0.834	0.693	-0.01	0.06	0.03	-0.26	-0.53	0.881185	0.607412	0.880367	0.329706	0.318326	0.997702	0.967334	0.998905	0.890501	0.933379	104.2	113.4	107.2	109.3	91.3	74.6	5.1	2.42	2.05	0.54	3.57	10.03	3.51	0.65	3.48	4.95	0.68	114.1
High	O43395	U4/U6 small nuclear ribonucleoprotein Prp3 [OS=Homo sapiens]	0	140.2	52	33	49	33	683	77.5	9.5	1.017	1.043	1.059	1.09	1.084	0.02	0.06	0.08	0.12	0.12	0.858769	0.780471	0.542971	0.717976	0.80596	0.997702	0.994909	0.973567	0.997026	0.999948	95.3	99.7	93.7	102.6	102.7	106.1	4.79	1.66	2.72	4.93	2.01	5.87	7.82	3.46	5.1	0.85	5.28	94.4
High	Q6ZNJ1	Neurobeachin-like protein 2 [OS=Homo sapiens]	0	158.309	17	39	49	38	2754	302.3	6.38	1.006	0.995	0.958	0.846	0.672	0.01	-0.01	-0.06	-0.24	-0.57	0.722935	0.562542	0.201507	0.101084	0.0939943	0.986421	0.961428	0.742196	0.608717	0.726574	106.7	110.4	110	106.3	92	74.6	6.63	2.64	2.35	8.45	3.48	10.91	2.16	0.29	4.46	3.61	3.23	115.4
High	Q9BS26	Endoplasmic reticulum resident protein 44 [OS=Homo sapiens]	0	79.699	45	18	49	17	406	46.9	5.26	1.079	1.055	1.073	1.235	1.414	0.11	0.08	0.1	0.3	0.5	0.316192	0.587642	0.431868	0.140041	0.213331	0.856937	0.964119	0.942375	0.684369	0.895698	95.2	94.4	87.7	94.3	104.3	124	8.51	8.38	7.98	7.21	5.3	5.15	0.96	3.85	3.91	5.55	3.14	85.2
High	P00813	Adenosine deaminase [OS=Homo sapiens]	0	105.422	54	23	49	23	363	40.7	5.95	1.014	1.066	1.029	1.083	1.012	0.02	0.09	0.04	0.11	0.02	0.868581	0.468663	0.961667	0.71794	0.998996	0.997702	0.946813	0.999935	0.997026	0.999948	98	103.8	95.4	99.9	103.3	99.6	8.23	6.73	5.97	6.88	4.38	10.73	2.75	1.63	1.97	2.39	4.97	90.6
High	P49916	DNA ligase 3 [OS=Homo sapiens]	0	117.354	36	35	49	35	1009	112.8	9.01	1.052	1.061	0.83	0.869	0.615	0.07	0.08	-0.27	-0.2	-0.7	0.607578	0.530647	0.000281207	0.178018	0.056873	0.963655	0.95321	0.00578674	0.731541	0.558977	115.4	118.5	111	91.1	95.4	68.7	22.51	4.75	0.9	23.52	6.42	9.67	3.15	4.4	32.08	7.57	4.38	118
High	Q7LBC6	Lysine-specific demethylase 3B [OS=Homo sapiens]	0	124.313	22	32	49	31	1761	191.5	7.18	0.91	0.901	0.948	0.825	0.75	-0.14	-0.15	-0.08	-0.28	-0.42	0.041918	0.0206967	0.186073	0.133536	0.267503	0.264538	0.142614	0.716247	0.672125	0.908366	102.7	101.5	114.1	101.9	94.1	85.7	2.49	2.53	3.7	5.51	6.96	3.91	5.97	1.49	4.46	3.57	1.13	103.2
High	P13797	Plastin-3 [OS=Homo sapiens]	0	75.844	30	18	49	10	630	70.8	5.6	1.068	1.022	1.023	1.05	1.029	0.1	0.03	0.03	0.07	0.04	0.297035	0.75118	0.752494	0.660695	0.848577	0.836821	0.991523	0.991364	0.99348	0.999948	97.4	100.2	98.1	100.3	103.1	100.9	15.43	16.6	15.18	18.34	20.13	19.19	1.02	0.08	1.48	1.97	2.93	117.2
High	Q14195	Dihydropyrimidinase-related protein 3 [OS=Homo sapiens]	0	32.602	13	6	49	3	570	61.9	6.49	1.048	1.08	1.131	1.089	1.132	0.07	0.11	0.18	0.12	0.18	0.425806	0.393241	0.292245	0.463489	0.508656	0.92696	0.912001	0.860968	0.963367	0.999948	96.9	101.2	93.4	105.6	97.3	105.7	15.38	11.33	17.97	9.03	19.24	9.11	1.5	0.62	5.85	0.96	11.23	93.5
High	Q14258	E3 ubiquitin/ISG15 ligase TRIM25 [OS=Homo sapiens]	0	109.139	36	22	49	22	630	70.9	8.09	0.945	0.672	0.969	0.805	0.867	-0.08	-0.57	-0.05	-0.31	-0.21	0.0548266	1e-17	0.213045	0.0295567	0.534489	0.326585	4.87903e-16	0.762073	0.280572	0.999948	109.3	77.2	114	110.4	90.3	98.8	2.62	3.91	1.69	0.16	3.85	2.9	0.36	1.42	2.1	4.05	2.75	113.2
High	Q02818	Nucleobindin-1 [OS=Homo sapiens]	0	135.584	63	28	49	28	461	53.8	5.25	0.86	0.867	0.835	0.947	1.055	-0.22	-0.21	-0.26	-0.08	0.08	3.58995e-05	0.000185189	1.82621e-05	0.415148	0.915087	0.00074722	0.00265496	0.000561791	0.947594	0.999948	92.2	95.8	104.6	92.6	99	115.9	5.12	5.55	4.41	11.78	6.05	5.3	2.4	2.12	12.35	0.01	1.84	87.3
High	Q9C0J8	pre-mRNA 3' end processing protein WDR33 [OS=Homo sapiens]	0	98.596	23	28	48	28	1336	145.8	9.17	1.072	1.078	1.057	0.938	0.789	0.1	0.11	0.08	-0.09	-0.34	0.35295	0.335126	0.566496	0.562198	0.380524	0.88525	0.869431	0.977333	0.978617	0.961642	104.9	110.4	102.7	107.4	93.5	81.1	3.71	3.25	4.3	4.62	2.86	2.49	3.01	0.48	1.61	5.46	5.59	104.5
High	A0A0B4J2D5	Putative glutamine amidotransferase-like class 1 domain-containing protein 3B, mitochondrial [OS=Homo sapiens]	0	105.088	65	16	48	16	268	28.1	8.27	1.088	1.083	1.124	1.157	1.406	0.12	0.11	0.17	0.21	0.49	0.274958	0.339235	0.129972	0.34164	0.210464	0.814641	0.871484	0.585647	0.898185	0.895698	96.1	97.2	88.3	91.7	102	124.8	9.5	10.08	7.09	9.35	11.22	8.64	4.43	2.6	9.77	4.61	3.68	86.9
High	P35658	Nuclear pore complex protein Nup214 [OS=Homo sapiens]	0	179.579	24	38	48	38	2090	213.5	7.47	1.038	1.004	0.99	0.986	0.975	0.05	0.01	-0.01	-0.02	-0.04	0.810072	0.567367	0.423578	0.632401	0.841858	0.990292	0.961428	0.938523	0.99195	0.999948	103.2	99.7	98.5	103.5	99.1	96.1	4.08	3.63	3.49	4.53	1.26	3.79	1.59	1.27	1.25	3.51	0.19	107.9
High	P23786	Carnitine O-palmitoyltransferase 2, mitochondrial [OS=Homo sapiens]	0	150.195	53	31	48	31	658	73.7	8.18	1.101	1.058	1.095	1.172	1.259	0.14	0.08	0.13	0.23	0.33	0.145773	0.587128	0.221349	0.330945	0.403384	0.611599	0.963885	0.775482	0.890632	0.974542	99.9	93.9	90.7	99.3	102.7	113.4	6.85	7.78	5.58	8.12	8.68	5.07	1.63	3.14	1.97	5.13	2.78	92.6
High	Q5T5P2	Sickle tail protein homolog [OS=Homo sapiens]	0	122.678	18	37	48	36	1943	214	7.06	1.018	0.972	0.805	0.713	0.569	0.03	-0.04	-0.31	-0.49	-0.81	0.995216	0.40429	0.00067204	0.0100492	0.0393191	0.999856	0.915004	0.0121975	0.131407	0.450031	108.7	123.7	123	88.9	93.1	62.6	14.93	11.51	13.63	30	17.36	25.92	0.31	4.95	16.96	8.64	17.57	105.5
High	Q8TDZ2	[F-actin]-monooxygenase MICAL1 [OS=Homo sapiens]	0	126.29	34	33	48	31	1067	117.8	6.4	1.047	1.022	1.019	0.89	0.651	0.07	0.03	0.03	-0.17	-0.62	0.672325	0.887526	0.877292	0.175446	0.0877327	0.979083	0.996612	0.998905	0.728682	0.707442	108.9	109.8	107.5	108.4	95.7	69.8	6.48	4.69	8.47	8.19	0.62	12.76	5.38	4.21	0.98	10.14	0.45	116
High	Q5JSH3	WD repeat-containing protein 44 [OS=Homo sapiens]	0	152.245	42	33	48	33	913	101.3	5.45	1.055	1.066	1.088	0.994	0.901	0.08	0.09	0.12	-0.01	-0.15	0.582673	0.508518	0.283319	0.781402	0.626038	0.958448	0.947594	0.851178	0.999441	0.999948	102.7	103.9	97.9	110	97.3	88.2	7.75	4.13	4.24	5.02	7.35	7.32	0.79	3.33	3.42	4.48	2.84	99.4
High	Q9UDY2	Tight junction protein ZO-2 [OS=Homo sapiens]	0	117.12	28	31	48	31	1190	133.9	7.4	0.832	0.747	0.875	0.806	0.791	-0.26	-0.42	-0.19	-0.31	-0.34	0.000644561	9.15624e-08	0.00684951	0.0945452	0.332518	0.00864016	2.24575e-06	0.0787824	0.586624	0.936598	104	90.2	118	103.3	93	91.4	16.67	15.55	14.88	13.21	16.09	18.8	0.26	5.37	1.39	3.41	3.18	81.5
High	Q13217	DnaJ homolog subfamily C member 3 [OS=Homo sapiens]	0	128.42	55	28	48	28	504	57.5	6.15	0.983	0.949	1.052	1.206	1.43	-0.02	-0.08	0.07	0.27	0.52	0.351196	0.0873459	0.640724	0.234347	0.197891	0.882365	0.41479	0.985301	0.794128	0.893296	89.4	88	92.7	91.8	108	130	7.72	1.14	4.29	7.31	5.06	1.39	2.9	1.25	5.63	3.89	6.25	85.2
High	Q8IUD2	ELKS/Rab6-interacting/CAST family member 1 [OS=Homo sapiens]	0	136.961	34	38	48	29	1116	128	5.97	1.027	0.985	1.005	0.971	0.975	0.04	-0.02	0.01	-0.04	-0.04	0.94838	0.470713	0.748417	0.629218	0.865263	0.997702	0.946813	0.990954	0.99195	0.999948	101.6	99	102.5	100.8	98.7	97.3	2.95	3.02	4.21	3.9	1.31	2.52	5.17	2.41	1.04	2.13	4	106.2
High	Q8TBC4	NEDD8-activating enzyme E1 catalytic subunit [OS=Homo sapiens]	0	123.201	64	23	48	23	463	51.8	5.45	1.069	1.048	1.039	0.981	0.902	0.1	0.07	0.05	-0.03	-0.15	0.392648	0.726763	0.832301	0.601655	0.644407	0.910147	0.985125	0.998905	0.986194	0.999948	105.7	103.7	99.5	104.2	97.6	89.2	3.91	4.22	0.72	2.38	2.47	4.47	0.05	4.78	2.26	1.51	1.87	105.7
High	O75376	Nuclear receptor corepressor 1 [OS=Homo sapiens]	0	165.82	19	41	48	41	2440	270	7.11	1.012	0.995	0.753	0.8	0.577	0.02	-0.01	-0.41	-0.32	-0.79	0.826533	0.537367	6.73084e-08	0.0497645	0.0261593	0.991796	0.957158	4.07216e-06	0.397461	0.353594	119	116.2	116.8	87.4	93.4	67.1	28.64	4.78	2.29	29.44	8.44	9.34	1.9	2.67	43.4	7.71	15.85	119.9
High	Q96JM3	Chromosome alignment-maintaining phosphoprotein 1 [OS=Homo sapiens]	0	125.483	43	32	48	32	812	89	8.44	1.081	1.092	1.089	0.956	0.747	0.11	0.13	0.12	-0.06	-0.42	0.233972	0.215197	0.243863	0.464378	0.229451	0.761675	0.725762	0.803537	0.963672	0.897186	108.5	110.5	101.2	107.8	96.8	75.2	3.55	3.69	2.55	4.95	6.23	5.26	2.16	1.59	7.2	0.78	4.88	108.1
High	O00507	Probable ubiquitin carboxyl-terminal hydrolase FAF-Y [OS=Homo sapiens]	0	108.318	12	29	48	1	2555	290.9	5.86	0.916	1.086	0.827	1.194	1.374	-0.13	0.12	-0.27	0.26	0.46	0.957985	0.408173	0.47118	0.301249	0.308792	0.997702	0.916421	0.958398	0.862488	0.929087	91.7	93.8	100.3	75.8	119.7	118.7	24.45	26.95	14.3	32.65	7.06	24.91	20.35	20.96	14.03	5.03	7.55	87
High	Q15637	Splicing factor 1 [OS=Homo sapiens]	0	87.97	29	15	48	15	639	68.3	8.98	0.992	0.946	1.036	1.003	1.007	-0.01	-0.08	0.05	0	0.01	0.709423	0.189699	0.773272	0.910012	0.974859	0.982858	0.679968	0.992372	0.999441	0.999948	101.9	100.1	98.1	103.2	98.4	98.2	4.19	11.21	5.26	6.12	0.9	5.01	3.52	1.41	6	5.08	2.71	102.9
High	Q5M775	Cytospin-B [OS=Homo sapiens]	0	148.563	40	39	48	36	1068	118.5	6.7	1.051	1.012	1.06	0.998	1.014	0.07	0.02	0.08	0	0.02	0.542176	0.90292	0.533753	0.881172	0.943577	0.950221	0.99745	0.971769	0.999441	0.999948	102	98.3	97	103	101.1	98.6	5.67	5.77	7.71	7.83	10.18	7.01	0.44	0.13	0.32	5.48	0.49	95.3
High	O95232	Luc7-like protein 3 [OS=Homo sapiens]	0	95.108	39	20	48	20	432	51.4	9.79	0.978	1.071	0.988	1.13	1.124	-0.03	0.1	-0.02	0.18	0.17	0.506419	0.380815	0.693789	0.437907	0.703378	0.942669	0.902018	0.990497	0.959182	0.999948	90.7	100.9	92.7	94.9	104.8	115.9	6.27	6.97	8.11	4.38	4.56	6.68	0.14	2.46	2.95	5.26	1.52	100.2
High	P55809	Succinyl-CoA:3-ketoacid coenzyme A transferase 1, mitochondrial [OS=Homo sapiens]	0	112.063	44	20	48	20	520	56.1	7.46	1.059	1.062	1.039	1.218	1.498	0.08	0.09	0.06	0.28	0.58	0.479579	0.51885	0.842562	0.200995	0.141527	0.939906	0.950651	0.998905	0.75529	0.841866	92.3	90	85.5	92.6	106.1	133.5	3.26	6.69	3.14	11.39	2.61	7.05	3.43	1.35	9.12	1.65	7.07	94.7
High	Q9HAU5	Regulator of nonsense transcripts 2 [OS=Homo sapiens]	0	151.918	33	36	48	36	1272	147.7	5.69	1.012	1.062	1.033	1.013	0.967	0.02	0.09	0.05	0.02	-0.05	0.940804	0.484822	0.803533	0.97992	0.917056	0.997702	0.947594	0.996048	0.999822	0.999948	100.9	102.8	99.3	101.4	99.2	96.4	3.94	6.26	5.2	4.3	1.83	5.69	0.91	9.07	10.5	2.02	0.64	101.8
High	O43747	AP-1 complex subunit gamma-1 [OS=Homo sapiens]	0	109.436	35	28	48	27	822	91.3	6.8	1.003	1.043	0.996	1.018	1.009	0	0.06	-0.01	0.03	0.01	0.68769	0.761708	0.578957	0.872789	0.975118	0.980939	0.992876	0.981539	0.999441	0.999948	99.2	101.9	101.6	95.2	101	101.1	2.77	2.72	5.52	4.02	1.96	3.34	3.93	5.55	2.64	6.72	3.18	97.2
High	Q07955	Serine/arginine-rich splicing factor 1 [OS=Homo sapiens]	0	71.153	54	15	48	15	248	27.7	10.36	1.209	1.3	1.059	1.333	1.028	0.27	0.38	0.08	0.41	0.04	0.00317974	2.60459e-05	0.530195	0.0597405	0.89657	0.0341897	0.000451943	0.970449	0.448651	0.999948	96.7	114.6	84.5	101.9	112.6	89.8	9.14	5.97	11.08	11.95	13.83	8.32	13.34	5.51	10.21	0.55	0.1	93
High	O94915	Protein furry homolog-like [OS=Homo sapiens]	0	144.192	15	40	48	40	3013	339.4	5.58	0.98	0.972	0.997	0.945	0.834	-0.03	-0.04	0	-0.08	-0.26	0.424501	0.317635	0.6427	0.502155	0.438639	0.92696	0.855015	0.985301	0.974631	0.986024	103.6	100	105.8	104.2	100.6	85.8	3.76	3.9	2.2	2.67	1.77	3.38	2.24	3.2	2.42	2.83	2.51	98.9
High	Q9NQT8	Kinesin-like protein KIF13B [OS=Homo sapiens]	0	136.209	19	34	48	32	1826	202.7	5.88	1.016	0.966	0.956	0.931	0.78	0.02	-0.05	-0.06	-0.1	-0.36	0.97647	0.346588	0.366829	0.543125	0.386379	0.999106	0.878818	0.917791	0.977503	0.966897	106.5	104.8	108.4	101	97.6	81.8	5.88	4.68	2.27	5.67	2.61	7.64	1.35	1.29	3.96	1.54	7.49	105.6
High	P40222	Alpha-taxilin [OS=Homo sapiens]	0	120.468	43	27	48	27	546	61.9	6.52	1.008	0.859	0.989	0.893	0.921	0.01	-0.22	-0.02	-0.16	-0.12	0.65789	8.67231e-05	0.418254	0.202975	0.671794	0.975229	0.00136397	0.934978	0.757712	0.999948	105.7	92.3	107.4	102.9	92.8	98.9	1.61	1.27	2.92	3.33	3.2	6.29	1.23	4.76	0.97	0.89	3.04	108
High	Q5SSJ5	Heterochromatin protein 1-binding protein 3 [OS=Homo sapiens]	0	97.007	42	28	48	28	553	61.2	9.67	1.021	1.109	1.057	1.233	1.482	0.03	0.15	0.08	0.3	0.57	0.963736	0.162723	0.562979	0.158319	0.157849	0.997702	0.622026	0.976133	0.714445	0.861099	91.8	95.1	86.2	91.2	107.7	128	5.29	0.33	4.73	7.17	2.26	3.49	2.97	3.66	0.62	7.11	0.18	87.3
High	Q8N1G4	Leucine-rich repeat-containing protein 47 [OS=Homo sapiens]	0	89.192	38	22	48	22	583	63.4	8.28	1.037	1.046	1.023	1.049	0.989	0.05	0.06	0.03	0.07	-0.02	0.822428	0.74629	0.941562	0.972993	0.90823	0.991796	0.988554	0.998905	0.999822	0.999948	101.7	102.5	98.1	97.9	103	96.9	4.63	3.87	2.47	2.37	2.38	1.55	0.4	1.47	1.33	0.16	3.94	102
High	Q6P179	Endoplasmic reticulum aminopeptidase 2 [OS=Homo sapiens]	0	108.36	29	29	48	29	960	110.4	6.71	1.061	1.034	1.04	1.221	1.393	0.08	0.05	0.06	0.29	0.48	0.504915	0.911483	0.786712	0.16392	0.220597	0.941269	0.99745	0.993651	0.721775	0.895951	96.7	91.9	91.2	94.8	102.5	123	7.61	6.51	6.06	2.33	6.74	4.03	0.15	1.88	3.25	1.11	4.74	88
High	P06454	Prothymosin alpha [OS=Homo sapiens]	0	51.151	30	8	48	8	111	12.2	3.78	0.971	1.022	0.979	0.586	0.16	-0.04	0.03	-0.03	-0.77	-2.64	0.186226	0.846728	0.317148	7.21846e-07	6.80789e-13	0.694859	0.996612	0.880533	3.83116e-05	1.71615e-10	125.4	133.3	129.2	123.3	67.4	21.3	16.36	7.31	7.53	3.5	16.22	56.55	10.83	2.56	6.73	13.24	80.22	140.8
High	Q9NUU7	ATP-dependent RNA helicase DDX19A [OS=Homo sapiens]	0	92.347	43	22	48	5	478	53.9	6.58	1.025	0.998	0.955	0.946	0.853	0.04	0	-0.07	-0.08	-0.23	0.992612	0.584017	0.186106	0.429201	0.498543	0.999856	0.962927	0.716247	0.955739	0.999948	106	104.9	103.5	100.3	97.9	87.4	6.79	3.91	1.69	7.86	3.08	3.8	1.77	6.14	10.08	2.1	1.28	109.6
High	Q12996	Cleavage stimulation factor subunit 3 [OS=Homo sapiens]	0	122.016	47	28	47	28	717	82.9	8.12	1.144	1.156	1.196	1.378	1.488	0.19	0.21	0.26	0.46	0.57	0.0473554	0.0306068	0.0156607	0.0217568	0.144497	0.292945	0.192219	0.147276	0.223605	0.849782	92.9	94.1	81.2	98.5	113.4	119.9	11.7	0.91	1.3	8.88	3.03	6.24	15.59	0.67	9.1	4.75	3.22	83.6
High	P13798	Acylamino-acid-releasing enzyme [OS=Homo sapiens]	0	134.897	40	25	47	25	732	81.2	5.48	1.055	1.052	1.057	1.041	0.997	0.08	0.07	0.08	0.06	0	0.585239	0.666243	0.564617	0.938217	0.942563	0.960298	0.977764	0.976451	0.999441	0.999948	102.1	104.2	97	104.4	101.6	90.7	4.49	5.66	6.12	5.63	5.93	3.87	0.73	3.5	2.79	5.58	2.07	103.7
High	Q2NL82	Pre-rRNA-processing protein TSR1 homolog [OS=Homo sapiens]	0	125.139	38	30	47	30	804	91.8	7.42	0.995	0.953	0.983	0.77	0.6	-0.01	-0.07	-0.02	-0.38	-0.74	0.512965	0.113777	0.376638	0.00967876	0.0448581	0.944759	0.498565	0.923236	0.127667	0.488115	110.3	110.8	115.2	108.6	89.5	65.5	2.57	5.7	3.35	3.02	5.63	14.66	2.28	0.4	1.46	1.77	13.63	110.5
High	O75390	Citrate synthase, mitochondrial [OS=Homo sapiens]	0	71.026	34	16	47	16	466	51.7	8.32	1.09	1.04	0.996	1.255	1.48	0.12	0.06	-0.01	0.33	0.57	0.168721	0.835235	0.503186	0.126431	0.155341	0.655173	0.996612	0.962287	0.664855	0.857625	95.2	91.5	85	86.7	109.9	131.8	2.22	3.96	2.96	1.78	6.71	4.93	0.97	3.62	3.94	4.53	0.44	93.1
High	Q92556	Engulfment and cell motility protein 1 [OS=Homo sapiens]	0	117.071	38	25	47	21	727	83.8	6.28	0.987	0.964	0.993	0.891	0.77	-0.02	-0.05	-0.01	-0.17	-0.38	0.376499	0.181604	0.461171	0.182327	0.273704	0.904135	0.664808	0.956382	0.738008	0.908865	105.6	103.3	107	105	94.5	84.6	1.83	2.35	2.6	2.69	0.9	3.3	4.11	3.04	0.07	2.44	1.24	108.6
High	P62753	Small ribosomal subunit protein eS6 [OS=Homo sapiens]	0	95.034	57	22	47	22	249	28.7	10.84	1.062	1.115	1.148	1.118	1.094	0.09	0.16	0.2	0.16	0.13	0.439096	0.0904708	0.0251426	0.571745	0.805194	0.931246	0.42452	0.201741	0.982127	0.999948	97.2	104.2	91.5	104.4	102.2	100.4	0.42	6.14	6.11	12.38	3.05	9.5	8.34	6.36	7.64	2.49	8.87	97.8
High	Q9Y450	HBS1-like protein [OS=Homo sapiens]	0	121.012	50	29	47	29	684	75.4	6.61	0.993	0.99	0.991	0.943	0.91	-0.01	-0.01	-0.01	-0.08	-0.14	0.540451	0.493369	0.512642	0.410033	0.669088	0.950221	0.947594	0.96628	0.944192	0.999948	105.2	101.4	102.5	100.3	96.7	94	3.05	3.29	2.88	5.38	5.88	3.79	1.23	1.8	3.35	3.32	1.12	105.8
High	Q9ULW0	Targeting protein for Xklp2 [OS=Homo sapiens]	0	123.088	45	32	47	32	747	85.6	9.23	0.895	0.6	0.904	0.749	1.024	-0.16	-0.74	-0.15	-0.42	0.03	0.0130694	1e-17	0.0302695	0.0118094	0.961483	0.11033	4.87903e-16	0.23142	0.147212	0.999948	106.2	69	115.5	104.4	87.6	117.4	3.17	2.06	4.2	5.57	5.68	4.74	2.01	4.01	1.46	1.86	0.91	107.5
High	P22059	Oxysterol-binding protein 1 [OS=Homo sapiens]	0	128.013	37	29	47	29	807	89.4	7.3	1.026	1.019	1	1.073	0.983	0.04	0.03	0	0.1	-0.02	0.989734	0.811332	0.555329	0.806596	0.88953	0.999856	0.995574	0.975653	0.999441	0.999948	97.2	100.8	98.8	99.2	105.4	98.5	5.22	6.36	5.84	9.54	5.08	8.97	1.78	0.11	3.45	1.39	2.01	94.9
High	Q15276	Rab GTPase-binding effector protein 1 [OS=Homo sapiens]	0	130.165	41	37	47	37	862	99.2	5.01	1.02	1.008	1.002	0.933	0.874	0.03	0.01	0	-0.1	-0.19	0.929677	0.704406	0.669651	0.42755	0.567465	0.997702	0.983814	0.988764	0.955224	0.999948	104.5	102.9	101.3	101.6	98.1	91.6	1.65	1.4	2.63	0.93	3.46	3.91	2.83	1.12	4.02	1.75	4.96	105.8
High	Q13948	Protein CASP [OS=Homo sapiens]	0	117.972	45	34	47	8	678	77.4	5.44	0.96	0.908	1.01	1.057	1.181	-0.06	-0.14	0.01	0.08	0.24	0.924004	0.670442	0.738115	0.513282	0.432837	0.997702	0.977764	0.990954	0.975645	0.9852	94.6	90.4	96.2	101	101.7	116.1	8.5	7.2	6.6	9.33	1.26	2.25	7.87	10.13	14.58	8.76	4.51	88
High	P49189	4-trimethylaminobutyraldehyde dehydrogenase [OS=Homo sapiens]	0	116.877	51	23	47	23	494	53.8	5.87	1.023	1.067	1.061	1.1	1.158	0.03	0.09	0.08	0.14	0.21	0.930342	0.459265	0.536485	0.663524	0.639682	0.997702	0.944838	0.973136	0.994136	0.999948	92.9	102.5	95.8	99.1	102.4	107.3	4.82	3.77	3.27	2.8	2.48	4.8	2.79	0.49	0.31	1.79	5.51	92.7
High	Q969H8	Myeloid-derived growth factor [OS=Homo sapiens]	0	40.431	27	6	47	6	173	18.8	6.68	1.085	1.028	1.048	1.21	1.373	0.12	0.04	0.07	0.27	0.46	0.265472	0.997798	0.686572	0.21473	0.240568	0.79699	0.999805	0.990357	0.774207	0.898787	96.5	90.2	87.5	91.8	108.3	125.6	5.43	4.35	4.19	2.41	5.3	2.67	2.37	3.25	0.18	6.3	1.71	90.6
High	P42858	Huntingtin [OS=Homo sapiens]	0	149.097	16	40	47	40	3142	347.4	6.2	1.01	1.019	1.05	0.96	0.947	0.01	0.03	0.07	-0.06	-0.08	0.863638	0.900446	0.642662	0.651398	0.77365	0.997702	0.99745	0.985301	0.993298	0.999948	104.1	102.8	99.8	103.4	95.8	94	3.88	2.48	3.91	1.72	2.96	1.2	4.57	1.26	0.48	2.44	2.14	104.3
High	Q99714	3-hydroxyacyl-CoA dehydrogenase type-2 [OS=Homo sapiens]	0	84.303	62	14	47	14	261	26.9	7.78	1.096	1.05	1.075	1.151	1.304	0.13	0.07	0.1	0.2	0.38	0.177397	0.662799	0.390869	0.415705	0.348994	0.678567	0.977764	0.924288	0.947594	0.946143	96.5	96	91.5	96	105.3	114.7	4.68	3.6	2.4	2.78	3.76	4.74	0.81	7.57	2.22	8.09	5.15	101
High	Q8N3U4	Cohesin subunit SA-2 [OS=Homo sapiens]	0	133.28	33	32	47	27	1231	141.2	5.43	1.035	1.043	1.092	1.188	1.396	0.05	0.06	0.13	0.25	0.48	0.694605	0.631273	0.260212	0.266972	0.223347	0.982549	0.97479	0.821537	0.832566	0.896055	99.9	91.7	87.9	93.6	106.5	120.3	14.4	6.99	9.36	16.97	5.8	10.1	14.48	2.83	6.35	5.4	0.7	77.3
High	O76031	ATP-dependent Clp protease ATP-binding subunit clpX-like, mitochondrial [OS=Homo sapiens]	0	125.465	49	34	47	34	633	69.2	7.58	0.874	0.938	0.803	0.997	0.939	-0.19	-0.09	-0.32	0	-0.09	0.000175142	0.0411065	3.89221e-07	0.700509	0.730032	0.00295431	0.238797	1.80213e-05	0.997026	0.999948	95.5	100.4	107.9	86.6	109	100.6	14.82	3.23	1.04	13.87	3.84	5.75	9.18	4.94	16.05	4.24	9.24	101.6
High	P46087	Probable 28S rRNA (cytosine(4447)-C(5))-methyltransferase [OS=Homo sapiens]	0	135.38	45	30	47	30	812	89.2	9.23	1.496	1.595	1.41	1.596	1.81	0.58	0.67	0.5	0.67	0.86	1.11022e-15	1e-17	1.8659e-09	0.000370528	0.0239536	6.99672e-14	4.87903e-16	1.53937e-07	0.0094203	0.337545	95.9	109.1	66.5	93.7	107.3	127.4	3.36	5.07	7.49	1.82	3.25	9.07	1.43	4.1	6.93	1.88	2.81	96.5
High	O14979	Heterogeneous nuclear ribonucleoprotein D-like [OS=Homo sapiens]	0	92.378	39	19	47	17	420	46.4	9.57	1.181	1.364	1.341	1.739	2.288	0.24	0.45	0.42	0.8	1.19	0.0112815	2.91785e-07	2.04363e-06	1.1593e-05	0.00155257	0.0981592	6.73778e-06	7.99395e-05	0.000477567	0.0455333	83	95	70.3	94.2	124.1	133.4	18.99	8.64	18.25	21.35	4.03	12.91	35.82	1.42	3.96	5.59	2.57	69.5
High	Q08379	Golgin subfamily A member 2 [OS=Homo sapiens]	0	130.618	33	30	47	30	1002	113	5.02	1.028	1.003	0.891	0.922	0.736	0.04	0	-0.17	-0.12	-0.44	0.937084	0.662968	0.0177724	0.383431	0.238671	0.997702	0.977764	0.161446	0.928327	0.897187	110.1	108.1	105.2	98.3	97	81.2	10.05	3.06	3.15	13.02	2.15	10.45	4.32	0.34	12.13	0.01	11.42	114.6
High	Q6PD62	RNA polymerase-associated protein CTR9 homolog [OS=Homo sapiens]	0	120.138	28	31	47	31	1173	133.4	6.77	0.929	0.984	0.974	0.857	0.809	-0.11	-0.02	-0.04	-0.22	-0.31	0.130176	0.54498	0.525822	0.209477	0.444052	0.570973	0.959076	0.969467	0.768581	0.987363	99.8	106	108.1	104.6	92.6	88.9	4.44	5.3	2.47	6.49	4.14	2.89	3.51	0.41	2.24	7.84	1.86	100.7
High	Q5H9R7	Serine/threonine-protein phosphatase 6 regulatory subunit 3 [OS=Homo sapiens]	0	137.543	41	28	47	27	873	97.6	4.6	0.955	0.975	1.008	0.737	0.508	-0.07	-0.04	0.01	-0.44	-0.98	0.128608	0.259943	0.704198	0.00464994	0.00572169	0.568504	0.789486	0.990497	0.0722572	0.120805	111.6	112.6	114.7	119.7	82.9	58.4	5.86	2.07	3	3.44	9.71	7.52	3.08	1.06	0.56	7.83	5.64	119.7
High	P39880	Homeobox protein cut-like 1 [OS=Homo sapiens]	0	122.657	21	34	47	8	1505	164.1	5.9	0.935	0.961	0.969	0.976	0.992	-0.1	-0.06	-0.04	-0.03	-0.01	0.111053	0.249214	0.349026	0.657238	0.919839	0.519488	0.775609	0.90427	0.993298	0.999948	98.6	96.1	104.7	96.9	102.9	100.8	2.53	7.03	2.86	5.82	1.65	3.34	4.68	4.94	5.56	1.03	1.57	99.1
High	O75400	Pre-mRNA-processing factor 40 homolog A [OS=Homo sapiens]	0	121.453	29	30	47	30	957	108.7	7.56	1.024	0.985	0.885	0.987	0.961	0.03	-0.02	-0.18	-0.02	-0.06	0.948885	0.355724	0.0031746	0.630607	0.818991	0.997702	0.882256	0.0425547	0.99195	0.999948	105.2	100.8	102.3	92.1	101	98.6	9.93	3.39	1.19	8.41	1.29	1.58	1.41	2.83	1.7	2.61	1.42	106.9
High	O60287	Nucleolar pre-ribosomal-associated protein 1 [OS=Homo sapiens]	0	155.253	21	42	47	42	2271	254.2	6.47	0.997	1.012	0.965	0.91	0.861	0	0.02	-0.05	-0.14	-0.22	0.605765	0.789479	0.244815	0.264435	0.533758	0.963258	0.994909	0.804088	0.830428	0.999948	104.8	106.3	103.2	99.6	95.6	90.5	9.21	2.79	1.78	3.57	6.26	6.99	7.88	0	6.88	3.85	2.82	109.1
High	P63151	Serine/threonine-protein phosphatase 2A 55 kDa regulatory subunit B alpha isoform [OS=Homo sapiens]	0	108.483	55	22	47	13	447	51.7	6.2	0.993	1.015	0.994	1.077	1.046	-0.01	0.02	-0.01	0.11	0.07	0.676156	0.952418	0.749644	0.669629	0.89792	0.980141	0.998542	0.990954	0.995767	0.999948	97.5	99.3	96.3	100.3	105.3	101.4	3.81	2.32	4.69	5.25	2.64	4.94	1.97	2.82	3.03	2.19	8.68	93.5
High	Q15648	Mediator of RNA polymerase II transcription subunit 1 [OS=Homo sapiens]	0	128.934	25	32	46	32	1581	168.4	8.73	0.955	0.938	0.991	0.905	0.924	-0.07	-0.09	-0.01	-0.14	-0.11	0.2831	0.152633	0.716002	0.390713	0.795895	0.824058	0.598076	0.990497	0.931858	0.999948	101.5	97.1	104.9	103.9	95.8	96.9	3.05	4.34	1.27	3.99	2.48	2.3	4.08	2.73	0.33	1.26	0.77	103.7
High	Q86XP3	ATP-dependent RNA helicase DDX42 [OS=Homo sapiens]	0	171.623	45	33	46	33	938	102.9	7.02	1.015	1.02	1.043	1.001	1.019	0.02	0.03	0.06	0	0.03	0.910408	0.916578	0.737616	0.837406	0.994021	0.997702	0.99745	0.990954	0.999441	0.999948	98.9	100.9	98.1	102.3	99.9	99.9	5.82	6.87	5.67	2.4	6.39	7.59	0.73	1.19	3.29	1.17	2.46	93.4
High	P62304	Small nuclear ribonucleoprotein E [OS=Homo sapiens]	0	52.579	70	5	46	5	92	10.8	9.44	1.099	1.215	1.166	1.192	1.39	0.14	0.28	0.22	0.25	0.47	0.181488	0.00534114	0.0674488	0.219158	0.265278	0.686067	0.0486655	0.394648	0.777494	0.908366	96.4	99.7	90.1	105.1	104.9	103.7	5.47	7.08	12.47	9.02	7.17	11.34	18.24	11.46	2.29	22.1	2.82	89.8
High	P49959	Double-strand break repair protein MRE11 [OS=Homo sapiens]	0	139.932	49	31	46	31	708	80.5	5.9	0.98	1.009	0.913	0.977	0.841	-0.03	0.01	-0.13	-0.03	-0.25	0.423448	0.731531	0.0412831	0.675529	0.449931	0.92696	0.985382	0.283392	0.997026	0.989005	104.2	107	102.9	97.1	100.8	88	9.55	1.76	2.02	6.82	0.32	2.7	5.58	0.13	3.57	1.55	2.37	104.9
High	Q9NS87	Kinesin-like protein KIF15 [OS=Homo sapiens]	0	143.106	29	39	46	39	1388	160.1	6	0.965	0.829	0.963	0.821	0.719	-0.05	-0.27	-0.05	-0.29	-0.48	0.240981	6.14434e-05	0.203775	0.0428232	0.179381	0.770306	0.000997494	0.74567	0.357214	0.882311	107.9	92.8	115.5	108.9	91.8	83	13.6	13.81	9.57	11.42	16.93	15.87	1.35	0.16	1.64	5.79	5.94	124.9
High	Q6P996	Pyridoxal-dependent decarboxylase domain-containing protein 1 [OS=Homo sapiens]	0	132.907	43	27	46	27	788	86.7	5.38	0.977	0.965	0.926	0.681	0.384	-0.03	-0.05	-0.11	-0.55	-1.38	0.356483	0.225244	0.0649803	0.000910907	0.000514115	0.886231	0.743034	0.384668	0.0192692	0.0203738	120.6	118	122.3	110.4	83	45.7	11.09	1.7	1.77	14.13	6.51	26.38	7.38	4.03	13.86	0.47	30.24	123.6
High	Q9UPN4	Centrosomal protein of 131 kDa [OS=Homo sapiens]	0	137.157	35	37	46	37	1083	122.1	8.69	0.997	0.941	0.743	0.869	0.711	0	-0.09	-0.43	-0.2	-0.49	0.698664	0.159517	3.0047e-06	0.249592	0.236404	0.982799	0.612878	0.000112676	0.811555	0.897186	109.3	103.2	112.3	99.9	96.8	78.5	33.3	14.23	11.45	20.78	12.52	14.61	0.01	2.89	23.37	2.28	2.58	131.2
High	Q09472	Histone acetyltransferase p300 [OS=Homo sapiens]	0	118.299	14	29	46	15	2414	264	8.5	0.956	0.916	0.945	0.829	0.744	-0.07	-0.13	-0.08	-0.27	-0.43	0.558206	0.223293	0.550212	0.292994	0.464525	0.952545	0.738586	0.973567	0.855426	0.991212	105.6	103.4	110.1	105.3	91.2	84.5	6.88	2.53	2.11	1.11	1.9	2.7	0.59	1.04	1.73	1.81	0.24	109.3
High	Q08945	FACT complex subunit SSRP1 [OS=Homo sapiens]	0	121.291	43	28	46	28	709	81	6.87	1.231	0.955	1.135	1.285	1.445	0.3	-0.07	0.18	0.36	0.53	7.32596e-05	0.173274	0.0522907	0.0921083	0.183621	0.00139086	0.64737	0.33177	0.580878	0.888559	96.8	77.6	89.6	101.5	106.5	127.9	16.76	9.68	9.83	4.06	8.07	3.56	3.44	1.07	15.39	11.55	4.53	97.3
High	Q9NUQ3	Gamma-taxilin [OS=Homo sapiens]	0	104.516	48	23	46	23	528	60.5	7.52	1.006	0.94	0.988	0.877	0.832	0.01	-0.09	-0.02	-0.19	-0.27	0.867822	0.171595	0.692862	0.279952	0.496439	0.997702	0.643217	0.990497	0.846329	0.999948	106.1	100.7	107.1	105.8	94	86.3	7.3	6.79	8.98	9.74	10.08	8.06	2.16	3.21	0.17	0.99	2.65	99.6
High	P22695	Cytochrome b-c1 complex subunit 2, mitochondrial [OS=Homo sapiens]	0	93.779	51	20	46	20	453	48.4	8.63	1.006	1.036	0.993	1.187	1.499	0.01	0.05	-0.01	0.25	0.58	0.664999	0.918148	0.48436	0.302628	0.141455	0.977623	0.99745	0.961619	0.863632	0.841866	86.7	91.6	88	98.4	103.4	131.9	14.21	7.43	9.49	8.33	11.91	7.02	3.91	0.71	4.51	1.48	1.14	83.6
High	P62495	Eukaryotic peptide chain release factor subunit 1 [OS=Homo sapiens]	0	114.233	56	20	46	20	437	49	5.71	1.06	1.061	1.033	1.097	1.063	0.08	0.09	0.05	0.13	0.09	0.462915	0.545612	0.912715	0.684048	0.879462	0.939701	0.959531	0.998905	0.997026	0.999948	99.9	99.3	94.2	99.8	104.4	102.4	2.21	2.5	2.12	6.97	0.83	5.7	0.05	1.4	5.59	2.43	0.56	101.9
High	Q9BT78	COP9 signalosome complex subunit 4 [OS=Homo sapiens]	0	136.598	69	23	46	23	406	46.2	5.83	1.048	1.055	1.046	1.076	1.067	0.07	0.08	0.06	0.11	0.09	0.640235	0.614601	0.722809	0.770971	0.853675	0.971432	0.969151	0.990497	0.999441	0.999948	101.4	99.9	94.7	100.8	101.8	101.5	3.96	4.53	2.27	2.79	2.65	1.66	3.2	1.72	2.57	0.12	0.69	102.9
High	P60660	Myosin light polypeptide 6 [OS=Homo sapiens]	0	90.304	67	12	46	9	151	16.9	4.65	0.993	1.051	1.05	1.088	1.044	-0.01	0.07	0.07	0.12	0.06	0.473659	0.664918	0.664474	0.737998	0.923548	0.939906	0.977764	0.988764	0.999058	0.999948	100.5	103.3	94.1	104	103.5	94.5	6.84	2.91	7.59	11.44	4.18	3.98	2.48	8.98	7.83	1.65	1.17	103.1
High	Q9H6Z4	Ran-binding protein 3 [OS=Homo sapiens]	0	104.91	43	18	46	18	567	60.2	4.78	1.003	1.011	1.035	1.056	0.98	0	0.02	0.05	0.08	-0.03	0.683869	0.775395	0.883998	0.910792	0.881886	0.980939	0.994909	0.998905	0.999441	0.999948	98.3	99.1	100.4	101.4	104.7	96	5.26	2.13	1.66	8.31	2.01	5.24	6.69	1.97	9.08	1.79	7.86	97.6
High	O00567	Nucleolar protein 56 [OS=Homo sapiens]	0	131.676	52	28	46	28	594	66	9.19	1.231	1.586	1.21	2.046	2.755	0.3	0.67	0.27	1.03	1.46	0.000601243	1e-17	0.00304815	2.49789e-08	0.000124183	0.00814371	4.87903e-16	0.0413483	1.65463e-06	0.00655209	79.1	91.8	58.8	74.2	128.4	167.7	15.63	3.72	13.22	11.42	6.43	16.84	14.5	7.32	1.89	10.09	5.35	64.3
High	Q9NZB2	Constitutive coactivator of PPAR-gamma-like protein 1 [OS=Homo sapiens]	0	141.904	35	31	46	29	1118	121.8	8.88	1.074	1.107	1.087	1.094	0.933	0.1	0.15	0.12	0.13	-0.1	0.293427	0.126652	0.265456	0.696203	0.732529	0.833127	0.531378	0.828441	0.997026	0.999948	102.4	105.5	95.3	103.6	104.3	89	4.32	0.99	0.55	2.98	4.66	2.3	4.27	0.59	1.37	3.1	0.63	101.8
High	O60502	Protein O-GlcNAcase [OS=Homo sapiens]	0	98.282	35	27	46	27	916	102.8	4.91	0.842	0.823	0.955	0.57	0.599	-0.25	-0.28	-0.07	-0.81	-0.74	1.901e-05	3.36723e-06	0.14332	1.21669e-06	0.0427278	0.0004157	6.64296e-05	0.620774	6.0336e-05	0.476358	103.1	103.9	125.8	120.4	72	74.8	5.09	10.59	1.7	10.54	8.8	2.73	6.05	5.16	0.18	0.86	1.16	114.1
High	Q7Z3K3	Pogo transposable element with ZNF domain [OS=Homo sapiens]	0	124.414	26	31	46	31	1410	155.2	7.4	0.969	1.008	1.001	0.916	0.777	-0.05	0.01	0	-0.13	-0.36	0.281683	0.725935	0.622288	0.305489	0.282037	0.823354	0.984879	0.985301	0.865539	0.912	104.8	108.5	104.8	105	96.3	80.5	4.14	2.68	3.27	2.85	3.09	7.43	2.7	3.27	6.29	0.33	3.52	109
High	O00154	Cytosolic acyl coenzyme A thioester hydrolase [OS=Homo sapiens]	0	72.311	39	15	46	15	380	41.8	8.54	1.002	1.024	1.051	1.058	1.097	0	0.03	0.07	0.08	0.13	0.872257	0.924571	0.602097	0.796905	0.71151	0.997702	0.99745	0.9849	0.999441	0.999948	95.7	97.8	95.5	102.9	101.1	107	8.14	7.89	2.92	7.37	8.62	6.37	0.07	2.21	3.57	3.35	3.07	108.1
High	P23193	Transcription elongation factor A protein 1 [OS=Homo sapiens]	0	98.332	56	22	46	22	301	33.9	8.38	1.014	0.986	1.026	0.886	0.811	0.02	-0.02	0.04	-0.17	-0.3	0.954451	0.581015	0.892926	0.324435	0.464256	0.997702	0.961428	0.998905	0.885669	0.991212	106.7	102.9	105.4	105.3	93.9	85.9	2.74	1.55	1.7	2.65	7.89	2.97	0.91	0.11	2.02	0.09	1.47	103.6
High	O75152	Zinc finger CCCH domain-containing protein 11A [OS=Homo sapiens]	0	119.477	35	29	46	18	810	89.1	8.37	0.962	1.064	0.807	0.925	0.679	-0.06	0.09	-0.31	-0.11	-0.56	0.234703	0.487009	2.74076e-05	0.354139	0.104115	0.761675	0.947594	0.000799756	0.909912	0.753566	110.2	111.7	107.1	93.2	99.5	78.3	22.55	6.6	7.79	13.22	5.87	7.12	9.56	3.01	16.4	4.7	4.84	114
High	Q9UBW5	Bridging integrator 2 [OS=Homo sapiens]	0	95.014	39	21	46	18	565	61.8	5.15	1.165	1.125	1.18	1.131	1.017	0.22	0.17	0.24	0.18	0.02	0.0032407	0.0587031	0.00492931	0.506771	0.972244	0.0348039	0.310993	0.0603691	0.975645	0.999948	103.5	106.6	94.2	106.9	100	88.8	10.04	13.14	10.07	8.53	10.27	7.65	2.79	0.13	1.54	3.46	4.64	105.5
High	P04040	Catalase [OS=Homo sapiens]	0	128.312	63	29	46	29	527	59.7	7.39	1.1	1.047	1.078	1.131	1.351	0.14	0.07	0.11	0.18	0.43	0.16058	0.724427	0.356205	0.500963	0.268406	0.642531	0.984879	0.910552	0.974631	0.908366	97.3	92.6	88.5	95.1	104.8	121.7	8.66	6.36	3.18	4.48	5.59	2.11	1.17	0.01	0.5	0.19	3.8	102.2
High	P57737	Coronin-7 [OS=Homo sapiens]	0	115.886	34	26	45	26	925	100.5	5.8	0.961	1.017	0.934	0.827	0.585	-0.06	0.02	-0.1	-0.27	-0.77	0.125602	0.771573	0.046253	0.0548423	0.0335025	0.560666	0.994323	0.307057	0.427205	0.408101	107.5	113.7	112.6	105.1	95.3	65.8	3.06	3.98	3.7	6.1	2.06	13.75	3.77	0.64	0.13	2.32	8.66	110.8
High	O15226	NF-kappa-B-repressing factor [OS=Homo sapiens]	0	137.656	46	34	45	34	690	77.6	8.79	1.026	1.072	0.859	0.726	0.376	0.04	0.1	-0.22	-0.46	-1.41	0.989165	0.397478	0.000796731	0.0028467	7.87647e-05	0.999856	0.913553	0.0139582	0.0482874	0.00464149	121.8	127.4	118.7	102	85.6	44.6	17.57	3.29	0.4	22.19	6.54	28.55	3.72	2.28	32.06	5.84	36.4	123
High	Q96T51	RUN and FYVE domain-containing protein 1 [OS=Homo sapiens]	0	136.073	50	32	45	30	708	79.8	5.74	0.93	0.954	0.963	0.789	0.568	-0.1	-0.07	-0.05	-0.34	-0.82	0.0208247	0.0935159	0.176019	0.0183535	0.0240231	0.157618	0.432988	0.694811	0.197659	0.337999	111.4	110.4	113.7	109.5	90.7	64.3	3.47	3.79	3.54	4.6	1.85	9.9	0.76	2.61	0.65	4.69	7.43	111
High	Q8WUM0	Nuclear pore complex protein Nup133 [OS=Homo sapiens]	0	132.684	35	33	45	33	1156	128.9	5.1	0.985	0.945	0.962	1.055	1.207	-0.02	-0.08	-0.06	0.08	0.27	0.47737	0.129301	0.271353	0.865471	0.498765	0.939906	0.539993	0.83589	0.999441	0.999948	95.8	91.9	97.3	94.7	102.7	117.5	2.65	3.55	2.42	2.01	1.19	3.49	1.02	7.63	4.55	3.1	4.44	96.1
High	Q8N201	Integrator complex subunit 1 [OS=Homo sapiens]	0	137.188	18	34	45	34	2190	244.1	6.13	0.93	0.991	0.853	0.823	0.643	-0.1	-0.01	-0.23	-0.28	-0.64	0.207444	0.713881	0.011958	0.133343	0.108247	0.733582	0.984585	0.121115	0.671875	0.758063	106.3	112.8	114.3	98.8	93.4	74.4	14.81	3.61	2.71	11.03	3.49	11.68	8.54	0.6	18.88	0.9	14.23	115.3
High	Q9BZZ5	Apoptosis inhibitor 5 [OS=Homo sapiens]	0	120.681	62	28	45	28	524	59	7.34	1.041	1.023	1.057	1.093	1.148	0.06	0.03	0.08	0.13	0.2	0.752717	0.873876	0.590441	0.703873	0.663401	0.987913	0.996612	0.982957	0.997026	0.999948	99.7	93.3	95.8	101.5	104	105.8	3.63	2.92	3	5.53	2.75	5.81	7.62	0.2	2.58	6.69	6.13	94.9
High	P25786	Proteasome subunit alpha type-1 [OS=Homo sapiens]	0	94.928	70	19	45	19	263	29.5	6.61	0.71	0.939	1.013	1.054	0.988	-0.5	-0.09	0.02	0.08	-0.02	4.44089e-16	0.0438675	0.747485	0.940206	0.880656	2.87865e-14	0.249904	0.990954	0.999441	0.999948	75	96.9	106.1	104.5	110.7	106.8	28.12	11.74	2.34	22.11	1.64	11.96	0.68	15.57	4.81	0.67	2.69	73
High	Q8WWI1	LIM domain only protein 7 [OS=Homo sapiens]	0	145.279	23	37	45	36	1683	192.6	8.09	1.027	1.017	1.057	0.867	0.731	0.04	0.02	0.08	-0.21	-0.45	0.867148	0.96905	0.568172	0.244399	0.264625	0.997702	0.999143	0.97765	0.802723	0.908366	108.8	107.7	105.9	109.6	90.6	77.4	7.48	4.46	2.61	3.54	2.89	5.96	1.17	0.6	1.87	2.37	4.37	120.7
High	P62277	Small ribosomal subunit protein uS15 [OS=Homo sapiens]	0	52.025	70	14	45	14	151	17.2	10.54	1.169	1.097	1.151	1.155	1.218	0.23	0.13	0.2	0.21	0.28	0.0118806	0.231462	0.0313842	0.351256	0.482045	0.102389	0.752334	0.236581	0.907258	0.99575	101.4	97.3	86.7	105.6	100.4	108.7	3.12	1.67	5.33	11.44	5.32	3.91	8.59	5.33	8.55	0.02	1.28	98.1
High	O15294	UDP-N-acetylglucosamine--peptide N-acetylglucosaminyltransferase 110 kDa subunit [OS=Homo sapiens]	0	152.286	38	32	45	32	1046	116.9	6.7	0.894	0.796	0.898	0.869	0.931	-0.16	-0.33	-0.15	-0.2	-0.1	0.0165075	9.95467e-06	0.0217528	0.18184	0.720341	0.130606	0.00018512	0.181107	0.737352	0.999948	98	88.7	111.4	101.4	96.8	103.8	1.66	0.58	2.1	4.08	0.84	3.45	0.9	3.71	5.59	1.85	0.3	98.3
High	P14550	Aldo-keto reductase family 1 member A1 [OS=Homo sapiens]	0	85.299	61	21	45	20	325	36.6	6.79	0.984	1.059	1.029	1.022	0.889	-0.02	0.08	0.04	0.03	-0.17	0.429615	0.570119	0.95718	0.875519	0.614514	0.927568	0.961428	0.999348	0.999441	0.999948	97.2	106.5	100.5	101.2	101.8	92.8	3.71	3.34	6.15	5.79	3.24	7.75	2.5	3.47	5.22	3.11	0.34	97.1
High	Q9UHV9	Prefoldin subunit 2 [OS=Homo sapiens]	0	67.345	71	12	45	12	154	16.6	6.58	1.039	1.02	1.032	1.045	1.02	0.06	0.03	0.04	0.06	0.03	0.783906	0.891449	0.929806	0.99672	0.994364	0.988207	0.996612	0.998905	0.999918	0.999948	101.5	98	96	100.2	103.4	100.8	1.49	3.77	1.79	1.3	4.67	6.7	1.76	2.13	0.51	5.77	9.56	102.1
High	P57721	Poly(rC)-binding protein 3 [OS=Homo sapiens]	0	46.694	21	7	45	1	371	39.4	8.07	1.148	1.042	1.153	0.978	0.955	0.2	0.06	0.21	-0.03	-0.07	0.100783	0.508254	0.146021	0.747862	0.83985	0.489616	0.947594	0.628624	0.999441	0.999948	109.5	99.3	95.4	109	93.3	93.5	4.89	13.63	8.6	7.36	19.05	6.28	9.58	19.58	2.69	9.23	3.43	111.7
High	P62333	26S proteasome regulatory subunit 10B [OS=Homo sapiens]	0	120.182	64	21	45	21	389	44.1	7.49	1.019	1.04	0.997	0.984	0.858	0.03	0.06	0	-0.02	-0.22	0.861065	0.844263	0.53634	0.602507	0.506133	0.997702	0.996612	0.973069	0.986194	0.999948	103.6	106.8	101.7	102.3	98.2	87.5	4.13	1.89	1.44	7.7	3.03	0.99	1.21	1.08	11.45	4.59	1.07	105.6
High	Q02543	Large ribosomal subunit protein eL20 [OS=Homo sapiens]	0	54.123	50	12	45	12	176	20.7	10.71	1.135	1.17	1.096	1.247	1.438	0.18	0.23	0.13	0.32	0.52	0.0289872	0.00654801	0.207217	0.148286	0.18993	0.204239	0.057303	0.750995	0.700105	0.893296	95.1	98.6	84.3	92.4	107.3	122.3	3.27	3.52	2.1	3.73	2.05	6.51	3.52	6.97	8.22	1.87	2.29	95.2
High	P0DJD1	RANBP2-like and GRIP domain-containing protein 2 [OS=Homo sapiens]	0	120.901	16	28	45	1	1756	197.2	6.2	0.982	0.942	1.008	0.933	0.916	-0.03	-0.09	0.01	-0.1	-0.13	0.805555	0.99226	0.725412	0.868545	0.899861	0.989351	0.999805	0.990497	0.999441	0.999948	103	97.4	103.4	104.8	96.5	94.8	9.35	4.94	4.08	7.52	4.01	7.42	2.11	1.38	1	7.93	11.22	101.9
High	Q9HAV4	Exportin-5 [OS=Homo sapiens]	0	106.243	25	26	45	26	1204	136.2	5.8	0.985	0.978	1.015	0.54	0.469	-0.02	-0.03	0.02	-0.89	-1.09	0.393517	0.286698	0.817034	1.66111e-07	0.00206159	0.910147	0.822055	0.996836	9.72553e-06	0.0558476	120.3	119.4	122.1	123.5	61.9	52.8	1.52	4.49	5.67	3.74	6.35	10.59	2.1	0.38	0.48	2.66	1.6	119
High	Q07020	Large ribosomal subunit protein eL18 [OS=Homo sapiens]	0	45.916	48	9	45	9	188	21.6	11.72	1.23	1.189	1.187	1.256	1.351	0.3	0.25	0.25	0.33	0.43	0.00108418	0.0105585	0.028449	0.096751	0.23604	0.0135498	0.0852125	0.220702	0.594862	0.897186	101.5	98.1	82.5	102	104.6	111.4	1.07	4.69	5.51	4.65	4.54	2.51	2.55	0.32	1.95	0.58	3.73	101.7
High	P17174	Aspartate aminotransferase, cytoplasmic [OS=Homo sapiens]	0	107.365	55	21	45	21	413	46.2	7.01	1.032	1.063	1.018	1.078	0.967	0.05	0.09	0.03	0.11	-0.05	0.896955	0.505498	0.842737	0.790134	0.843053	0.997702	0.947594	0.998905	0.999441	0.999948	101.1	103.1	97.2	99	104.3	95.3	4.87	6.07	4.86	5.54	1.52	5.08	0.82	2.16	8.52	0.76	2.29	101.7
High	P61221	ATP-binding cassette sub-family E member 1 [OS=Homo sapiens]	0	122.109	49	26	45	26	599	67.3	8.34	1.025	1.024	1.003	1.002	0.968	0.04	0.03	0	0	-0.05	0.968936	0.882198	0.590875	0.728779	0.81978	0.998242	0.996612	0.982957	0.997386	0.999948	101.7	100.6	98.6	99.6	100.3	99	6.77	4.2	2.53	2.63	1.94	8.26	2.63	1.31	4.19	1.58	6.78	105.2
High	Q9UIA9	Exportin-7 [OS=Homo sapiens]	0	128.165	32	32	45	32	1087	123.8	6.32	1.064	1.07	1.05	1.1	1.093	0.09	0.1	0.07	0.14	0.13	0.43456	0.420245	0.667506	0.661309	0.791093	0.927915	0.923835	0.988764	0.99348	0.999948	101.1	100.5	95.1	97.9	103.4	101.9	1.39	4.62	3.93	9.71	5.5	8.92	1.16	1.07	5.63	1.21	4.59	97.6
High	P11171	Protein 4.1 [OS=Homo sapiens]	0	132.35	37	30	45	27	864	97	5.58	1.01	1.04	1.037	0.938	0.767	0.01	0.06	0.05	-0.09	-0.38	0.777952	0.794787	0.86901	0.399326	0.284112	0.988207	0.994909	0.998905	0.936234	0.912	104.7	107.8	104	105.1	97.6	80.8	2.51	0.69	4.23	5.1	6.61	5.04	0.43	2.35	3.21	2.75	0.63	102.1
High	O95248	Myotubularin-related protein 5 [OS=Homo sapiens]	0	137.096	24	36	45	34	1868	208.3	6.9	1.055	1.032	1.025	0.947	0.832	0.08	0.05	0.04	-0.08	-0.27	0.548546	0.975092	0.965489	0.425097	0.434538	0.952376	0.999172	0.999935	0.955103	0.986024	106.6	104.8	101	103.6	95.7	88.3	2.61	5.5	6.11	8.09	4.05	9.11	0.38	0.63	2.16	0.94	7.15	105.4
High	P15121	Aldo-keto reductase family 1 member B1 [OS=Homo sapiens]	0	83.694	70	20	45	19	316	35.8	6.98	1.052	1.028	1.047	1.103	1.027	0.07	0.04	0.07	0.14	0.04	0.580261	0.952294	0.7299	0.660901	0.975125	0.957205	0.998542	0.990497	0.99348	0.999948	96	100.1	98.3	102.9	101.8	101	8.9	6.43	4.32	4.62	3.97	8.12	5.95	2.12	0	1.45	3.65	96.2
High	Q5K651	Sterile alpha motif domain-containing protein 9 [OS=Homo sapiens]	0	151.741	28	38	45	36	1589	184.2	7.83	1.028	0.943	1	0.771	0.643	0.04	-0.08	0	-0.38	-0.64	0.854553	0.172888	0.812007	0.0451514	0.110389	0.997702	0.646727	0.996836	0.372838	0.767928	108.8	106.8	110.7	116	84.6	73	8.77	4.61	4.6	12.65	3.26	13.17	4.87	0.44	11.88	1.48	3.87	124.6
High	P30566	Adenylosuccinate lyase [OS=Homo sapiens]	0	106.773	47	20	45	20	484	54.9	7.11	1.048	1.05	1.065	1.047	1.009	0.07	0.07	0.09	0.07	0.01	0.581984	0.620187	0.493486	0.849834	0.955669	0.958448	0.97088	0.962047	0.999441	0.999948	102.8	101.6	96.8	102.6	98.5	97.7	3.74	0.88	2.75	3.71	4.91	5.01	1.56	1.97	0.78	4.29	1.26	102.9
High	P39748	Flap endonuclease 1 [OS=Homo sapiens]	0	107.9	58	19	45	19	380	42.6	8.62	0.994	1.032	0.995	0.906	0.826	-0.01	0.05	-0.01	-0.14	-0.28	0.590665	0.941703	0.620354	0.299461	0.414517	0.960477	0.998542	0.985301	0.861093	0.976826	104.1	107.1	104.8	104.8	93.7	85.5	3.35	2.67	0.93	3.42	2.69	2.62	0.48	2.18	1.07	3.15	0.96	108.5
High	Q00325	Solute carrier family 25 member 3 [OS=Homo sapiens]	0	76.307	38	16	45	16	362	40.1	9.38	1.043	1.067	1.04	1.247	1.564	0.06	0.09	0.06	0.32	0.65	0.722507	0.496725	0.763427	0.11221	0.0936447	0.986421	0.947594	0.992047	0.634485	0.726347	89.1	93.1	87.3	91.1	108.1	131.4	8.26	3.87	2.29	8.31	5.52	4.25	3.13	0.11	2.68	1.1	4.97	86.3
High	O75844	CAAX prenyl protease 1 homolog [OS=Homo sapiens]	0	84.722	30	15	45	15	475	54.8	7.49	1.059	1.058	1.043	1.257	1.43	0.08	0.08	0.06	0.33	0.52	0.49982	0.560849	0.766208	0.127099	0.197908	0.939906	0.961428	0.992047	0.666333	0.893296	94.8	91.2	86.2	92.4	113.4	122	5.87	3.7	4.76	4.04	6.15	4.25	1.09	1.27	2.79	1.6	1.38	95.4
High	P28331	NADH-ubiquinone oxidoreductase 75 kDa subunit, mitochondrial [OS=Homo sapiens]	0	131.319	54	29	44	29	727	79.4	6.23	0.835	0.871	0.853	0.882	1.093	-0.26	-0.2	-0.23	-0.18	0.13	0.000112237	0.00240256	0.000547464	0.188085	0.786377	0.00202496	0.0245532	0.0102438	0.744742	0.999948	91.1	95.4	111.2	94.9	91.4	116.1	4.72	8.02	6.73	11.89	9.99	7.64	2.86	2.23	5.59	6.54	2.11	87.6
High	Q53GS9	Ubiquitin carboxyl-terminal hydrolase 39 [OS=Homo sapiens]	0	97.468	47	26	44	26	565	65.3	8.91	1.009	1.031	1.065	1.203	1.295	0.01	0.04	0.09	0.27	0.37	0.890455	0.912569	0.498019	0.21504	0.356258	0.997702	0.99745	0.962047	0.774399	0.951975	92.3	94.1	91.5	97.5	108.4	116.3	3.11	7.69	1.29	11.15	1.69	7.04	4.96	0.43	11.27	1.75	9.09	91.2
High	Q3LXA3	Triokinase/FMN cyclase [OS=Homo sapiens]	0	101.677	47	20	44	20	575	58.9	7.49	1.025	1.036	1.044	1.017	0.924	0.04	0.05	0.06	0.02	-0.11	0.992691	0.851205	0.776337	0.859951	0.726613	0.999856	0.996612	0.992888	0.999441	0.999948	99	102.9	98.8	105.6	100.3	93.4	4.28	5.69	6.11	7.59	5.88	9.02	3.26	1.26	1.12	2.72	0.28	97.2
High	Q04837	Single-stranded DNA-binding protein, mitochondrial [OS=Homo sapiens]	0	72.815	74	14	44	14	148	17.2	9.6	1.106	1.111	1.073	1.252	1.526	0.15	0.15	0.1	0.32	0.61	0.133339	0.142932	0.429615	0.123226	0.116115	0.579249	0.572171	0.941046	0.657398	0.791099	92.9	94.3	84.9	91	105.1	131.8	6.69	6.36	1.44	9.67	16.94	17.4	1.73	10.52	7.02	13.01	12.03	85.9
High	P09972	Fructose-bisphosphate aldolase C [OS=Homo sapiens]	0	97.857	46	16	44	11	364	39.4	6.87	1.209	1.097	1.141	1.107	1.057	0.27	0.13	0.19	0.15	0.08	0.00213553	0.209617	0.0873005	0.562112	0.813959	0.0245938	0.717438	0.46088	0.978617	0.999948	104.1	103.8	92.1	107.9	100.1	92	6.83	14.71	11.77	19.09	8.12	9.61	9.17	3.56	10.33	6.38	4.59	107.9
High	Q9P0L0	Vesicle-associated membrane protein-associated protein A [OS=Homo sapiens]	0	58.75	48	15	44	14	249	27.9	8.62	1.079	1.024	1.069	1.084	1.105	0.11	0.03	0.1	0.12	0.14	0.279733	0.914603	0.436466	0.770224	0.748491	0.822186	0.99745	0.94436	0.999441	0.999948	101.2	98.6	93.8	100.3	103.9	102.2	3.52	3.03	3.06	0.92	1.38	6.3	3.86	2.6	1.03	2.71	5.04	100.9
High	Q9Y228	TRAF3-interacting JNK-activating modulator [OS=Homo sapiens]	0	120.024	43	27	44	27	551	63.6	8.51	0.988	0.952	0.996	0.882	0.806	-0.02	-0.07	-0.01	-0.18	-0.31	0.519025	0.177268	0.596043	0.21139	0.356977	0.946909	0.654745	0.9849	0.769425	0.951975	106.2	100.9	107.5	107.1	91.7	86.6	9.81	6.73	4.34	2.76	4.51	7.11	5.91	2.12	0.27	3	3.06	105.9
High	P61006	Ras-related protein Rab-8A [OS=Homo sapiens]	0	69.347	53	14	44	7	207	23.7	9.07	0.97	1.014	1.014	1.056	1.052	-0.04	0.02	0.02	0.08	0.07	0.553427	0.941997	0.952342	0.717378	0.779757	0.952376	0.998542	0.998905	0.997026	0.999948	95.2	101.6	100.1	100.4	101.4	101.2	4.26	1.63	2.46	2.39	5.05	2.97	3.09	4.07	4.76	2.72	0.28	93.1
High	Q6ZVF9	G protein-regulated inducer of neurite outgrowth 3 [OS=Homo sapiens]	0	114.975	40	28	44	28	776	82.4	7.56	0.881	0.671	0.803	0.638	0.571	-0.18	-0.58	-0.32	-0.65	-0.81	0.00326968	2.22045e-15	4.77684e-06	7.93573e-05	0.0270985	0.0350737	1.03336e-13	0.000175505	0.00254476	0.35796	111.1	92.3	135.2	102.7	87.7	71.1	11.23	18.32	13.05	17.24	19.02	17.21	0.31	4.01	8.43	2.44	12.65	99.3
High	Q9H3S1	Semaphorin-4A [OS=Homo sapiens]	0	101.47	31	23	44	23	761	83.5	6.84	0.899	0.959	0.772	0.606	0.231	-0.15	-0.06	-0.37	-0.72	-2.11	0.00220768	0.118947	4.16331e-09	7.84387e-06	5.34971e-09	0.0252018	0.511902	3.1485e-07	0.000332631	7.58572e-07	122.6	129.4	135	104.2	82.9	26	11.62	17.02	10.94	29.13	21.23	53.83	2.42	8.26	3.62	1.81	58.98	103.2
High	Q8NB90	ATPase family gene 2 protein homolog A [OS=Homo sapiens]	0	127.272	37	29	44	28	893	97.8	5.66	1.016	1.015	0.925	0.988	0.767	0.02	0.02	-0.11	-0.02	-0.38	0.899182	0.823551	0.0781959	0.743158	0.284293	0.997702	0.995721	0.434289	0.999058	0.912	105.9	107.4	104.8	97.9	103.8	80.3	13.7	2.15	0.77	7.85	7.21	8.78	6.3	3.15	10.99	1.23	2.22	113.2
High	Q5SRE5	Nucleoporin NUP188 [OS=Homo sapiens]	0	165.827	27	36	44	36	1749	195.9	6.73	0.881	0.863	1.007	0.963	1.188	-0.18	-0.21	0.01	-0.05	0.25	0.00765843	0.00160008	0.782009	0.600529	0.543181	0.0720957	0.0173278	0.992888	0.986194	0.999948	88.6	86.8	102.1	100.4	99.8	122.4	6.69	2.38	2.26	11.59	1.54	2.73	5.5	1.44	6.2	1.22	4.6	87.7
High	Q9ULU4	MYND-type zinc finger-containing chromatin reader ZMYND8 [OS=Homo sapiens]	0	133.5	31	34	44	33	1186	131.6	7.2	1.009	1.025	1.021	1.016	0.99	0.01	0.04	0.03	0.02	-0.01	0.795617	0.961239	0.969323	0.90903	0.915023	0.989351	0.998542	0.999935	0.999441	0.999948	99.3	103.5	99.5	100.8	99.4	97.6	2.8	3.27	3.36	1.84	3.19	3.18	1.8	0.43	0.88	1.61	3.09	98.7
High	P46060	Ran GTPase-activating protein 1 [OS=Homo sapiens]	0	150.461	46	27	44	27	587	63.5	4.68	1.011	0.919	1.024	0.969	0.941	0.02	-0.12	0.03	-0.05	-0.09	0.731336	0.0166132	0.94966	0.516418	0.756218	0.986748	0.120419	0.998905	0.975645	0.999948	103.1	93.5	101.6	106.2	99.6	96	6.71	3.51	5.97	9.08	6.38	7.08	0.45	1.13	3.88	1.74	0.57	111.4
High	P21127	Cyclin-dependent kinase 11B [OS=Homo sapiens]	0	100.812	38	30	44	4	795	92.6	5.54	1.008	1.016	0.901	1.03	0.955	0.01	0.02	-0.15	0.04	-0.07	0.893744	0.954908	0.0644069	0.947236	0.875869	0.997702	0.998542	0.381523	0.999441	0.999948	102.7	103.6	101.9	90	102.9	98.9	8.29	0.58	2.28	12.11	4.56	4	4.57	2.42	10.01	1.22	5.25	103.8
High	Q14005	Pro-interleukin-16 [OS=Homo sapiens]	0	119.315	25	29	44	29	1332	141.7	8.06	1.034	1.038	1.046	1.044	0.987	0.05	0.05	0.06	0.06	-0.02	0.853591	0.862255	0.716703	0.95542	0.921604	0.997702	0.996612	0.990497	0.999822	0.999948	101.7	102	98.3	104.3	97.7	96	8.02	7.52	6.82	8.36	7.99	7.5	0.99	0.19	2.11	0.14	1.34	99.9
High	P09543	2',3'-cyclic-nucleotide 3'-phosphodiesterase [OS=Homo sapiens]	0	103.661	58	27	44	27	421	47.5	9.07	1.03	0.995	1.005	0.967	0.8	0.04	-0.01	0.01	-0.05	-0.32	0.904589	0.556702	0.697325	0.564534	0.36465	0.997702	0.961428	0.990497	0.978764	0.955311	109.2	101	105	102	101.6	81.1	3.73	9.37	6.01	9.95	3.73	7.78	1.37	5.54	5.59	0.61	2.34	101.9
High	P13807	Glycogen [starch] synthase, muscle [OS=Homo sapiens]	0	111.994	35	22	44	22	737	83.7	6.18	1.039	1.055	1.068	1.021	0.935	0.05	0.08	0.09	0.03	-0.1	0.76112	0.629273	0.462561	0.99496	0.76176	0.987913	0.973844	0.956657	0.999918	0.999948	100.7	104.1	98.1	103.6	101.9	91.7	7.96	2.11	1.46	3.63	6.72	3.41	10.27	1.7	1.65	8.78	2.6	100
High	Q8WVM7	Cohesin subunit SA-1 [OS=Homo sapiens]	0	117.438	28	32	44	27	1258	144.3	5.59	1.091	1.045	1.033	1.237	1.54	0.13	0.06	0.05	0.31	0.62	0.228738	0.613939	0.746014	0.173101	0.116268	0.757591	0.969151	0.990954	0.725593	0.791547	100.3	89.9	84.9	87.7	111.4	125.9	16.86	3.99	7.98	13.61	4.96	10.74	19.48	5.1	5.17	1.51	0.94	74.4
High	Q9Y3X0	Coiled-coil domain-containing protein 9 [OS=Homo sapiens]	0	67.662	35	22	44	22	531	59.7	5.4	0.961	1.046	0.994	0.978	0.866	-0.06	0.07	-0.01	-0.03	-0.21	0.393446	0.650462	0.729081	0.773834	0.607943	0.910147	0.977764	0.990497	0.999441	0.999948	98	108.4	100.7	104.1	100.3	88.5	1.9	7.63	2.48	6.63	1.68	3.2	0.43	5.06	9.33	0.99	3.74	101.1
High	Q96T88	E3 ubiquitin-protein ligase UHRF1 [OS=Homo sapiens]	0	127.34	41	27	44	26	793	89.8	7.56	0.733	0.623	0.82	0.627	0.577	-0.45	-0.68	-0.29	-0.67	-0.79	4.19546e-10	1e-17	3.12419e-05	8.12099e-05	0.0302916	1.71504e-08	4.87903e-16	0.000900064	0.0025941	0.38447	101.1	84.5	136.8	112.9	85.7	78.9	1.98	8.14	3.42	12.56	7.92	5.19	1.46	1.23	0.96	4.46	11.12	101.3
High	Q13823	Nucleolar GTP-binding protein 2 [OS=Homo sapiens]	0	94.76	32	26	44	26	731	83.6	9.25	1.279	1.351	1.193	1.28	1.23	0.35	0.43	0.25	0.36	0.3	0.00017782	1.26794e-06	0.0131335	0.0947761	0.411451	0.0029939	2.62108e-05	0.129692	0.586694	0.976826	100.6	115.1	78.8	98.5	105.7	101.4	6.42	8.72	5.89	2.95	2.67	5.88	3.49	10.49	4.42	5.76	4.54	91.5
High	Q9Y262	Eukaryotic translation initiation factor 3 subunit L [OS=Homo sapiens]	0	89.911	44	23	44	23	564	66.7	6.34	1.014	0.987	1.01	1.061	1.094	0.02	-0.02	0.01	0.09	0.13	0.824066	0.435425	0.754812	0.892301	0.7847	0.991796	0.933494	0.991364	0.999441	0.999948	98.8	95.6	97.8	97.7	104.2	105.9	1.91	4.24	0.75	8.13	4.89	3.82	1.17	4.38	10.49	7.44	4.77	97.8
High	Q96EK5	KIF-binding protein [OS=Homo sapiens]	0	105.428	40	23	44	22	621	71.8	5.49	0.943	0.923	0.978	0.864	0.704	-0.08	-0.12	-0.03	-0.21	-0.51	0.186009	0.0772796	0.444305	0.237478	0.215521	0.694859	0.380941	0.946464	0.79533	0.895698	107.7	103.6	115	108.8	91.8	73.2	0.48	7.07	6.56	7.37	5.41	6.43	1.82	4.09	4.3	1.69	1.83	107.6
High	Q9NXV6	CDKN2A-interacting protein [OS=Homo sapiens]	0	102.85	47	25	44	25	580	61.1	9.01	1.017	1.063	1.019	1.03	0.948	0.02	0.09	0.03	0.04	-0.08	0.880083	0.501572	0.877296	0.906923	0.784068	0.997702	0.947594	0.998905	0.999441	0.999948	97.3	104.8	99.8	101.7	101.8	94.6	3.69	1.91	3.84	6.79	5.82	7.12	1.42	1.87	0.84	1.42	2.44	95.4
High	Q15003	Condensin complex subunit 2 [OS=Homo sapiens]	0	114.729	33	22	44	22	741	82.5	5.06	0.986	0.956	0.913	0.663	0.374	-0.02	-0.07	-0.13	-0.59	-1.42	0.565408	0.256146	0.108652	0.00198454	0.000456467	0.953478	0.785074	0.530689	0.0363832	0.0184108	120.8	112.3	119.9	115.6	84	47.4	15.48	6.37	4.65	13.87	7.35	27.75	3.24	2.98	17.14	2.01	23.72	128.6
High	Q13459	Unconventional myosin-IXb [OS=Homo sapiens]	0	92.884	14	29	44	28	2157	243.2	8.75	0.951	0.986	0.945	0.826	0.629	-0.07	-0.02	-0.08	-0.28	-0.67	0.247506	0.581164	0.274095	0.131367	0.0944846	0.77855	0.961428	0.841184	0.66981	0.727267	110.6	106	115.6	104	95.7	68.1	8.86	8.93	5.85	3.12	6.76	11.5	11.24	4.63	2.29	10.71	1	110.7
High	Q4V328	GRIP1-associated protein 1 [OS=Homo sapiens]	0	163.924	49	33	44	33	841	95.9	5.11	1.019	1.014	0.896	0.833	0.604	0.03	0.02	-0.16	-0.26	-0.73	0.97745	0.913264	0.0624579	0.152212	0.0579411	0.999106	0.99745	0.373	0.705838	0.563302	112.5	113.6	111.1	99.6	96	67.1	10.17	0.91	4.1	11.69	8.04	12.17	2.43	4.69	8.71	8.53	2.05	113.6
High	Q6ZRS2	Helicase SRCAP [OS=Homo sapiens]	0	113.482	12	35	44	34	3230	343.3	5.96	1.003	1.02	0.851	1.011	0.999	0	0.03	-0.23	0.02	0	0.914795	0.9171	0.0155454	0.994924	0.947899	0.997702	0.99745	0.146647	0.999918	0.999948	100.8	105.9	103.2	85.5	104.2	100.4	13.82	3.82	1.69	17.12	4.57	5.92	6.69	2.85	23.55	2.21	6.87	101.2
High	P27635	Large ribosomal subunit protein uL16 [OS=Homo sapiens]	0	75.543	56	13	44	8	214	24.6	10.08	1.095	1.166	1.124	1.251	1.384	0.13	0.22	0.17	0.32	0.47	0.222725	0.0231555	0.100309	0.127411	0.238808	0.747567	0.154875	0.507132	0.666813	0.897187	95.2	98.6	84.5	94.8	105.5	121.5	2.6	0.18	2.66	5.04	2.13	6.22	2.41	0.17	6.13	2	5.79	93.1
High	P08708	Small ribosomal subunit protein eS17 [OS=Homo sapiens]	0	84.945	80	15	44	15	135	15.5	9.85	1.115	1.086	1.129	1.105	1.161	0.16	0.12	0.18	0.14	0.21	0.111713	0.315319	0.0809082	0.586375	0.599288	0.522037	0.853166	0.442314	0.983976	0.999948	100.4	94.3	93.1	100	102.9	109.3	2.6	4.87	5.53	9.5	1.62	0.82	6.27	0.81	3.81	5.6	3.34	98.5
High	P55196	Afadin [OS=Homo sapiens]	0	116.133	21	33	44	33	1824	206.7	6.47	1.057	1.05	1.047	1.039	0.96	0.08	0.07	0.07	0.06	-0.06	0.483965	0.560252	0.639981	0.822949	0.936063	0.939906	0.961428	0.985301	0.999441	0.999948	101.4	104.5	96.9	103	101.6	92.5	1.33	2.12	4.27	4.15	1.21	4.78	1.17	3.77	2	1.25	0.88	100.6
High	O94822	E3 ubiquitin-protein ligase listerin [OS=Homo sapiens]	0	115.975	20	32	44	32	1766	200.4	6.25	0.914	0.938	0.96	0.595	0.502	-0.13	-0.09	-0.06	-0.75	-1	0.0300412	0.0861599	0.223666	4.00228e-05	0.0104344	0.210538	0.410878	0.779724	0.00139695	0.189595	116.3	114.1	121.1	116	71.8	60.7	7.58	1.42	2.97	2.3	6.66	12.99	7.34	0.68	1.38	3.76	1.67	122.7
High	Q9UJZ1	Stomatin-like protein 2, mitochondrial [OS=Homo sapiens]	0	106.706	51	14	44	14	356	38.5	7.39	1.098	1.052	1.08	1.256	1.457	0.14	0.07	0.11	0.33	0.54	0.205895	0.651246	0.347377	0.110768	0.156933	0.732953	0.977764	0.903956	0.631021	0.859485	93.1	93	88.8	95.6	103.4	126.2	4.95	3.96	6.14	4.88	6.51	1.62	2.08	0.59	0.45	1.53	5.72	89.5
High	Q9H5N1	Rab GTPase-binding effector protein 2 [OS=Homo sapiens]	0	109.787	43	25	43	25	569	63.5	4.78	1.016	1.037	1.011	0.955	0.814	0.02	0.05	0.02	-0.07	-0.3	0.879985	0.689714	0.996062	0.727766	0.52167	0.997702	0.978596	0.999935	0.997031	0.999948	101.8	108.6	101.7	103	97.6	87.3	2.7	2.81	4.4	3.17	1.14	4.45	3.61	4.26	0.29	2.85	0.31	105.6
High	Q15642	Cdc42-interacting protein 4 [OS=Homo sapiens]	0	105.248	43	21	43	21	601	68.3	5.73	1.032	1.064	1.035	1.035	0.991	0.05	0.09	0.05	0.05	-0.01	0.876412	0.528476	0.859808	0.9982	0.917413	0.997702	0.952616	0.998905	0.999918	0.999948	100.1	99.6	96.9	102.5	101.6	99.2	7.04	6.11	7.14	7.87	7.88	10.48	0.13	2.89	2.19	1.47	4.79	92.7
High	Q9H223	EH domain-containing protein 4 [OS=Homo sapiens]	0	114.236	55	26	43	21	541	61.1	6.76	0.966	0.998	0.886	0.946	0.656	-0.05	0	-0.18	-0.08	-0.61	0.352691	0.614903	0.023384	0.51181	0.116798	0.88514	0.969151	0.191872	0.975645	0.792651	95.4	113	113.2	102.1	100.7	75.7	11.78	9.11	8.25	15.84	5.89	12.94	5.59	0.08	12.93	6.03	5.37	117.3
High	O60486	Plexin-C1 [OS=Homo sapiens]	0	97.124	18	28	43	27	1568	175.6	7.61	0.968	1.077	1.039	0.941	0.752	-0.05	0.11	0.06	-0.09	-0.41	0.318851	0.405574	0.783173	0.506973	0.259027	0.859101	0.915004	0.992888	0.975645	0.907149	105.7	107.2	111.1	104.8	94.4	76.8	3.94	9.06	8.48	9.28	9.38	12.8	2.59	1.6	0.45	0.44	9.59	101.1
High	P52565	Rho GDP-dissociation inhibitor 1 [OS=Homo sapiens]	0	66.351	51	13	43	13	204	23.2	5.11	1.079	1.036	1.061	1.054	1.017	0.11	0.05	0.09	0.08	0.02	0.288188	0.788042	0.523559	0.812675	0.933926	0.828838	0.994909	0.969467	0.999441	0.999948	102.1	101.1	97.2	100.4	100.2	98.9	3.14	1.1	1.65	3.99	3.43	4.65	0.69	2.23	1.78	3.8	4.98	99
High	Q9UJU6	Drebrin-like protein [OS=Homo sapiens]	0	102.283	53	19	43	19	430	48.2	5.05	1.005	1.01	0.992	1.031	1.041	0.01	0.01	-0.01	0.04	0.06	0.721785	0.716649	0.50161	0.910968	0.930985	0.986421	0.984879	0.962047	0.999441	0.999948	100.6	101.1	100.1	97.3	101.6	99.3	7.59	8.49	5.74	4.31	3.3	4.11	1.51	2.55	2.95	2.27	5.74	104.7
High	Q01105	Protein SET [OS=Homo sapiens]	0	98.153	54	19	43	19	290	33.5	4.32	0.993	1.021	0.997	1.112	1.108	-0.01	0.03	0	0.15	0.15	0.590564	0.914693	0.655156	0.538368	0.721549	0.960477	0.99745	0.988764	0.976606	0.999948	95.7	98.4	96.4	95.9	107	106.5	2.7	9.15	0.48	8.45	6.86	13.14	4.25	5.4	2.69	1.68	13.75	94.5
High	Q9BXL5	Hemogen [OS=Homo sapiens]	0	105.305	55	24	43	24	484	55.3	4.87	1.028	1.014	1.03	0.938	0.897	0.04	0.02	0.04	-0.09	-0.16	0.94487	0.785678	0.937476	0.44136	0.638797	0.997702	0.994909	0.998905	0.960031	0.999948	104.3	103.8	101.5	104.5	95.2	90.9	9.55	10.63	6.67	8.32	6.31	6.35	3.42	2.33	1.44	0.17	0.21	111.9
High	O75874	Isocitrate dehydrogenase [NADP] cytoplasmic [OS=Homo sapiens]	0	114.446	60	24	43	23	414	46.6	7.01	1.09	1.106	1.066	1.119	1.081	0.12	0.15	0.09	0.16	0.11	0.209018	0.155145	0.474539	0.578502	0.820163	0.733786	0.603603	0.95976	0.983976	0.999948	96.4	97.6	93.1	103.1	104.2	105.5	12.06	13.18	11.66	11.4	9.46	10.02	0.8	2.19	0.9	0.43	6.49	90.5
High	Q92917	G-patch domain and KOW motifs-containing protein [OS=Homo sapiens]	0	93.251	53	22	43	22	476	52.2	6.15	1.043	0.963	1.023	0.888	0.737	0.06	-0.05	0.03	-0.17	-0.44	0.565543	0.477677	0.856569	0.381113	0.331396	0.953478	0.947594	0.998905	0.928327	0.936306	111.9	101.6	105.1	109.7	94.2	77.5	5.38	0.65	2.25	5.88	2.11	3.97	3.1	2.51	9.03	0.88	3.67	112.9
High	Q8WTT2	Nucleolar complex protein 3 homolog [OS=Homo sapiens]	0	83.508	28	25	43	25	800	92.5	9.17	1.08	1.158	1.065	0.928	0.953	0.11	0.21	0.09	-0.11	-0.07	0.323643	0.0306535	0.482626	0.430361	0.806485	0.863178	0.192246	0.960489	0.955739	0.999948	101.7	111.9	98	102.9	91	94.5	6.34	0.86	2.66	2.82	0.62	6.42	5.6	3.57	2.5	2.29	2.41	101
High	P50502	Hsc70-interacting protein [OS=Homo sapiens]	0	93.854	39	16	43	16	369	41.3	5.27	1.004	1.035	0.989	1.037	0.982	0.01	0.05	-0.02	0.05	-0.03	0.598395	0.930585	0.419491	0.956823	0.863711	0.962848	0.998307	0.935509	0.999822	0.999948	98.1	103.4	100.2	98.5	103.9	95.9	4.14	1.93	1.58	0.91	0.98	4.63	2.58	0.38	2.17	1.78	5.94	97.8
High	P50748	Kinetochore-associated protein 1 [OS=Homo sapiens]	0	114.655	17	35	43	34	2209	250.6	5.97	0.96	0.97	1.017	0.933	0.885	-0.06	-0.04	0.02	-0.1	-0.18	0.31817	0.386404	0.98555	0.536017	0.63845	0.858626	0.906997	0.999935	0.976606	0.999948	101.2	103.3	105.5	102.8	96.8	90.2	1	1.07	4.97	5.62	2.99	4.77	1.69	1.01	1.38	4.21	5.13	100.6
High	Q14166	Tubulin--tyrosine ligase-like protein 12 [OS=Homo sapiens]	0	116.007	52	24	43	24	644	74.4	5.53	1.067	0.995	1.042	0.976	0.863	0.09	-0.01	0.06	-0.04	-0.21	0.424895	0.503039	0.785784	0.59395	0.526003	0.92696	0.947594	0.993313	0.986194	0.999948	107.9	100.5	101	104.7	99.4	86.4	3.12	8.2	3.5	9.28	3.77	6.01	5.18	3.19	0.71	2.73	1.27	107.1
High	P80723	Brain acid soluble protein 1 [OS=Homo sapiens]	0	115.675	92	22	43	22	227	22.7	4.63	1.017	1.081	1.009	1.071	0.796	0.02	0.11	0.01	0.1	-0.33	0.819568	0.306668	0.692383	0.832421	0.322768	0.991796	0.847717	0.990497	0.999441	0.935225	94	106.7	98.7	107.6	105.7	87.3	13.11	12.11	15.71	16.34	14.93	18.44	9.47	3.44	5.5	0.72	4.11	90.5
High	Q12905	Interleukin enhancer-binding factor 2 [OS=Homo sapiens]	0	98.582	58	17	43	17	390	43	5.26	1.142	1.211	1.221	1.545	1.723	0.19	0.28	0.29	0.63	0.78	0.0456311	0.0025355	0.00602325	0.00126163	0.0381949	0.283244	0.0255918	0.0711732	0.0250362	0.442238	84.1	89.1	74.4	98.7	114.3	139.3	11.74	7.59	5.24	14.98	6.22	8.04	19.4	2.48	19.56	0.75	2.98	79.8
High	O14777	Kinetochore protein NDC80 homolog [OS=Homo sapiens]	0	116.495	47	32	43	32	642	73.9	5.6	0.846	0.765	0.825	0.635	0.503	-0.24	-0.39	-0.28	-0.66	-0.99	0.000344515	8.43101e-08	6.22789e-05	0.000192829	0.00655907	0.00531714	2.07348e-06	0.00162408	0.0053189	0.134365	110.2	99.2	130.3	106.2	88.5	65.5	16.75	8.94	5.74	9.77	9.4	19.86	9	0.72	1.38	9.63	1.73	128
High	P07686	Beta-hexosaminidase subunit beta [OS=Homo sapiens]	0	74.025	31	19	43	19	556	63.1	6.76	0.845	0.797	0.917	1.107	1.421	-0.24	-0.33	-0.13	0.15	0.51	9.06878e-05	7.95213e-07	0.0265619	0.625309	0.206404	0.00168301	1.71415e-05	0.210288	0.99195	0.895698	84.8	80.8	100.4	81.6	111.8	140.5	16.65	13.51	8.99	12.68	9.06	6.68	2.82	1.44	10.5	0.53	3.65	72.5
High	Q8IYD1	Eukaryotic peptide chain release factor GTP-binding subunit ERF3B [OS=Homo sapiens]	0	79.2	30	18	43	3	628	68.8	5.43	1.005	1.008	1.001	0.845	0.658	0.01	0.01	0	-0.24	-0.6	0.826627	0.769075	0.74982	0.590126	0.374976	0.991796	0.99421	0.990954	0.985172	0.958566	108.5	112.1	107.9	104.1	98	69.4	0.5	6.59	7.78	7.75	8.2	7.02	10.45	4.31	2	1.58	7.25	108.7
High	O00461	Golgi integral membrane protein 4 [OS=Homo sapiens]	0	100.165	28	23	43	23	696	81.8	4.77	0.985	1.011	0.978	1.083	1.114	-0.02	0.02	-0.03	0.12	0.16	0.498481	0.794537	0.497666	0.674977	0.716421	0.939906	0.994909	0.962047	0.997026	0.999948	96.9	100.2	95.1	97.9	103.9	106	3.65	5.96	3.29	7.92	3.68	5.05	3.07	6.2	7.37	2.01	0.29	97.2
High	P55160	Nck-associated protein 1-like [OS=Homo sapiens]	0	129.693	27	30	43	29	1127	128.1	6.86	0.956	1.097	0.971	1.104	0.966	-0.07	0.13	-0.04	0.14	-0.05	0.186201	0.203011	0.316099	0.624439	0.854559	0.694859	0.702909	0.879128	0.99195	0.999948	96.5	105.2	97	94.2	107	100.2	3.66	4.37	4.88	8.42	1.12	4.6	4.16	1.62	14.81	0.69	0.38	96.6
High	Q12802	A-kinase anchor protein 13 [OS=Homo sapiens]	0	134.761	14	35	43	35	2813	307.4	5.24	0.937	0.954	0.906	0.668	0.402	-0.09	-0.07	-0.14	-0.58	-1.31	0.161492	0.241793	0.085454	0.00250539	0.000769994	0.643642	0.768286	0.456236	0.0438082	0.0276194	114.3	121.5	121.9	110.4	83.1	48.8	2.59	4.25	5.27	8.77	8.51	20.95	4.5	1.01	0.64	2.95	8.97	114.9
High	O95602	DNA-directed RNA polymerase I subunit RPA1 [OS=Homo sapiens]	0	132.509	25	34	43	33	1720	194.7	7.03	1.079	1.093	1.106	1.115	1.126	0.11	0.13	0.15	0.16	0.17	0.322403	0.259171	0.159771	0.535477	0.668525	0.861714	0.789253	0.659657	0.976606	0.999948	99.1	100.7	92	101.1	103	104.1	1.19	0.69	1.61	0.99	4.88	4.63	2.79	0.35	1.05	3.82	6.3	99
High	Q99575	Ribonucleases P/MRP protein subunit POP1 [OS=Homo sapiens]	0	126.553	35	32	43	32	1024	114.6	9.22	1.014	1.017	1.033	0.979	0.995	0.02	0.02	0.05	-0.03	-0.01	0.955938	0.971769	0.80721	0.773529	0.961509	0.997702	0.999172	0.996606	0.999441	0.999948	97.9	101.7	96.5	100.6	101	102.4	2.68	4.82	5.46	5.17	6.06	6.19	0.83	0.07	0.13	3.22	3.64	97.4
High	Q9BPX3	Condensin complex subunit 3 [OS=Homo sapiens]	0	124.517	33	30	43	30	1015	114.3	5.59	0.947	0.947	0.895	0.777	0.611	-0.08	-0.08	-0.16	-0.36	-0.71	0.151596	0.153351	0.0192971	0.0352267	0.0785544	0.624119	0.59908	0.166782	0.314339	0.666821	110.8	110.8	115.5	104.1	90.9	67.9	9.02	6.96	2.57	5.87	8.59	14.2	7.25	6.64	0.84	7.94	4.5	117.1
High	Q99439	Calponin-2 [OS=Homo sapiens]	0	102.948	45	13	43	13	309	33.7	7.33	1.018	1.006	1.013	0.91	0.791	0.03	0.01	0.02	-0.14	-0.34	0.911366	0.678984	0.813939	0.324395	0.313944	0.997702	0.977852	0.996836	0.885669	0.930756	106.1	104.7	104.1	106.6	94.8	83.7	19.58	20.58	22.16	20.21	17.49	15.59	3.29	0.72	1.52	3.6	2.3	129.8
High	Q9H4M9	EH domain-containing protein 1 [OS=Homo sapiens]	0	128.995	59	29	43	19	534	60.6	6.83	1.02	1.035	0.998	1.016	0.888	0.03	0.05	0	0.02	-0.17	0.87726	0.936539	0.527956	0.825757	0.596224	0.997702	0.998542	0.970016	0.999441	0.999948	104.2	101.3	102.9	97.5	103.3	90.8	5.68	9.16	7.13	10.35	8.32	7.54	0.98	4.48	7.11	1.58	0.87	97.6
High	Q9UIQ6	Leucyl-cystinyl aminopeptidase [OS=Homo sapiens]	0	131.91	30	29	43	29	1025	117.3	5.73	0.973	0.988	1.046	1.068	1.136	-0.04	-0.02	0.06	0.09	0.18	0.450917	0.580298	0.6768	0.745228	0.672002	0.934875	0.961428	0.989795	0.999441	0.999948	96.6	95.7	99	91.5	105.7	111.3	9.6	11.56	9.46	10.81	8.35	7.04	6	3.28	0.89	0.07	1.88	84.8
High	Q69YQ0	Cytospin-A [OS=Homo sapiens]	0	129.234	32	36	43	35	1117	124.5	5.76	1.039	0.965	1.039	0.961	0.963	0.05	-0.05	0.06	-0.06	-0.05	0.783027	0.268481	0.772596	0.583105	0.82106	0.988207	0.801106	0.992119	0.983976	0.999948	105.1	97	100.4	103.7	96.4	97.4	3.26	3.62	3.75	4.41	7.05	4.66	1.51	0.17	0.9	0.08	1.04	100.6
High	Q14C86	GTPase-activating protein and VPS9 domain-containing protein 1 [OS=Homo sapiens]	0	128.03	26	35	42	35	1478	164.9	5.22	1.006	0.972	0.993	0.809	0.696	0.01	-0.04	-0.01	-0.31	-0.52	0.725659	0.306571	0.546281	0.0598563	0.127553	0.986421	0.847717	0.973567	0.448651	0.81559	108.1	108.6	111.7	105.6	87.2	78.8	2.31	4.32	3.33	4.26	2.32	3.01	1.31	0.03	0.88	0.97	5.22	107.8
High	P27695	DNA-(apurinic or apyrimidinic site) endonuclease [OS=Homo sapiens]	0	113.008	67	21	42	21	318	35.5	8.12	1.034	1.052	1.076	1.12	1.117	0.05	0.07	0.11	0.16	0.16	0.869426	0.643267	0.368442	0.558423	0.717686	0.997702	0.975251	0.918776	0.978617	0.999948	93.6	100.1	93.2	102.3	104.7	106.2	4.8	4.58	2.47	5.67	6.57	10.81	3.33	2.99	3.86	0.41	8.76	95.2
High	P84243	Histone H3.3 [OS=Homo sapiens]	0	24.937	49	9	42	4	136	15.3	11.27	1.264	1.157	1.091	4.452	8.026	0.34	0.21	0.13	2.15	3	0.000312866	0.0664395	0.276842	1e-17	4.44089e-16	0.00487008	0.341608	0.843763	1.65e-15	1.55004e-13	38	47.7	30.1	56	151.5	276.7	69.23	24.49	33.15	50.16	33.79	20.21	98.05	4.33	49.07	16.59	20.42	20.6
High	Q96T76	MMS19 nucleotide excision repair protein homolog [OS=Homo sapiens]	0	119.971	30	25	42	25	1030	113.2	6.35	0.971	1.013	1.016	0.817	0.679	-0.04	0.02	0.02	-0.29	-0.56	0.413235	0.916676	0.987013	0.110667	0.146708	0.922536	0.99745	0.999935	0.630842	0.849782	108.8	111.4	110	111.6	86.3	71.9	2.86	4.31	4.99	3.28	4.49	3.83	3.99	0.17	1.97	2.52	4.9	109.7
High	P01889	HLA class I histocompatibility antigen, B alpha chain [OS=Homo sapiens]	0	72.613	49	14	42	8	362	40.4	5.85	0.855	0.826	0.871	0.804	0.603	-0.23	-0.28	-0.2	-0.32	-0.73	0.0106759	0.00115853	0.0276165	0.0966137	0.0635172	0.0939706	0.013093	0.216238	0.594823	0.597312	105.3	97.3	117.8	102.6	94.7	82.3	11.17	14.94	11.28	15.15	12.6	13.13	1.08	3.61	3.01	0.74	0.32	115.2
High	Q14790	Caspase-8 [OS=Homo sapiens]	0	117.524	53	23	42	23	479	55.4	5.1	1.029	1	0.947	0.731	0.507	0.04	0	-0.08	-0.45	-0.98	0.911749	0.624398	0.134146	0.00646492	0.00664559	0.997702	0.972898	0.597123	0.094934	0.135525	118.5	112.8	115.2	109.9	84.7	58.8	9.49	5.46	1.45	5.33	5.41	15.65	1.13	7.02	7.57	1.74	13.26	121.7
High	Q5T200	Zinc finger CCCH domain-containing protein 13 [OS=Homo sapiens]	0	102.996	15	28	42	28	1668	196.5	9.42	1.134	1.18	1.205	1.236	1.345	0.18	0.24	0.27	0.31	0.43	0.0505838	0.0217072	0.0209055	0.162015	0.299106	0.309123	0.14745	0.176153	0.719743	0.92037	98.5	97.1	86.9	104.6	104	109	2.31	7.3	11.72	15.47	5.98	6.37	11.03	7.89	4.05	4.71	8.55	96.2
High	Q14739	Delta(14)-sterol reductase LBR [OS=Homo sapiens]	0	84.904	32	26	42	26	615	70.7	9.36	1.136	1.006	1.085	1.121	1.293	0.18	0.01	0.12	0.17	0.37	0.0638212	0.903594	0.333947	0.463819	0.35033	0.363805	0.99745	0.894501	0.963367	0.946485	95.8	95.5	90.1	100.4	101.8	116.5	5.44	10.72	6.94	3.83	2.91	3.33	3.2	3.02	0.32	2.94	2.07	94.2
High	P55209	Nucleosome assembly protein 1-like 1 [OS=Homo sapiens]	0	105.15	63	19	42	18	391	45.3	4.46	0.863	0.811	0.872	0.687	0.488	-0.21	-0.3	-0.2	-0.54	-1.04	5.12631e-05	2.39089e-07	0.00066523	0.000501989	0.00532167	0.000998311	5.57956e-06	0.0120981	0.011798	0.114713	110.9	94.5	128.6	112.1	87.7	66.2	4.71	15.34	8.88	9.89	8.5	23.14	0.13	3.45	25.42	16.05	6.15	110.5
High	P62847	Small ribosomal subunit protein eS24 [OS=Homo sapiens]	0	30.685	43	7	42	7	133	15.4	10.78	0.997	0.951	1.265	1.032	0.988	0	-0.07	0.34	0.04	-0.02	0.812996	0.257648	0.0016152	0.889364	0.998408	0.990553	0.787953	0.0248598	0.999441	0.999948	99.8	101.3	98	100	101.1	99.8	1.42	10.45	22.96	21.74	3.39	17.38	31.5	1.12	5.65	33.39	21.17	97.1
High	O75044	SLIT-ROBO Rho GTPase-activating protein 2 [OS=Homo sapiens]	0	130.461	36	31	42	16	1071	120.8	6.7	1.044	1.041	1.065	0.915	0.802	0.06	0.06	0.09	-0.13	-0.32	0.657294	0.699921	0.486811	0.432936	0.409788	0.9751	0.98188	0.962047	0.957196	0.976826	108.2	105.7	102.9	108.9	92.9	81.4	4.19	3.75	1.04	2.9	2.37	5.21	6.72	3.49	1.01	2.05	0.01	111.3
High	Q96AG4	Leucine-rich repeat-containing protein 59 [OS=Homo sapiens]	0	93.949	61	21	42	21	307	34.9	9.57	1.013	0.91	1.042	1.056	1.287	0.02	-0.14	0.06	0.08	0.36	0.755544	0.00810582	0.792222	0.92269	0.379718	0.987913	0.0685558	0.995582	0.999441	0.960532	96.9	84.9	95.6	98.6	101	123	4.26	3.96	5.13	2.73	3.18	4.2	8.44	3.5	2.96	9.35	0.57	97.5
High	O14950	Myosin regulatory light chain 12B [OS=Homo sapiens]	0	66.786	67	12	42	12	172	19.8	4.84	1.018	1.048	1.055	1.09	1.052	0.03	0.07	0.08	0.12	0.07	0.801642	0.522664	0.521859	0.490777	0.772656	0.989351	0.950918	0.969467	0.974631	0.999948	98	101.5	96.8	102.2	106.2	95.3	2.83	1.39	5.66	5.59	5.57	4.14	0.84	1.98	4.26	3.52	0.91	102
High	Q14677	Clathrin interactor 1 [OS=Homo sapiens]	0	129.522	33	24	42	24	625	68.2	6.42	1.026	1.052	0.986	1.07	0.942	0.04	0.07	-0.02	0.1	-0.09	0.956506	0.66474	0.507504	0.780353	0.754566	0.997702	0.977764	0.964543	0.999441	0.999948	100.5	103.3	97.9	96.5	106.8	95	3.05	2.97	1.76	7.05	3.41	3.36	4.87	0.45	0.21	2.9	0.52	99.6
High	Q9H6F5	Coiled-coil domain-containing protein 86 [OS=Homo sapiens]	0	99.222	56	22	42	22	360	40.2	10.33	1.062	1.066	1.163	1.156	1.712	0.09	0.09	0.22	0.21	0.78	0.514422	0.506408	0.0249913	0.377583	0.0475119	0.944759	0.947594	0.201632	0.927355	0.503703	91	88	82	95.3	96.8	146.8	16.4	4.71	3.6	4.33	13.3	8.21	16.42	4.99	0.93	3.42	12.6	77.1
High	Q96QC0	Serine/threonine-protein phosphatase 1 regulatory subunit 10 [OS=Homo sapiens]	0	98.335	29	29	42	29	940	99	9.17	0.955	0.938	0.971	0.991	0.979	-0.07	-0.09	-0.04	-0.01	-0.03	0.244771	0.117363	0.385378	0.755652	0.892984	0.774163	0.507901	0.924288	0.999441	0.999948	98.3	96.5	102.8	99.8	101.9	100.7	3.01	3.67	1.12	7.48	4.42	5.66	3.49	3.49	9.45	3.82	5.99	100.1
High	Q96T37	RNA-binding protein 15 [OS=Homo sapiens]	0	96.107	34	29	42	27	977	107.1	10.08	1.038	1.071	0.963	0.914	0.702	0.05	0.1	-0.05	-0.13	-0.51	0.804506	0.459906	0.302253	0.41295	0.210067	0.989351	0.944838	0.871925	0.946343	0.895698	108.9	112.4	104.9	101.6	96.3	75.9	8.6	2.64	2.87	6.17	1.73	7.17	4.28	3.41	3.63	3.9	5.79	112.7
High	P60953	Cell division control protein 42 homolog [OS=Homo sapiens]	0	54.267	50	9	42	8	191	21.2	6.55	1.066	1.066	1.049	1.026	0.948	0.09	0.09	0.07	0.04	-0.08	0.455728	0.502535	0.663434	0.973125	0.79271	0.936595	0.947594	0.988764	0.999822	0.999948	103.9	103.9	97.6	102.2	100	92.5	10.54	8.02	0.18	0.48	4.78	2.14	9.32	11.27	0.79	2.95	2.71	104
High	O75306	NADH dehydrogenase [ubiquinone] iron-sulfur protein 2, mitochondrial [OS=Homo sapiens]	0	101.361	48	18	42	18	463	52.5	7.55	1.024	1.017	0.999	1.054	1.273	0.03	0.02	0	0.08	0.35	0.913604	0.982648	0.788769	0.786988	0.370191	0.997702	0.999172	0.994869	0.999441	0.957686	99.8	96	93.7	93.6	98.8	118	5.1	6.83	3.85	10.09	8.77	4.77	1.1	1.04	6.16	2.5	3.99	91.7
High	Q14141	Septin-6 [OS=Homo sapiens]	0	109.094	57	25	42	14	434	49.7	6.67	1.085	1.03	1.063	1.051	1.046	0.12	0.04	0.09	0.07	0.07	0.225038	0.997809	0.500123	0.959044	0.916451	0.750378	0.999805	0.962047	0.999822	0.999948	105.1	98.3	94.2	101.7	101.5	99.2	7.32	6.41	8.49	8.19	9.92	8.94	4.21	2.01	1.02	3.78	0.94	95.1
High	Q92793	CREB-binding protein [OS=Homo sapiens]	0	126.073	16	31	42	16	2442	265.2	8.53	0.943	0.904	1.014	0.883	0.916	-0.08	-0.15	0.02	-0.18	-0.13	0.28414	0.0913066	0.926509	0.38814	0.80512	0.824917	0.427117	0.998905	0.930206	0.999948	103.1	95.1	106.2	107.6	92.3	95.8	2.76	8.11	3.47	8.25	5.74	4.57	0.68	1.38	6.8	0.85	1.37	98.1
High	Q9BVK6	Transmembrane emp24 domain-containing protein 9 [OS=Homo sapiens]	0	46.204	49	10	42	8	235	27.3	8.02	0.966	0.966	1.09	1.079	1.332	-0.05	-0.05	0.12	0.11	0.41	0.498586	0.512514	0.253743	0.610012	0.278482	0.939906	0.947594	0.816897	0.986194	0.911368	92.2	90.6	95	94.5	100.4	127.3	11.36	5.13	5.98	8.74	7.86	2.28	2.66	0.82	3.22	6.24	3.34	83.5
High	Q07666	KH domain-containing, RNA-binding, signal transduction-associated protein 1 [OS=Homo sapiens]	0	77.489	25	13	42	11	443	48.2	8.66	1.081	1.207	1.087	1.305	1.353	0.11	0.27	0.12	0.38	0.44	0.305468	0.00313114	0.274399	0.0690289	0.266847	0.845129	0.0304231	0.841557	0.489022	0.908366	98.7	98.7	84.9	100.1	110.8	106.8	4.49	3.34	9	8.77	2.13	15.21	4.84	0.99	3.55	6.38	6.59	91.7
High	P62910	Large ribosomal subunit protein eL32 [OS=Homo sapiens]	0	56.934	52	10	42	10	135	15.9	11.33	1.189	1.224	1.159	1.322	1.562	0.25	0.29	0.21	0.4	0.64	0.00332649	0.000814987	0.0218417	0.0482476	0.101647	0.035599	0.00980903	0.181681	0.389198	0.75168	96.8	98.9	80.8	93.7	105.6	124.2	1.65	6.59	1.95	0.83	2.8	6.22	1.53	0.77	0.3	0.55	0.53	96.1
High	Q9NW13	RNA-binding protein 28 [OS=Homo sapiens]	0	130.657	36	29	42	29	759	85.7	9.22	1.589	1.729	1.332	1.437	1.335	0.67	0.79	0.41	0.52	0.42	1e-17	1e-17	4.42937e-07	0.00821991	0.288619	6.72222e-16	4.87903e-16	2.0394e-05	0.112674	0.914568	113.4	123.9	70.5	93.9	102.7	95.7	17.85	5.4	3.13	9.24	8.1	11.3	1.9	3.96	9.62	2.12	7.8	117.3
High	O94913	Pre-mRNA cleavage complex 2 protein Pcf11 [OS=Homo sapiens]	0	88.622	21	30	42	30	1555	172.9	8.48	0.981	0.962	0.906	0.852	0.816	-0.03	-0.06	-0.14	-0.23	-0.29	0.574004	0.31326	0.0829622	0.222344	0.492325	0.955349	0.851651	0.447345	0.781049	0.999948	106.6	104.4	108.6	98.8	92.6	89	12.6	0.82	0.56	10.9	1.81	4.86	5.14	0.06	14	2.67	5.4	112.3
High	P20936	Ras GTPase-activating protein 1 [OS=Homo sapiens]	0	114.849	34	30	42	30	1047	116.3	6.54	0.993	1.031	1.017	0.896	0.775	-0.01	0.04	0.02	-0.16	-0.37	0.651317	0.939444	0.915007	0.366993	0.349736	0.974455	0.998542	0.998905	0.921035	0.946485	106.5	110.3	107.2	109	93	74.1	10.68	12.54	14.57	13.14	11.84	11.78	1.41	3.71	2.59	4.8	2.33	93.3
High	O96028	Histone-lysine N-methyltransferase NSD2 [OS=Homo sapiens]	0	135.53	27	32	42	31	1365	152.2	8.69	0.91	0.903	0.961	0.876	0.776	-0.14	-0.15	-0.06	-0.19	-0.37	0.085647	0.0674311	0.451349	0.329058	0.3739	0.440616	0.344753	0.950786	0.889448	0.958479	102.7	100	109	108.5	98.2	81.6	8.12	6.44	4.32	8.45	10.15	13.54	0.41	2.88	7.07	4.17	10.96	111.4
High	P23458	Tyrosine-protein kinase JAK1 [OS=Homo sapiens]	0	141.562	33	32	42	32	1154	133.2	7.55	1.004	0.888	0.864	0.733	0.573	0.01	-0.17	-0.21	-0.45	-0.8	0.714805	0.00851604	0.00444177	0.0159503	0.0473151	0.983005	0.0714261	0.0557525	0.178923	0.502406	112.2	107.3	118.6	105.3	87.1	69.5	18.43	6.53	4.4	21.33	4.68	20.22	4.42	2.73	21.49	8.94	3.18	130.6
High	P11177	Pyruvate dehydrogenase E1 component subunit beta, mitochondrial [OS=Homo sapiens]	0	119.605	54	15	42	15	359	39.2	6.65	1.034	1.031	1.06	1.101	1.196	0.05	0.04	0.08	0.14	0.26	0.779251	0.856875	0.545951	0.561333	0.533319	0.988207	0.996612	0.973567	0.978617	0.999948	96.6	98.6	93.6	96.6	101.9	112.8	3.3	3.6	2.7	3.87	3.9	2.13	0.32	5.59	0.03	1.73	1.1	96.5
High	P29590	Protein PML [OS=Homo sapiens]	0	104.605	28	26	42	26	882	97.5	6.21	0.926	1.025	0.91	1.036	1.17	-0.11	0.04	-0.14	0.05	0.23	0.140217	0.929024	0.0909698	0.911935	0.600404	0.597685	0.997751	0.474233	0.999441	0.999948	89.8	102.2	99.7	90.7	102.4	115.2	8.06	8.48	3.04	12.67	4.03	0.84	12.87	6.72	10.98	1.35	2.3	100.5
High	P00491	Purine nucleoside phosphorylase [OS=Homo sapiens]	0	79.239	58	14	42	14	289	32.1	6.95	1.014	1.034	1.075	1.078	1.058	0.02	0.05	0.1	0.11	0.08	0.956383	0.802432	0.410546	0.672174	0.875822	0.997702	0.994909	0.933293	0.997026	0.999948	99	100.1	94.3	102.1	103	101.6	4.41	1.84	2.29	2.75	1.92	1.78	1.58	0.1	1.05	0.68	2.49	99
High	O14981	TATA-binding protein-associated factor 172 [OS=Homo sapiens]	0	129.058	18	30	42	30	1849	206.8	6.52	1.011	0.98	0.913	0.659	0.54	0.02	-0.03	-0.13	-0.6	-0.89	0.817035	0.393076	0.0452049	0.00181173	0.0266846	0.991796	0.912001	0.301793	0.0336226	0.355078	120.5	115.8	117.2	107.1	76.1	63.3	14.05	2.75	3.04	7.63	3.47	10.6	2.55	1.04	13.16	0.7	13.5	122.6
High	Q8N1I0	Dedicator of cytokinesis protein 4 [OS=Homo sapiens]	0	118.614	19	36	42	36	1966	225.1	7.65	0.998	1.02	1.003	0.769	0.574	0	0.03	0	-0.38	-0.8	0.74512	0.899674	0.734456	0.0433858	0.0414434	0.987913	0.99745	0.990497	0.361216	0.466623	108.8	117.8	119.6	116.6	82.5	54.6	31.79	32.76	33.41	31.44	32.46	28.56	1.89	0.44	1.97	0.77	7.53	71.5
High	Q9BZK7	F-box-like/WD repeat-containing protein TBL1XR1 [OS=Homo sapiens]	0	98.598	48	16	42	12	514	55.6	5.55	0.978	1.023	1	1.027	0.962	-0.03	0.03	0	0.04	-0.06	0.410995	0.926154	0.689902	0.977745	0.827077	0.921616	0.99745	0.990497	0.999822	0.999948	96.8	103.1	100.2	100.5	102.8	96.6	7.04	4.3	4.25	2.86	0.65	0.75	1.78	0.3	0.07	4.74	6.8	106.9
High	Q9NYV4	Cyclin-dependent kinase 12 [OS=Homo sapiens]	0	143.853	25	32	42	28	1490	164.1	9.44	0.924	0.974	0.954	0.92	0.852	-0.11	-0.04	-0.07	-0.12	-0.23	0.100724	0.42131	0.314315	0.474678	0.532154	0.489616	0.924467	0.878163	0.969693	0.999948	101.1	103.6	105	100.2	98.4	91.9	5.9	1.91	2.48	3.69	2.38	1.64	7.26	0.82	5.22	0.63	1.79	103.5
High	P04920	Anion exchange protein 2 [OS=Homo sapiens]	0	97.167	21	23	42	23	1241	136.9	6.29	1.027	1.052	1.047	0.959	0.769	0.04	0.07	0.07	-0.06	-0.38	0.826974	0.602245	0.664396	0.714519	0.369652	0.991796	0.966965	0.988764	0.997026	0.957686	105.7	109.5	102.5	106	97.6	78.8	5.07	6.48	7.34	8.33	9.71	14.38	3.52	1.16	1.38	1.15	2.98	101.3
High	Q02539	Histone H1.1 [OS=Homo sapiens]	0	63.409	32	12	42	2	215	21.8	10.99	1.351	1.1	0.893	1.736	2.704	0.43	0.14	-0.16	0.8	1.43	0.0175535	0.364071	0.618623	0.0120363	0.0058124	0.137445	0.888147	0.985301	0.149425	0.121538	86.5	90.2	65.1	75.7	111.3	171.2	20.34	16.98	21.11	21.42	12.83	16.34	6	9.46	6.41	26.66	36.22	81.3
High	O14672	Disintegrin and metalloproteinase domain-containing protein 10 [OS=Homo sapiens]	0	115.552	41	28	42	28	748	84.1	7.77	0.94	0.899	1.051	1.048	1.288	-0.09	-0.15	0.07	0.07	0.37	0.181776	0.0369003	0.621018	0.840579	0.337844	0.686198	0.220918	0.985301	0.999441	0.94028	94.3	86.4	96.9	96.1	101.6	124.7	7.89	5.97	7.91	14.14	4.81	5.87	8.42	1.45	1.26	4.57	2.69	84.1
High	Q9Y4B5	Microtubule cross-linking factor 1 [OS=Homo sapiens]	0	122.885	20	37	42	36	1905	209.4	6.43	1.013	0.981	0.91	0.801	0.7	0.02	-0.03	-0.14	-0.32	-0.51	0.929429	0.611066	0.148745	0.103899	0.253841	0.997702	0.968575	0.634695	0.619098	0.905152	110	108	114.2	98.8	92.9	76	14.88	2.17	3.43	13.08	4.74	8.3	5.09	1.86	13.38	1.72	0.86	110.6
High	P68036	Ubiquitin-conjugating enzyme E2 L3 [OS=Homo sapiens]	0	67.85	79	11	42	11	154	17.9	8.51	1.059	1.019	1.072	1.076	1.054	0.08	0.03	0.1	0.11	0.08	0.550881	0.905213	0.413566	0.701781	0.863849	0.952376	0.99745	0.934097	0.997026	0.999948	103	99.4	96	103.2	100.3	98.2	0.92	1.93	2.31	3.21	2.92	3.7	0.4	0.99	1.82	2.11	4.64	102.3
High	Q9Y2K7	Lysine-specific demethylase 2A [OS=Homo sapiens]	0	116.153	26	28	42	28	1162	132.7	7.58	0.936	0.986	1.058	0.936	1.003	-0.1	-0.02	0.08	-0.09	0	0.140616	0.488676	0.571524	0.498025	0.955791	0.597982	0.947594	0.978106	0.974631	0.999948	97.1	97	100.6	106.4	94.7	104.1	4.26	1.35	3.57	8.11	8.51	9.01	1.99	2.56	2.01	3.82	1.78	92.7
High	Q9P275	Ubiquitin carboxyl-terminal hydrolase 36 [OS=Homo sapiens]	0	129.129	27	32	42	32	1123	122.8	9.7	0.988	1.01	0.973	0.941	0.848	-0.02	0.01	-0.04	-0.09	-0.24	0.5185	0.755789	0.363925	0.464941	0.464741	0.946909	0.992199	0.915869	0.9642	0.991212	100.9	103.1	104.2	102.7	99.1	89.9	10.01	6.37	3.69	2.83	4.87	2.06	5.89	2.18	1.96	4.49	1.47	100.3
High	Q12907	Vesicular integral-membrane protein VIP36 [OS=Homo sapiens]	0	97.648	49	15	42	15	356	40.2	6.95	1	0.985	1.055	1.067	1.301	0	-0.02	0.08	0.09	0.38	0.585158	0.347248	0.605489	0.872922	0.356947	0.960298	0.879502	0.9849	0.999441	0.951975	95.6	93.4	96	94.4	97.6	123	7.09	4.98	6.22	7.78	3.75	4.16	1.7	1.84	5.05	4.86	2.19	87
High	Q99497	Parkinson disease protein 7 [OS=Homo sapiens]	0	78.678	74	16	42	16	189	19.9	6.79	1.033	1.054	0.999	1.085	1.018	0.05	0.08	0	0.12	0.03	0.900084	0.630731	0.544987	0.75011	0.97236	0.997702	0.974773	0.973567	0.999441	0.999948	97.4	103.8	97.5	96.3	105.8	99.2	3.76	4.9	2.25	8.98	4.16	9.9	3.42	3.31	1.84	2.42	4.66	96.7
High	Q96PC5	Melanoma inhibitory activity protein 2 [OS=Homo sapiens]	0	107.549	18	27	42	26	1412	159.7	4.69	1.025	1.033	1.019	0.989	0.948	0.04	0.05	0.03	-0.02	-0.08	0.977175	0.930499	0.908994	0.719922	0.7859	0.999106	0.998307	0.998905	0.997026	0.999948	98.9	104.6	100.1	104.1	99	93.3	5.42	6.63	6.36	8.21	9.59	8.07	1.86	0.11	1.56	3.68	2.63	95.6
High	P62857	Small ribosomal subunit protein eS28 [OS=Homo sapiens]	0	35.419	78	7	42	7	69	7.8	10.7	0.95	0.928	1.187	0.915	0.935	-0.07	-0.11	0.25	-0.13	-0.1	0.452927	0.276254	0.0450573	0.66098	0.926326	0.935917	0.809302	0.301793	0.99348	0.999948	94	100	100.6	119.7	91.6	94.1	12.4	19.36	12.66	29.55	7.71	1.2	12.98	4.09	25.92	7.92	16.73	96.1
High	Q9H089	Large subunit GTPase 1 homolog [OS=Homo sapiens]	0	101.698	35	23	42	23	658	75.2	6.38	1.007	0.987	1.008	0.998	1.029	0.01	-0.02	0.01	0	0.04	0.974874	0.670893	0.962783	0.918163	0.861305	0.999106	0.977764	0.999935	0.999441	0.999948	101.3	97.8	99.1	101	98.9	101.9	5.17	7.84	5.04	5.58	6.96	6.36	1.75	2.28	1.7	2.93	0.65	106
High	Q6FI13	Histone H2A type 2-A [OS=Homo sapiens]	0	33.387	75	8	42	2	130	14.1	10.9	2.029	2.872	1.942	4.318	8.127	1.02	1.52	0.96	2.11	3.02	2.68263e-11	1e-17	9.87265e-09	7.99361e-15	3.91909e-13	1.24846e-09	4.87903e-16	6.78745e-07	1.13347e-12	1.01616e-10	60.1	58.7	29.6	70.5	140.6	240.5	65.37	24.9	61.05	40.12	20.04	26.98	122.23	23.68	33.72	64.71	98.68	20.7
High	O14976	Cyclin-G-associated kinase [OS=Homo sapiens]	0	128.069	28	33	41	33	1311	143.1	5.73	0.968	0.993	0.918	0.955	0.914	-0.05	-0.01	-0.12	-0.07	-0.13	0.323775	0.543841	0.0584978	0.539977	0.677579	0.863178	0.958914	0.357246	0.976606	0.999948	102.1	105.6	105.5	92.5	101.3	92.9	3.75	4.83	5.6	11.59	5.03	6.75	8.52	1.23	10.13	0.87	1.22	102.3
High	Q9H444	Charged multivesicular body protein 4b [OS=Homo sapiens]	0	89.13	67	19	41	19	224	24.9	4.82	0.94	0.932	0.709	0.723	0.414	-0.09	-0.1	-0.5	-0.47	-1.27	0.1327	0.08524	8.48575e-08	0.0152691	0.00126778	0.576995	0.408423	4.75359e-06	0.173209	0.0396331	115.1	119.6	128.3	90.9	92.9	53.2	29.02	2.62	2.67	29.24	9.45	17.54	5.35	4	37.59	0.39	8.49	125.5
High	Q5VT06	Centrosome-associated protein 350 [OS=Homo sapiens]	0	142.446	14	36	41	35	3117	350.7	6.33	0.982	0.842	0.71	0.751	0.722	-0.03	-0.25	-0.49	-0.41	-0.47	0.625387	0.00270569	3.4229e-07	0.0398422	0.248763	0.967961	0.0268975	1.60385e-05	0.340139	0.902523	116.9	99.5	118.4	87.4	88.9	88.8	30.57	0.45	3.16	28.38	2	8.56	0.94	3.19	36.06	4.04	13.95	123.9
High	Q13043	Serine/threonine-protein kinase 4 [OS=Homo sapiens]	0	119.223	52	25	41	19	487	55.6	5.07	0.994	0.983	0.858	0.897	0.739	-0.01	-0.02	-0.22	-0.16	-0.44	0.493318	0.346239	0.000872075	0.216157	0.223509	0.939906	0.878669	0.0150172	0.774744	0.89631	108.7	107.6	109.9	93.8	98.7	81.3	13.35	0.81	3.94	13.5	2.04	5.31	1.4	1.29	13.95	4.78	2.03	108.4
High	P04908	Histone H2A type 1-B/E [OS=Homo sapiens]	0	30.889	69	8	41	2	130	14.1	11.05	3.5	2.463	1.605	6.558	13.694	1.81	1.3	0.68	2.71	3.78	1e-17	1e-17	5.07144e-06	1e-17	1e-17	6.72222e-16	4.87903e-16	0.000184093	1.65e-15	3.63e-15	62	63.8	17.9	63	147.7	245.5	49.79	21.35	59.81	40.03	13.5	12.1	60.78	61.87	21.73	37.94	0.54	29.1
High	Q99459	Cell division cycle 5-like protein [OS=Homo sapiens]	0	124.32	37	27	41	27	802	92.2	8.18	1.085	1.087	1.171	1.08	0.991	0.12	0.12	0.23	0.11	-0.01	0.259833	0.292259	0.0160176	0.731957	0.941482	0.792866	0.828571	0.149393	0.998351	0.999948	103.5	102.3	92.8	110.2	100.2	90.9	6.12	3.59	6.86	7.36	1.21	1.24	10.9	2.09	2.08	0.22	1.53	102.5
High	P33241	Lymphocyte-specific protein 1 [OS=Homo sapiens]	0	92.368	76	19	41	19	339	37.2	4.74	1.107	1.078	1.108	1.11	1.011	0.15	0.11	0.15	0.15	0.02	0.081228	0.331053	0.130163	0.609014	0.971468	0.426835	0.866287	0.585816	0.986194	0.999948	105.1	100.3	93.4	103.5	103.2	94.5	4.37	3.21	1.07	8.67	4.49	5.04	6.44	1.33	6.98	5.32	0.61	97.8
High	Q7L0Y3	tRNA methyltransferase 10 homolog C [OS=Homo sapiens]	0	107.28	66	24	41	24	403	47.3	9.36	1.029	1.035	1.035	1.142	1.235	0.04	0.05	0.05	0.19	0.3	0.917137	0.864001	0.875771	0.444677	0.458971	0.997702	0.996612	0.998905	0.960031	0.991212	97.2	97.8	91.6	96	104.7	112.6	5.46	4.8	1.92	2.02	2.33	6.71	6.61	5.73	1.46	0.11	0.93	96.9
High	P62917	Large ribosomal subunit protein uL2 [OS=Homo sapiens]	0	75.418	70	20	41	20	257	28	11.03	1.109	1.188	1.227	1.256	1.315	0.15	0.25	0.3	0.33	0.39	0.136066	0.00843402	0.00509508	0.125227	0.322073	0.585768	0.0708037	0.0620642	0.663005	0.935	92.5	99.1	86.8	102.4	105.1	114.1	6.92	6.56	4.2	10.9	2.48	1.55	3.68	1.96	0.47	0.75	3.71	90.5
High	Q9BYX7	Putative beta-actin-like protein 3 [OS=Homo sapiens]	0	35.602	14	4	41	1	375	42	6.33	2.853	0.572	1.001	0.383	0.963	1.51	-0.81	0	-1.39	-0.05	1e-17	0.00515404	0.747483	0.00216939	0.788824	6.72222e-16	0.0471613	0.990954	0.0390619	0.999948	204.1	34.5	106.6	99.7	40.8	114.3	63.63	133.86	75.65	63.54	18.11	87.32	27.65	124.72	9.66	67.01	15.12	150.4
High	Q9Y2D5	A-kinase anchor protein 2 [OS=Homo sapiens]	0	155.472	36	27	41	27	859	94.6	5.11	1.075	0.954	1.002	0.862	0.631	0.1	-0.07	0	-0.21	-0.67	0.345901	0.169545	0.676379	0.158002	0.0555129	0.877098	0.638167	0.989795	0.714445	0.553045	112.7	105.5	108	112.6	90.4	70.9	3.36	5.52	3.48	8.28	5.81	14.34	2.2	2.43	5.33	3.76	7.52	110.1
High	Q00653	Nuclear factor NF-kappa-B p100 subunit [OS=Homo sapiens]	0	89.88	31	24	41	23	900	96.7	6.25	0.897	0.94	0.854	0.698	0.403	-0.16	-0.09	-0.23	-0.52	-1.31	0.0313327	0.130716	0.00826575	0.00765641	0.00119606	0.211199	0.54465	0.0903756	0.107391	0.0386267	116	117	124.4	106.2	86.3	50.1	9.52	0.85	2.46	6.51	5.77	20.36	9.08	1.59	10.84	4.83	27.2	118.7
High	Q8WVM8	Sec1 family domain-containing protein 1 [OS=Homo sapiens]	0	128.584	45	26	41	26	642	72.3	6.27	1.073	1.042	1.08	1.068	1.055	0.1	0.06	0.11	0.1	0.08	0.399915	0.792425	0.342271	0.775691	0.882431	0.914996	0.994909	0.900845	0.999441	0.999948	101.8	99.4	94.9	102.5	101.3	100.1	2.06	1.62	2.74	0.92	0.09	1.83	0.42	0.76	1.89	2.61	2.8	101.7
High	P12814	Alpha-actinin-1 [OS=Homo sapiens]	0	121.765	31	25	41	8	892	103	5.41	1.239	1.224	1.366	1.406	1.769	0.31	0.29	0.45	0.49	0.82	0.00539475	0.0334476	0.0029205	0.0394288	0.0355133	0.0540965	0.205231	0.0398549	0.339162	0.422389	99.2	98	74.7	89.5	108.3	130.3	27.95	19.16	14.08	13.54	15.75	9.87	24.8	6.39	4.87	5.61	2.11	64.5
High	Q9NQW7	Xaa-Pro aminopeptidase 1 [OS=Homo sapiens]	0	79.988	30	18	41	17	623	69.9	5.67	0.994	1.032	1.002	1.078	0.961	-0.01	0.05	0	0.11	-0.06	0.636949	0.920997	0.734158	0.719416	0.821394	0.970596	0.99745	0.990497	0.997026	0.999948	99	100	99.8	101.4	102.5	97.3	3.75	6.06	3.33	5.97	3.71	7.09	0.23	4.38	10.52	0.28	4.27	101.1
High	O15355	Protein phosphatase 1G [OS=Homo sapiens]	0	113.792	48	22	41	22	546	59.2	4.36	0.997	1.029	1.063	1.022	0.983	0	0.04	0.09	0.03	-0.02	0.484795	0.969065	0.505552	0.862041	0.88765	0.939906	0.999143	0.963094	0.999441	0.999948	101.1	104.5	101.5	105.7	95.5	91.8	1.86	7.52	5.93	4.37	7.56	5.92	1.23	4.83	3.03	6.55	2.16	102.6
High	Q15477	Superkiller complex protein 2 [OS=Homo sapiens]	0	121.313	33	32	41	32	1246	137.7	6.06	0.977	1.018	0.955	0.825	0.618	-0.03	0.03	-0.07	-0.28	-0.69	0.502197	0.939219	0.345645	0.130624	0.067788	0.939906	0.998542	0.902657	0.66981	0.615176	106.8	114.9	111.4	106.5	91.5	68.9	6.45	4.57	1.68	9.55	3.89	10.09	7.6	4.89	6.5	2.25	4.82	118.4
High	P57740	Nuclear pore complex protein Nup107 [OS=Homo sapiens]	0	110.395	32	27	41	27	925	106.3	5.43	0.961	0.941	0.966	1.062	1.227	-0.06	-0.09	-0.05	0.09	0.29	0.310073	0.14631	0.394979	0.79512	0.466258	0.850701	0.581645	0.925428	0.999441	0.991212	93.6	91.7	97.6	93.7	103.7	119.8	2	1.59	0.5	5.45	0.49	3.04	0.82	0.88	4.89	1.2	3.99	92.8
High	Q9Y6A5	Transforming acidic coiled-coil-containing protein 3 [OS=Homo sapiens]	0	101.254	34	28	41	28	838	90.3	5.05	0.914	0.691	0.872	0.582	0.533	-0.13	-0.53	-0.2	-0.78	-0.91	0.0380425	1.21343e-11	0.0054631	4.3189e-05	0.0211996	0.245196	4.45825e-10	0.0653197	0.00148462	0.307818	116.4	89.2	132.9	113.9	77.9	69.7	8.94	2.15	2.67	1.63	1.7	9.11	4.89	0.19	1.47	3.31	2.53	125.5
High	P07741	Adenine phosphoribosyltransferase [OS=Homo sapiens]	0	53.392	81	11	41	11	180	19.6	6.02	1.016	0.987	1.089	1.011	0.892	0.02	-0.02	0.12	0.02	-0.17	0.865701	0.757133	0.311745	0.929631	0.775844	0.997702	0.992199	0.877006	0.999441	0.999948	103.5	103	104.3	101.9	98.9	88.3	3.94	13.03	6.38	10.64	3.78	4.08	3.54	1.9	0.31	6.5	5.61	98.4
High	Q8IYB8	ATP-dependent RNA helicase SUPV3L1, mitochondrial [OS=Homo sapiens]	0	106.324	33	26	41	26	786	87.9	7.99	1.055	1.062	1.071	1.2	1.515	0.08	0.09	0.1	0.26	0.6	0.50439	0.49071	0.441346	0.245627	0.10408	0.941259	0.947594	0.945717	0.805011	0.753566	89.8	93.7	89.3	93.2	100.8	133.3	6.67	2.85	3.64	4.19	7.04	2.92	6.95	1.56	3.38	7.79	6.91	88
High	Q96HE7	ERO1-like protein alpha [OS=Homo sapiens]	0	105.899	59	21	41	20	468	54.4	5.68	1.071	1.087	1.078	1.233	1.495	0.1	0.12	0.11	0.3	0.58	0.402589	0.30827	0.34671	0.166854	0.148134	0.914996	0.848257	0.903924	0.725593	0.849958	90.6	93.8	88.8	92.2	107.9	126.7	8.24	5.43	5.95	8.39	7.36	4.55	6.49	0.8	8.72	2.22	0.06	86.4
High	Q8IWI9	MAX gene-associated protein [OS=Homo sapiens]	0	135.942	13	36	41	35	3065	336	6.9	0.859	0.836	0.778	0.692	0.559	-0.22	-0.26	-0.36	-0.53	-0.84	0.00363595	0.000795067	6.78846e-05	0.0075266	0.0327018	0.038502	0.00959472	0.00175514	0.105734	0.402017	109.4	106.4	127.3	99	86.8	71.2	19.48	6.7	1.59	10.14	5.02	8.1	6.22	4.54	13.99	2.33	13.76	110.7
High	Q14498	RNA-binding protein 39 [OS=Homo sapiens]	0	93.196	36	17	41	17	530	59.3	10.1	0.986	1.035	0.946	1.048	1.021	-0.02	0.05	-0.08	0.07	0.03	0.455569	0.866223	0.134595	0.934977	0.990982	0.936595	0.996612	0.597659	0.999441	0.999948	99.1	103.6	96.9	92	101.5	106.9	12.92	7.41	5.34	4.61	5.5	4.95	5.3	4.84	0.62	0.09	1.6	104.4
High	Q9UN37	Vacuolar protein sorting-associated protein 4A [OS=Homo sapiens]	0	97.083	54	23	41	17	437	48.9	7.8	0.964	0.983	0.822	1.033	0.962	-0.05	-0.02	-0.28	0.05	-0.06	0.663489	0.834744	0.0275018	0.745841	0.990187	0.976773	0.996612	0.215526	0.999441	0.999948	101.6	102.8	105.5	82.5	107	100.6	16.07	1.76	3.34	15.57	1.17	3.91	11.51	3.11	19.89	4.83	3.27	105.4
High	Q92804	TATA-binding protein-associated factor 2N [OS=Homo sapiens]	0	78.693	35	16	41	14	592	61.8	8.02	1.063	1.092	1.043	0.826	0.41	0.09	0.13	0.06	-0.28	-1.29	0.431422	0.236961	0.684485	0.161131	0.00423262	0.927826	0.760988	0.990357	0.718558	0.0972431	114.6	120.7	107.9	120.9	89.1	46.8	2.1	2.51	5.61	4.15	8.52	23.57	8.81	4.84	1.63	16.63	3.82	113.2
High	O95239	Chromosome-associated kinesin KIF4A [OS=Homo sapiens]	0	126.729	28	31	41	30	1232	139.8	6.27	0.87	0.875	0.785	0.789	0.677	-0.2	-0.19	-0.35	-0.34	-0.56	0.00283917	0.0033725	4.49504e-06	0.0404139	0.10859	0.0310802	0.0323525	0.000165823	0.343084	0.759208	103.6	104.1	119	101	93.8	78.5	28.76	11.15	6.62	17.38	15.07	15.8	14.01	5.11	14.75	8.78	11.34	126.1
High	P23378	Glycine dehydrogenase (decarboxylating), mitochondrial [OS=Homo sapiens]	0	130.146	36	29	41	29	1020	112.7	7.11	0.988	0.985	1.067	1.139	1.449	-0.02	-0.02	0.09	0.19	0.54	0.485725	0.431069	0.491101	0.463674	0.174092	0.939906	0.930929	0.962047	0.963367	0.876906	90.3	89.7	89.2	97.5	104.1	129.2	7.56	1.8	1.5	5.62	2.24	4.74	5.12	0.51	3.9	1.59	1.34	90.2
High	P61586	Transforming protein RhoA [OS=Homo sapiens]	0	78.779	72	12	41	10	193	21.8	6.1	1.038	0.981	1.133	1.013	0.917	0.05	-0.03	0.18	0.02	-0.13	0.789837	0.388593	0.0704162	0.853714	0.703612	0.988385	0.908176	0.405807	0.999441	0.999948	104.3	100	96.6	106.6	99.5	93	7.45	7.98	4.12	9.14	3.28	4.84	10.05	6.55	0.12	1.76	0.71	106.5
High	Q9NTZ6	RNA-binding protein 12 [OS=Homo sapiens]	0	85.45	20	18	41	18	932	97.3	8.63	1.036	1.019	0.89	1.067	0.997	0.05	0.03	-0.17	0.09	0	0.753862	0.975249	0.0556659	0.727973	0.942627	0.987913	0.999172	0.345769	0.997031	0.999948	103.5	101.8	99.9	88.9	105.2	100.8	13.21	1.49	1.49	11.45	3.5	2.56	1.99	3.34	11.08	3.75	0.76	104.2
High	P61019	Ras-related protein Rab-2A [OS=Homo sapiens]	0	54.417	56	11	41	4	212	23.5	6.54	1.03	1.088	1.044	1.147	1.296	0.04	0.12	0.06	0.2	0.37	0.689866	0.254664	0.635194	0.380538	0.321896	0.98189	0.78368	0.985301	0.928327	0.934785	93.2	97.4	93.6	94	106.1	115.8	2.57	2.65	2.69	6.11	0.84	5.07	0.31	0.1	5.7	1.73	2.56	91.2
High	Q8IXB1	DnaJ homolog subfamily C member 10 [OS=Homo sapiens]	0	131.457	40	26	41	26	793	91	7.18	1.089	0.997	1.095	1.19	1.364	0.12	-0.01	0.13	0.25	0.45	0.254962	0.623923	0.234678	0.270065	0.248646	0.787897	0.972879	0.790153	0.834471	0.902523	97.1	88.8	89.1	97.6	106	121.5	12.38	13.54	5.88	11.03	10.11	10.39	5.91	7.1	6.46	2.75	5.01	94.2
High	Q9BQ52	Zinc phosphodiesterase ELAC protein 2 [OS=Homo sapiens]	0	125.288	39	26	41	26	826	92.2	7.9	0.941	0.965	1.064	0.924	1.011	-0.09	-0.05	0.09	-0.11	0.02	0.0650338	0.178772	0.490209	0.303245	0.978165	0.369094	0.65896	0.962047	0.863863	0.999948	97.9	98.3	101.9	105.2	96.6	100	4.03	2.05	2.74	8.84	4.01	6.8	0.71	7	5.18	6.64	7.12	97.5
High	O75439	Mitochondrial-processing peptidase subunit beta [OS=Homo sapiens]	0	113.825	53	23	41	22	489	54.3	6.83	1.014	1.029	1.039	1.15	1.329	0.02	0.04	0.06	0.2	0.41	0.858276	0.989526	0.802535	0.381903	0.29722	0.997702	0.999172	0.996048	0.928327	0.919458	95	94.8	92.1	93.9	101.8	122.4	5.78	8.6	3.07	1.6	2.87	1.36	4.43	7.48	1.61	0.49	3.64	86.7
High	P50416	Carnitine O-palmitoyltransferase 1, liver isoform [OS=Homo sapiens]	0	101.07	31	22	41	22	773	88.3	8.65	1.007	1.035	1.056	1.156	1.398	0.01	0.05	0.08	0.21	0.48	0.945203	0.793195	0.558674	0.37692	0.225592	0.997702	0.994909	0.975653	0.927179	0.897186	88	95.5	91.1	93.1	103.9	128.4	11.38	8.45	9.45	8.02	6.33	3.01	3.97	1.98	8.81	3.65	4.75	81.9
High	Q9Y385	Ubiquitin-conjugating enzyme E2 J1 [OS=Homo sapiens]	0	85.325	42	15	41	15	318	35.2	6.74	0.972	0.841	1.015	1.043	1.239	-0.04	-0.25	0.02	0.06	0.31	0.344216	0.000346416	0.887978	0.924259	0.449827	0.875616	0.00460282	0.998905	0.999441	0.989005	96.1	80.3	98.1	103.6	100	121.9	4.07	14.46	7.29	13.61	13.71	8.14	1.07	2.52	10.22	3.51	4.57	98.8
High	Q9Y2L5	Trafficking protein particle complex subunit 8 [OS=Homo sapiens]	0	106.632	23	27	41	27	1435	160.9	6.87	1.038	1.007	1.007	0.969	0.926	0.05	0.01	0.01	-0.04	-0.11	0.65029	0.921439	0.934901	0.78968	0.824255	0.974455	0.99745	0.998905	0.999441	0.999948	104.4	102.2	101.5	100.3	97.6	94	1.89	1.58	3.39	2.67	1.12	4.92	0.65	0.43	2.94	2.73	0.49	105.4
High	Q96FV9	THO complex subunit 1 [OS=Homo sapiens]	0	108.348	41	25	40	25	657	75.6	4.98	1.187	1.172	1.222	1.48	1.78	0.25	0.23	0.29	0.57	0.83	0.00866313	0.0194214	0.00434242	0.0036891	0.0297931	0.0789336	0.135264	0.054885	0.0595705	0.379216	88.7	92.5	74.7	104.5	113.7	125.9	10.22	8.13	14.33	18.97	3.47	5.45	27.8	0.52	11.4	13.23	1.86	85
High	Q12769	Nuclear pore complex protein Nup160 [OS=Homo sapiens]	0	115.214	25	26	40	26	1436	162	5.5	1.052	0.984	1.023	1.036	1.227	0.07	-0.02	0.03	0.05	0.3	0.529926	0.561406	0.921991	0.886831	0.4577	0.949284	0.961428	0.998905	0.999441	0.991212	97.9	95.3	94.7	96.9	100.4	114.8	1.98	1.47	4.16	0.47	1.92	1.33	5.58	0.07	3.99	1.27	6.52	100.1
High	O00159	Unconventional myosin-Ic [OS=Homo sapiens]	0	111.664	31	31	40	31	1063	121.6	9.41	1.056	1.1	1.017	0.984	0.777	0.08	0.14	0.02	-0.02	-0.36	0.495533	0.209488	0.998728	0.810346	0.369941	0.939906	0.717438	0.999935	0.999441	0.957686	99.9	114.2	103.7	105.6	102.1	74.6	14.37	9.57	14.47	12.43	11.94	6.53	3.56	6.04	9.84	0.1	7.73	93.9
High	Q99543	DnaJ homolog subfamily C member 2 [OS=Homo sapiens]	0	120.843	46	28	40	28	621	72	8.7	1.043	1.047	0.978	0.963	0.857	0.06	0.07	-0.03	-0.05	-0.22	0.729033	0.729895	0.419068	0.600093	0.495486	0.986421	0.985382	0.935098	0.986194	0.999948	107	105.2	101.9	99.7	98.1	88	5.75	1.37	1.66	4.32	4.6	4.21	4.38	1.61	3.85	2.83	1.76	109.6
High	P41227	N-alpha-acetyltransferase 10 [OS=Homo sapiens]	0	77.639	63	14	40	14	235	26.4	5.64	0.988	0.966	0.99	1.013	0.877	-0.02	-0.05	-0.01	0.02	-0.19	0.517882	0.259268	0.528479	0.861978	0.571623	0.946909	0.789284	0.97025	0.999441	0.999948	103.6	100.4	102.4	100.8	103.7	89.1	4.32	1.27	1.58	2.88	3.29	5.29	5.03	1.23	4.33	3.97	6.85	106.2
High	P10155	RNA-binding protein RO60 [OS=Homo sapiens]	0	74.013	41	20	40	20	538	60.6	8.03	0.98	1.028	0.92	0.85	0.746	-0.03	0.04	-0.12	-0.24	-0.42	0.2914	0.977907	0.0308549	0.081497	0.237407	0.831838	0.999172	0.234087	0.543688	0.897186	108.9	110.4	111.5	96.7	94.7	77.8	4.58	6.04	6.84	12.87	5.43	8.28	10.94	4.12	8.87	1.63	1.94	107.4
High	Q9NXH9	tRNA (guanine(26)-N(2))-dimethyltransferase [OS=Homo sapiens]	0	76.194	31	18	40	18	659	72.2	7.64	0.96	1.008	1.013	0.971	0.994	-0.06	0.01	0.02	-0.04	-0.01	0.510738	0.989404	0.942705	0.873634	0.944439	0.94473	0.999172	0.998905	0.999441	0.999948	96.7	101.6	100.7	100.5	100.4	100.1	3.86	1.5	6.01	3.46	3.06	2.85	1.17	5.26	1.12	4.95	3.08	94.4
High	O75694	Nuclear pore complex protein Nup155 [OS=Homo sapiens]	0	111.023	23	27	40	27	1391	155.1	6.16	0.97	1.038	0.981	1.091	1.212	-0.04	0.05	-0.03	0.13	0.28	0.401048	0.823848	0.572716	0.637447	0.50156	0.914996	0.995721	0.978106	0.99195	0.999948	92.8	97.3	95.4	94.9	104.1	115.5	2.74	8.39	1.61	6.56	5.42	1.62	3.06	2.11	10.91	4.26	0.04	94.7
High	P08559	Pyruvate dehydrogenase E1 component subunit alpha, somatic form, mitochondrial [OS=Homo sapiens]	0	77.232	40	19	40	17	390	43.3	8.06	0.998	1.066	1.002	1.153	1.34	0	0.09	0	0.21	0.42	0.616315	0.498939	0.636094	0.405288	0.296804	0.964993	0.947594	0.985301	0.939807	0.919242	89.8	97.8	91	89.6	110	121.9	4.68	2.81	4.25	7.8	3.2	0.72	2.73	1.25	10.03	0.79	4.86	89.3
High	P57772	Selenocysteine-specific elongation factor [OS=Homo sapiens]	0	78.373	35	19	40	19	596	65.3	8.35	0.976	1.036	1.015	0.95	0.776	-0.04	0.05	0.02	-0.07	-0.37	0.383405	0.880214	0.894429	0.52595	0.285308	0.905146	0.996612	0.998905	0.976606	0.912	101.9	108.2	104.4	106	98.6	81	4.15	3.97	1.56	3.01	3.48	5.82	0.5	1.24	0.1	1.71	4.05	108.5
High	Q7KZI7	Serine/threonine-protein kinase MARK2 [OS=Homo sapiens]	0	111.532	32	27	40	20	788	87.9	9.72	1.041	1.03	0.945	0.961	0.797	0.06	0.04	-0.08	-0.06	-0.33	0.692589	0.873561	0.278128	0.672392	0.424083	0.98227	0.996612	0.845353	0.997026	0.982208	108.1	107.5	103.8	98.1	99.7	82.8	10.75	4.1	4.24	9.91	3.27	13.5	11.07	0.52	6.87	2.58	5.46	107.5
High	Q969G3	SWI/SNF-related matrix-associated actin-dependent regulator of chromatin subfamily E member 1 [OS=Homo sapiens]	0	80.323	45	21	40	20	411	46.6	4.88	0.956	1.013	0.939	1.007	0.997	-0.06	0.02	-0.09	0.01	0	0.285624	0.901588	0.251818	0.949655	0.955692	0.826543	0.99745	0.814654	0.999441	0.999948	93.5	105.9	99.6	93.6	103	104.3	5.94	3.59	4.58	4.48	4.53	6.21	3.65	1.27	8.36	3.16	0.43	100
High	Q14160	Protein scribble homolog [OS=Homo sapiens]	0	105.592	22	31	40	29	1630	174.8	5.07	0.997	0.999	0.921	0.927	0.786	0	0	-0.12	-0.11	-0.35	0.734835	0.720652	0.155784	0.497305	0.369177	0.987506	0.984879	0.6488	0.974631	0.957686	102.7	107.7	110.5	93.4	101.8	84	8.43	6.19	5.32	11.66	4.96	5.33	2.24	5.46	9.84	0.64	1.05	102.7
High	O43314	Inositol hexakisphosphate and diphosphoinositol-pentakisphosphate kinase 2 [OS=Homo sapiens]	0	117.314	25	31	40	25	1243	140.3	8.22	1.026	0.994	0.931	0.713	0.427	0.04	-0.01	-0.1	-0.49	-1.23	0.886097	0.667091	0.191931	0.00993752	0.00252158	0.997702	0.977764	0.724832	0.130511	0.0661369	112.1	118	116.4	115	85.8	52.7	11.25	5.26	6.11	11.31	2.11	24.75	2.84	2.86	9.01	4.05	32.18	130.6
High	Q9Y5L0	Transportin-3 [OS=Homo sapiens]	0	108.811	35	28	40	27	923	104.1	5.57	1.019	1.02	1.045	0.73	0.744	0.03	0.03	0.06	-0.45	-0.43	0.934645	0.916908	0.711202	0.0173534	0.248146	0.997702	0.99745	0.990497	0.188602	0.902523	109.6	113.7	107.6	110.9	77.7	80.6	2.66	2.63	4.57	9.63	4.87	5.34	2.18	2.77	6.31	0.54	3	108.7
High	P42765	3-ketoacyl-CoA thiolase, mitochondrial [OS=Homo sapiens]	0	103.289	64	23	40	23	397	41.9	8.09	1.092	1.046	1.044	1.241	1.467	0.13	0.06	0.06	0.31	0.55	0.232339	0.671684	0.714196	0.155688	0.160533	0.760632	0.977764	0.990497	0.711773	0.864197	91.9	92.6	90.6	94.5	104.4	125.9	11.11	6.24	5.39	6.44	7.65	5.45	10.43	2.58	0.86	2.39	1.26	90
High	Q6VY07	Phosphofurin acidic cluster sorting protein 1 [OS=Homo sapiens]	0	87.128	24	18	40	18	963	104.8	7.74	1.037	1.034	0.969	0.986	0.855	0.05	0.05	-0.05	-0.02	-0.23	0.698445	0.811629	0.476254	0.835424	0.584886	0.982799	0.995574	0.959937	0.999441	0.999948	104.7	108.2	101	97.9	101.5	86.7	1.76	2.77	5.72	9.65	4.34	6.79	0.97	5.45	3.61	2.24	0.56	103
High	Q92888	Rho guanine nucleotide exchange factor 1 [OS=Homo sapiens]	0	111.916	35	28	40	28	912	102.4	5.66	1.054	1.031	0.99	0.816	0.582	0.08	0.04	-0.01	-0.29	-0.78	0.583649	0.960844	0.561307	0.0659375	0.0435953	0.959275	0.998542	0.976133	0.479476	0.478968	106.3	115.2	110.5	112.7	89.2	66.2	7.18	12.76	9.02	16.98	4.49	15.32	7.94	1.58	13.19	6	10.13	123.7
High	P08195	Amino acid transporter heavy chain SLC3A2 [OS=Homo sapiens]	0	116.219	41	22	40	22	630	68	5.01	0.952	1.026	0.995	0.85	0.646	-0.07	0.04	-0.01	-0.23	-0.63	0.147546	0.993853	0.564041	0.0943117	0.0687258	0.615056	0.999805	0.976451	0.586218	0.61983	109.1	109.9	107.1	106.2	98	69.8	4.19	9.25	7.11	9.19	5.36	5.93	6.22	1.35	2.01	2.68	14.55	106.9
High	P32969	Large ribosomal subunit protein uL6 [OS=Homo sapiens]	0	91.184	72	15	40	15	192	21.9	9.95	1.122	1.12	1.086	1.24	1.435	0.17	0.16	0.12	0.31	0.52	0.0523934	0.073074	0.27905	0.162063	0.192663	0.316769	0.367089	0.845817	0.719743	0.893296	94.6	96.3	85.9	93.3	106.6	123.3	2.66	2.4	1.14	3.7	1.12	5.44	0.77	1.39	6.93	0.58	2.83	95.1
High	P42331	Rho GTPase-activating protein 25 [OS=Homo sapiens]	0	96.241	40	29	40	28	645	73.4	6.37	1.012	1.018	1	0.958	0.905	0.02	0.03	0	-0.06	-0.14	0.942986	0.993493	0.830615	0.651647	0.721368	0.997702	0.999805	0.998885	0.993298	0.999948	103.1	101.1	100.2	99.7	103.1	92.8	3.3	6.39	6.21	7.55	5.21	4.53	2.48	1.35	0.74	3.55	3.29	98.3
High	Q9UGP8	Translocation protein SEC63 homolog [OS=Homo sapiens]	0	124.906	40	26	40	26	760	87.9	5.31	1.039	1.049	1.048	1.215	1.415	0.05	0.07	0.07	0.28	0.5	0.784524	0.712631	0.677174	0.199315	0.208023	0.988207	0.984506	0.989795	0.75429	0.895698	91.9	90.2	88.4	92.6	107.4	129.4	1.48	6.56	5.89	12.44	3.66	8.57	3.8	1.6	3.71	2.1	5.08	92.5
High	O14802	DNA-directed RNA polymerase III subunit RPC1 [OS=Homo sapiens]	0	132.489	31	33	40	32	1390	155.5	8.48	1.027	1.035	1.039	0.985	0.943	0.04	0.05	0.05	-0.02	-0.09	0.81216	0.775806	0.750904	0.881293	0.854405	0.990444	0.994909	0.990954	0.999441	0.999948	100	103.3	101.1	101.8	99.4	94.3	3.3	3.51	4.42	4.4	2.55	2.36	0.3	0.74	0.05	0.29	1.71	97.5
High	Q9BZH6	WD repeat-containing protein 11 [OS=Homo sapiens]	0	109.292	26	28	40	28	1224	136.6	6.92	1.009	1.046	1.004	0.968	0.904	0.01	0.06	0.01	-0.05	-0.15	0.890507	0.740546	0.784639	0.731018	0.687266	0.997702	0.986996	0.992935	0.997892	0.999948	102.3	107.1	101.3	102.9	96.7	89.7	12.35	13.14	14.69	15.16	12.99	14.85	3.61	1.56	1.25	2.13	0.47	88.4
High	Q14139	Ubiquitin conjugation factor E4 A [OS=Homo sapiens]	0	95.29	27	25	40	25	1066	122.5	5.24	1.037	0.986	1.037	0.971	0.96	0.05	-0.02	0.05	-0.04	-0.06	0.815332	0.470277	0.824513	0.624643	0.816775	0.991044	0.946813	0.997627	0.99195	0.999948	102.1	96.9	101.7	104.1	98.4	96.8	2.77	3.7	4.29	2.1	2.39	3.1	3.75	0.66	2.85	1.5	2.01	101.3
High	Q9P0K7	Ankycorbin [OS=Homo sapiens]	0	99.303	28	29	40	29	980	110	6.21	0.996	0.984	0.994	1.041	0.959	-0.01	-0.02	-0.01	0.06	-0.06	0.636834	0.453821	0.621765	0.936766	0.813605	0.970596	0.941228	0.985301	0.999441	0.999948	100.4	97.7	102.7	99.4	101.7	98.1	5.85	3.81	5.49	5.73	5.71	8.19	9.14	5.07	1.22	0.57	0.6	104.6
High	Q13162	Peroxiredoxin-4 [OS=Homo sapiens]	0	57.757	51	11	40	8	271	30.5	6.29	0.982	0.924	1.026	1.07	1.395	-0.03	-0.11	0.04	0.1	0.48	0.56083	0.101433	0.873776	0.7096	0.200131	0.953084	0.460483	0.998905	0.997026	0.894115	95.5	90.2	93.3	95.7	99.8	125.3	38.7	8.59	10.68	2.83	19.15	12.55	20.47	6.89	10.08	18.24	10.58	97.9
High	O95433	Activator of 90 kDa heat shock protein ATPase homolog 1 [OS=Homo sapiens]	0	94.071	70	20	40	20	338	38.3	5.53	0.99	1.035	1.059	1.037	0.994	-0.01	0.05	0.08	0.05	-0.01	0.723914	0.772707	0.526027	0.900639	0.998345	0.986421	0.994655	0.969467	0.999441	0.999948	97.5	101.9	98.5	103.3	101.1	97.7	4.94	4.25	1.13	2.8	2.34	0.29	4.46	4.12	0.49	2.89	1.1	97.9
High	Q9H171	Z-DNA-binding protein 1 [OS=Homo sapiens]	0	71.428	41	15	40	15	429	46.3	6.77	1.05	1.033	0.875	0.858	0.669	0.07	0.05	-0.19	-0.22	-0.58	0.484274	0.73833	0.0611749	0.257788	0.209832	0.939906	0.986051	0.368878	0.822584	0.895698	113	111.2	110.3	96.5	95.3	73.8	11.46	1.96	1.68	14.75	3.53	9.26	1.44	0.21	9.42	3.17	6.59	117.1
High	Q9H6T3	RNA polymerase II-associated protein 3 [OS=Homo sapiens]	0	102.208	39	26	40	26	665	75.7	6.84	0.971	0.934	0.962	0.972	0.942	-0.04	-0.1	-0.06	-0.04	-0.09	0.317933	0.0752584	0.226937	0.580523	0.765177	0.858448	0.374739	0.78099	0.983976	0.999948	101.4	96.5	103.8	99.8	100.8	97.7	3.17	1.21	0.89	2.77	1.33	4.92	1.77	1.52	4.5	1.56	7.44	102.2
High	P22307	Sterol carrier protein 2 [OS=Homo sapiens]	0	94.356	32	20	40	20	547	59	6.89	1.08	1.05	1.068	1.171	1.495	0.11	0.07	0.1	0.23	0.58	0.239544	0.690999	0.444372	0.340032	0.143883	0.768434	0.978596	0.946464	0.896511	0.848982	96.7	94.2	85.6	92.8	106.2	124.5	7.1	8.2	4.39	4.48	5.76	7.37	6.7	7.22	4.57	2.4	2.48	99.1
High	O43148	mRNA cap guanine-N7 methyltransferase [OS=Homo sapiens]	0	108.394	43	26	40	26	476	54.8	6.61	1.017	1.027	0.979	0.956	0.897	0.02	0.04	-0.03	-0.07	-0.16	0.886399	0.941677	0.356204	0.480286	0.622591	0.997702	0.998542	0.910552	0.97033	0.999948	102	105.2	102.4	100	99.8	90.6	2.26	2.71	5.41	8.59	5.85	5.91	2.2	2.88	0.32	0.88	1.23	99.6
High	Q9P289	Serine/threonine-protein kinase 26 [OS=Homo sapiens]	0	88.046	45	19	40	10	416	46.5	5.29	1.018	1.023	0.905	0.986	0.788	0.03	0.03	-0.14	-0.02	-0.34	0.970984	0.958001	0.0762691	0.799906	0.380398	0.99826	0.998542	0.426984	0.999441	0.961642	102.6	105.1	101.8	103.6	101.2	85.8	15	7.51	7.15	15.19	7.87	12.25	4.46	1.23	19.93	2.61	9.47	119.8
High	P55010	Eukaryotic translation initiation factor 5 [OS=Homo sapiens]	0	75.876	49	18	40	18	431	49.2	5.58	1.09	1.039	1.106	1.064	1.192	0.12	0.06	0.15	0.09	0.25	0.216412	0.682539	0.206381	0.7031	0.488227	0.742741	0.977852	0.75028	0.997026	0.997897	100.3	95.7	92.6	102.4	98	111.1	4.45	4.34	0.6	2.62	3.15	3.15	3.75	5.55	2.9	4.07	2.21	100.5
High	Q9UKJ3	G patch domain-containing protein 8 [OS=Homo sapiens]	0	111.498	19	25	40	25	1502	164.1	8.66	0.963	1.004	0.823	0.917	0.928	-0.05	0.01	-0.28	-0.13	-0.11	0.345999	0.799514	0.00161897	0.435349	0.812209	0.877098	0.994909	0.0248598	0.958513	0.999948	103.3	106.3	105.8	87.1	98	99.6	19.04	3.09	1.34	17.13	1.59	4.34	10.51	4.66	21.68	0.46	2.77	110.4
High	Q96JB5	CDK5 regulatory subunit-associated protein 3 [OS=Homo sapiens]	0	92.163	37	20	40	20	506	56.9	4.75	0.977	0.972	1.007	1.085	1.247	-0.03	-0.04	0.01	0.12	0.32	0.611203	0.506608	0.97494	0.616089	0.37947	0.963655	0.947594	0.999935	0.988509	0.960532	91.2	93.7	96.4	94	104.4	120.2	8	2.26	4.13	5.65	3.15	1.51	4.4	1.06	8.25	0.31	6	90.3
High	Q9UNE7	E3 ubiquitin-protein ligase CHIP [OS=Homo sapiens]	0	79.597	59	19	40	19	303	34.8	5.87	0.996	0.986	1.022	0.896	0.804	-0.01	-0.02	0.03	-0.16	-0.32	0.871879	0.764887	0.852847	0.546103	0.545455	0.997702	0.993568	0.998905	0.978617	0.999948	103.9	104.4	105.6	106.7	93.5	86	2.06	5.37	1.26	4.18	1.96	3.63	2.24	0.44	0.14	2.86	2.63	104.2
High	Q96SB4	SRSF protein kinase 1 [OS=Homo sapiens]	0	90.464	29	18	40	15	655	74.3	6.16	0.992	0.941	0.999	0.952	1.079	-0.01	-0.09	0	-0.07	0.11	0.876714	0.38327	0.947954	0.815473	0.755215	0.997702	0.904406	0.998905	0.999441	0.999948	101.1	95.9	99.7	99.6	96	107.6	6.36	9.24	3.32	6.84	5.72	7.51	5.21	8.11	4.62	1.65	2.34	102.7
High	Q86TI2	Dipeptidyl peptidase 9 [OS=Homo sapiens]	0	98.4	35	24	40	24	863	98.2	6.46	1.045	0.978	1.032	1.018	0.927	0.06	-0.03	0.05	0.03	-0.11	0.633101	0.470326	0.817756	0.9986	0.796173	0.970178	0.946813	0.996836	0.999918	0.999948	103.9	101.1	98.2	101.3	103.5	92	3.94	5.3	3.73	2.25	3.18	6.77	2.62	5.61	6.41	0.53	7.57	100.2
High	Q9NZL9	Methionine adenosyltransferase 2 subunit beta [OS=Homo sapiens]	0	89.432	58	20	40	20	334	37.5	7.36	1.073	1.071	1.06	1.047	1.039	0.1	0.1	0.08	0.07	0.05	0.395675	0.460953	0.532503	0.882453	0.924488	0.911359	0.946199	0.970577	0.999441	0.999948	101.8	102.2	95.4	101.9	99.6	99.1	4.82	1.92	0.71	7.55	1.39	2.42	6.09	1.13	9.29	0.44	3.62	97.1
High	Q9Y6Y8	SEC23-interacting protein [OS=Homo sapiens]	0	97.185	27	29	40	29	1000	111	5.54	1.035	1.018	1.013	1.034	1.054	0.05	0.03	0.02	0.05	0.08	0.841885	0.845324	0.77166	0.929867	0.891721	0.997702	0.996612	0.992119	0.999441	0.999948	100	101.7	96.6	98.7	99.8	103.2	1.83	4.96	4.47	2.4	3.13	2.38	3.32	1.5	2.15	1.14	6.58	99.5
High	Q9H6S0	3'-5' RNA helicase YTHDC2 [OS=Homo sapiens]	0	119.438	24	31	40	31	1430	160.1	8.4	0.973	0.94	0.937	0.932	0.896	-0.04	-0.09	-0.09	-0.1	-0.16	0.509687	0.187699	0.227606	0.539374	0.726381	0.944648	0.676744	0.78195	0.976606	0.999948	101.9	100.6	104.7	100.7	97.6	94.6	4.88	1.57	2.36	7.1	3.59	9.73	2.01	0.26	5.67	0.9	3.12	107.8
High	O00764	Pyridoxal kinase [OS=Homo sapiens]	0	77.489	49	15	40	15	312	35.1	6.13	1.01	1.044	1.028	1.044	1.013	0.01	0.06	0.04	0.06	0.02	0.953526	0.685617	0.869742	0.852926	0.944371	0.997702	0.97834	0.998905	0.999441	0.999948	98.2	103.1	97.2	100.5	102.6	98.4	3.39	7.65	8.89	8.81	8.98	12.07	6.2	2.35	0.3	0.13	1.02	95.6
High	P99999	Cytochrome c [OS=Homo sapiens]	0	82.808	66	12	40	12	105	11.7	9.57	1.04	1.032	0.94	1.094	1.188	0.06	0.05	-0.09	0.13	0.25	0.76018	0.91194	0.106692	0.683734	0.544029	0.987913	0.99745	0.526078	0.997026	0.999948	97	99.6	96.5	88.6	105.6	112.9	16.32	22.47	5.94	14.36	11.6	3.58	7.15	2.57	8.9	4.14	2.3	95.3
High	Q16576	Histone-binding protein RBBP7 [OS=Homo sapiens]	0	85.985	41	15	39	9	425	47.8	5.05	0.968	0.93	0.998	0.964	1.003	-0.05	-0.1	0	-0.05	0.01	0.265435	0.0619208	0.583018	0.544296	0.956809	0.79699	0.324628	0.982953	0.977503	0.999948	100.2	96.6	103.5	99.7	100.8	99.1	1.93	1.12	4.5	5.25	2.68	6.83	2.25	6.02	1.6	1.45	1.81	96.3
High	P11908	Ribose-phosphate pyrophosphokinase 2 [OS=Homo sapiens]	0	69.881	51	15	39	7	318	34.7	6.61	1.026	1.03	1.002	1.079	1.088	0.04	0.04	0	0.11	0.12	0.751487	0.743726	0.947603	0.586398	0.733775	0.987913	0.988055	0.998905	0.983976	0.999948	97.8	97.3	98	101.1	102	103.7	4.81	4.78	3.27	4	7.36	8.01	3.09	2.43	5.64	6.02	1.34	105
High	O15145	Actin-related protein 2/3 complex subunit 3 [OS=Homo sapiens]	0	33.133	36	8	39	8	178	20.5	8.59	0.883	0.918	0.98	1.187	1.278	-0.18	-0.12	-0.03	0.25	0.35	0.0144729	0.0755733	0.590469	0.252965	0.38232	0.119293	0.375949	0.982957	0.818126	0.963748	78.5	91.3	95.1	98.9	111.3	124.9	15.95	3.17	8.82	17.15	9.19	3.1	26.01	9.34	17.76	0.45	11.09	77.2
High	Q9UPQ9	Trinucleotide repeat-containing gene 6B protein [OS=Homo sapiens]	0	148.119	21	31	39	31	1833	193.9	6.76	1.038	0.999	1.039	0.903	0.806	0.05	0	0.06	-0.15	-0.31	0.681181	0.81789	0.71008	0.410911	0.452997	0.980548	0.995721	0.990497	0.94516	0.990089	106.1	105.5	103.1	106.1	95.4	83.7	5.38	2.17	1.75	11.09	8.65	5.57	2.28	0.48	17.97	8.57	2.49	105.5
High	Q86TI0	TBC1 domain family member 1 [OS=Homo sapiens]	0	111.046	29	29	39	29	1168	133	6.96	0.956	1.025	1.024	0.911	0.752	-0.07	0.04	0.03	-0.14	-0.41	0.481081	0.800021	0.830122	0.656701	0.440747	0.939906	0.994909	0.998885	0.993298	0.986024	105.6	107.4	109.9	105.1	91.5	80.6	2.05	6.12	5.7	5.46	5.24	6.85	1.56	1.88	3.48	0.22	9.52	108.4
High	Q9UMZ2	Synergin gamma [OS=Homo sapiens]	0	120.614	30	33	39	33	1314	140.6	5.03	0.998	0.965	0.953	0.714	0.481	0	-0.05	-0.07	-0.49	-1.06	0.642183	0.254843	0.209498	0.00996843	0.00946452	0.971534	0.783967	0.755111	0.130539	0.176005	113.4	110.1	119.5	113.4	86.2	57.4	7.24	2.84	3.21	4.81	3.08	15.55	1.99	0.55	0.56	4.91	9.38	120.6
High	Q9UMR2	ATP-dependent RNA helicase DDX19B [OS=Homo sapiens]	0	77.079	45	19	39	2	479	53.9	6.3	1.016	1.028	0.931	0.892	0.761	0.02	0.04	-0.1	-0.17	-0.39	0.651715	0.598207	0.82253	0.998498	0.731082	0.974455	0.966811	0.997028	0.999918	0.999948	106.9	108.2	105.2	97.2	98.5	84	19.76	13.57	3.07	9.01	11.05	12.31	22.27	20.7	2.4	5.01	7.63	121.1
High	Q8WXF1	Paraspeckle component 1 [OS=Homo sapiens]	0	103.334	45	20	39	19	523	58.7	6.67	0.945	1.019	0.991	0.979	0.843	-0.08	0.03	-0.01	-0.03	-0.25	0.217753	0.986353	0.677198	0.786471	0.529833	0.742741	0.999172	0.989795	0.999441	0.999948	98	105.9	100.1	105.4	99.7	91	3.48	8.79	7.6	4.9	3.68	9.68	5.2	5.67	4.83	2.74	9.64	94.1
High	P19174	1-phosphatidylinositol 4,5-bisphosphate phosphodiesterase gamma-1 [OS=Homo sapiens]	0	114.715	31	32	39	32	1290	148.4	6.05	0.982	0.972	0.986	0.956	0.915	-0.03	-0.04	-0.02	-0.07	-0.13	0.556978	0.440299	0.647289	0.640367	0.742236	0.952545	0.935894	0.986363	0.993179	0.999948	103.1	98.4	105	99.7	97.7	96	2.68	5.77	6.31	11.27	4.41	9.5	3.43	1.52	5.56	4.03	0.25	98.4
High	Q9NUQ6	SPATS2-like protein [OS=Homo sapiens]	0	110.35	49	25	39	25	558	61.7	9.64	0.97	0.929	0.966	0.924	0.934	-0.04	-0.11	-0.05	-0.11	-0.1	0.415138	0.112139	0.448953	0.469998	0.796872	0.923827	0.494784	0.948091	0.968051	0.999948	104.5	97.3	103.6	99.1	94.8	100.7	8.45	6.23	3.21	4.85	6.49	5.87	12.74	5.05	2.23	2.2	7.73	108.7
High	Q96BP3	Peptidylprolyl isomerase domain and WD repeat-containing protein 1 [OS=Homo sapiens]	0	92.207	43	28	39	28	646	73.5	7.15	1.056	1.086	1.127	1.172	1.128	0.08	0.12	0.17	0.23	0.17	0.559857	0.293346	0.0808248	0.33804	0.693879	0.952545	0.830823	0.442314	0.895101	0.999948	98.8	101.7	88.8	101.1	108.4	101.2	8.24	4.23	3.18	5.52	6.79	5.89	9.79	1.45	1.5	6.7	6.16	99.7
High	Q9H7N4	Splicing factor, arginine/serine-rich 19 [OS=Homo sapiens]	0	100.316	23	27	39	25	1312	139.2	9.25	1.008	1.018	0.868	0.948	0.916	0.01	0.03	-0.2	-0.08	-0.13	0.977987	0.875218	0.0543175	0.7055	0.771251	0.999106	0.996612	0.340449	0.997026	0.999948	102.6	103.5	105.2	93.6	98.7	96.4	14.97	3.84	3.44	12.12	0.87	0.92	1.62	0.29	11.02	3.86	2.92	109.5
High	P61160	Actin-related protein 2 [OS=Homo sapiens]	0	71.523	34	13	39	13	394	44.7	6.74	0.978	0.928	1.072	1.153	1.295	-0.03	-0.11	0.1	0.21	0.37	0.451419	0.0902453	0.408828	0.38969	0.330935	0.934875	0.423681	0.931721	0.931359	0.936306	88.9	88.1	90.9	98.5	109.6	124	10.97	5.91	7.89	11.64	4.67	4.91	18.17	10.85	1.74	3.21	7.99	87.9
High	O75146	Huntingtin-interacting protein 1-related protein [OS=Homo sapiens]	0	121.703	32	32	39	30	1068	119.3	6.67	0.978	0.948	0.945	0.955	0.893	-0.03	-0.08	-0.08	-0.07	-0.16	0.537906	0.213576	0.277691	0.653969	0.681575	0.950184	0.722159	0.844804	0.993298	0.999948	101.1	101.4	103.6	100.6	99.8	93.6	0.59	5.05	2.21	5.5	1.06	1.3	1	3.62	0.73	1.26	2.09	101.2
High	Q8WYJ6	Septin-1 [OS=Homo sapiens]	0	80.491	56	18	39	17	372	42.4	5.8	0.943	0.977	0.909	0.943	0.841	-0.09	-0.03	-0.14	-0.08	-0.25	0.140067	0.378898	0.0391961	0.477667	0.453553	0.597327	0.900768	0.27383	0.970078	0.990248	100.9	102.7	106.6	94.1	105.2	90.6	2.91	5.74	5.05	10.19	4.29	3.96	9.93	1.07	5.01	3.52	0.87	104
High	Q12874	Splicing factor 3A subunit 3 [OS=Homo sapiens]	0	91.919	45	23	39	23	501	58.8	5.38	1.064	1.052	1.12	1.229	1.306	0.09	0.07	0.16	0.3	0.39	0.45796	0.641284	0.109238	0.177044	0.333109	0.937374	0.975251	0.53184	0.730839	0.936741	93	92.6	87.4	103.5	108.1	115.4	11.86	1.51	4.14	12.93	4.59	5.35	15.42	6.98	15.42	0.93	6.44	87.7
High	Q10713	Mitochondrial-processing peptidase subunit alpha [OS=Homo sapiens]	0	102.205	39	20	39	20	525	58.2	6.92	1.082	1.038	1.054	1.249	1.515	0.11	0.05	0.08	0.32	0.6	0.319052	0.843909	0.603754	0.131913	0.122677	0.859101	0.996612	0.9849	0.66981	0.804776	96.2	90.6	86.6	91.2	104.2	131.2	5.45	4.65	3.4	1.82	5.16	3.67	4.03	3.32	1.5	2.06	8.72	88.3
High	Q13094	Lymphocyte cytosolic protein 2 [OS=Homo sapiens]	0	80.627	46	23	39	23	533	60.2	6.27	1.051	0.981	1.023	0.936	0.865	0.07	-0.03	0.03	-0.09	-0.21	0.623036	0.426651	0.983626	0.433843	0.52487	0.967439	0.927836	0.999935	0.957239	0.999948	108.7	100.6	102.5	104.9	94.7	88.7	0.97	4.89	1.53	12.37	3.92	6.53	0.37	4.24	15.01	3.33	0.72	107.4
High	P42696	RNA-binding protein 34 [OS=Homo sapiens]	0	90.561	49	21	39	21	430	48.5	10.11	1.171	1.213	0.867	1.03	0.806	0.23	0.28	-0.21	0.04	-0.31	0.0173575	0.00261096	0.0166987	0.948539	0.421361	0.136262	0.0262107	0.153775	0.999441	0.981482	115.5	119.5	98.7	85.3	101.4	79.6	23.73	6.22	0.68	16.41	6.02	4.48	3.3	9.62	2.56	9.32	3.69	118.3
High	Q96FW1	Ubiquitin thioesterase OTUB1 [OS=Homo sapiens]	0	78.195	61	13	39	13	271	31.3	4.94	1.065	1.026	1.058	1.016	1.01	0.09	0.04	0.08	0.02	0.01	0.407036	0.902018	0.548529	0.975852	0.962685	0.918878	0.99745	0.973567	0.999822	0.999948	103.4	97.5	97.2	101.1	101.4	99.4	3.38	7	4.45	6.15	2.57	1.64	1.64	3.49	2.42	1.64	4.39	101.8
High	Q8N766	ER membrane protein complex subunit 1 [OS=Homo sapiens]	0	113.141	30	27	39	27	993	111.7	7.66	1.007	0.937	1.074	1.177	1.392	0.01	-0.09	0.1	0.23	0.48	0.846691	0.132439	0.422817	0.28332	0.210189	0.997702	0.547569	0.938364	0.850081	0.895698	94.3	84.1	92.2	95.5	108.1	125.8	5.6	3.49	3.61	5.65	2.56	1.21	0.58	0.32	2.35	7.29	4.52	88.4
High	A0MZ66	Shootin-1 [OS=Homo sapiens]	0	109.069	45	28	39	28	631	71.6	5.33	1.024	1.026	1.062	0.916	0.731	0.03	0.04	0.09	-0.13	-0.45	0.859947	0.910109	0.519823	0.460535	0.275452	0.997702	0.99745	0.968711	0.963367	0.908865	105.3	107.8	106.2	107.5	93.4	79.8	14.04	15.21	13.01	12.39	10.26	14.58	4.49	1.58	0.61	6.24	3.09	120.8
High	P62701	Small ribosomal subunit protein eS4, X isoform [OS=Homo sapiens]	0	58.781	44	13	39	13	263	29.6	10.15	1.103	1.112	1.112	1.263	1.312	0.14	0.15	0.15	0.34	0.39	0.165099	0.148669	0.133703	0.0894352	0.331251	0.649827	0.586552	0.59595	0.572243	0.936306	96.3	95.4	87.7	96.4	105.4	118.8	4.03	7.53	5.36	4.65	5.88	4.5	0.75	3.21	8.16	0.36	6.49	96.4
[truncated: 7,482 more rows]
[truncated: 84 more columns]

## Sheet: data S2
Protein Steady State Degradation Inhibited by BOR, RTA408 and NMS873
[truncated: 553 more rows]

## Sheet: data S3
Qing Li / May 7, 2024 / PRF-2024-Q-LI-1239
Samples provided at 100 µg				TMTpro 16 plex Lot # YJ374829
				TMTpro -134C & 135N Lot # ?
Day 1					Day 2		Day 3
[truncated: 23 more rows]

## Sheet: data S4
The workflow tree:		The workflow tree:
[truncated: 192 more rows]
