# Supplementary material for: Small molecule screening identifies cytotoxic endoplasmic reticulum-associated degradation inhibitors in multiple myeloma
Source: Cell Death Dis. 2026 Mar 9;17(1):303. doi: 10.1038/s41419-026-08526-2 (PMC13040074; doi:10.1038/s41419-026-08526-2)
Supplement: Supplementary file 3 — Supplementary Table 2 and 3: Materials and Oligonucleotides [file 41419_2026_8526_MOESM3_ESM.xlsx]

## Sheet: Table 2 Reagents and Resources
REAGENT or RESOURCE	SOURCE	Catalog Number
Antibodies
APC Annexin V	Biolegend	640941
FITC Annexin V	Biolegend	356512
PE/Cyanine7 Annexin V	Biolegend	640951
Human TruStain FcX™ (Fc Receptor Blocking Solution)	Biolegend	422302
APC/Cyanine7 anti-human CD3 Antibody	Biolegend	317341
APC anti-human CD3 Antibody	Biolegend	317318
PE anti-human CD19 Antibody	Biolegend	363004
PerCP/Cyanine5.5 anti-human CD20	Biolegend	302325
PE/Cyanine7 anti-mouse/human CD11b	Biolegend	101215
APC anti-human CD38	Biolegend	356605
Brilliant Violet 650™ anti-human CD269 (BCMA)	Biolegend	357534
APC anti-human CD269 (BCMA)	Biolegend	357505
APC anti-human CD95 (Fas) Antibody	Biolegend	305612
Alexa Fluor® 700 anti-human CD138 (Syndecan-1)	Biolegend	356512
KEAP1 (D6B12) Rabbit mAb	Cell Signaling Technology	8047T
PERK (C33E10) Rabbit mAb	Cell Signaling Technology	3192S
FADD Antibody	Cell Signaling Technology	2782S
RIP (D94C12) XP® Rabbit mAb	Cell Signaling Technology	3493S
TNF-R1 (C25C1) Rabbit mAb	Cell Signaling Technology	3736T
TNF-R2 (E8D7P) Rabbit mAb	Cell Signaling Technology	72337T
DR4 (D9S1R) Rabbit mAb	Cell Signaling Technology	42533T
DR5 (D4E9) XP® Rabbit mAb	Cell Signaling Technology	8074T
IRE1α (14C10) Rabbit mAb	Cell Signaling Technology	3294S
HERPUD1 Antibody	Cell Signaling Technology	26730S
SYVN1/HRD1 (D3O2A) Rabbit mAb	Cell Signaling Technology	14773S
c-Myc (D84C12) Rabbit mAb	Cell Signaling Technology	5605S
Phospho-NF-κB p65 (Ser536) (93H1) Rabbit mAb	Cell Signaling Technology	3033T
NF-κB p65 (D14E12) XP® Rabbit mAb	Cell Signaling Technology	8242T
Caspase-3 Antibody	Cell Signaling Technology	9662S
Cleaved Caspase-3 (Asp175) Antibody	Cell Signaling Technology	9661S
Caspase-8 (D35G2) Rabbit mAb	Cell Signaling Technology	4790S
BID Antibody	Cell Signaling Technology	2002S
β-Actin (13E5) Rabbit mAb	Cell Signaling Technology	4970S
Phospho-eIF2α (Ser51) Antibody	Cell Signaling Technology	9721S
Phospho-eIF2α (Ser51) (119A11) Rabbit mAb	Cell Signaling Technology	3597S
eIF2α (D7D3) XP® Rabbit mAb	Cell Signaling Technology	5324S
ATF-4 (D4B8) Rabbit mAb	Cell Signaling Technology	11815S
Purified anti-human Ig light chain λ Antibody	Biolegend	316602
Anti-mouse IgG, HRP-linked Antibody	Cell Signaling Technology	7076S
Anti-rabbit IgG, HRP-linked Antibody	Cell Signaling Technology	7074S
Anti-HA.11 Epitope Tag Antibody	Biolegend	901516
alpha-1 Antitrypsin Polyclonal Antibody	Invitrogen	PA5-88574
K48-linkage Specific Polyubiquitin (D9D5) Rabbit mAb #8081	Cell Signaling Technology	8081S
Ubiquitin Antibody (P4D1)	Santa Cruz Biotechnology	sc-8017
Protein A Agarose Beads #9863	Cell Signaling Technology	9863S
Reagents
BsmBI-v2	NEB	R0739S
T4 DNA Ligase	NEB	M0202S
FuGENE® HD Transfection Reagent	Promega	E2311
5X Annexin Binding Buffer	Invitrogen	50-112-1557
Gibco OptiMEM	Invitrogen	31985070
TotalStain Q (PVDF)	Azure Biosystems	AC2225
Research Grade Fetal Bovine Serum, Canadian Sourced	Fisher	FB12999102
4-20% MP TGX Gel 15W 15 ul	Bio-Rad	4561096
SuperSignalTM West Pico PLUS Chemiluminescent Substrate	ThermoFisher Scientific	34580
SuperSignal™ West Femto Maximum Sensitivity Substrate	ThermoFisher Scientific	34094
Qubit Protein Reagent	Invitrogen	Q33211
Thermo Scientific Pierce IP Lysis Buffer	Pierce	PI87787
RIPA Buffer	Sigma	R0278-50ML
Pierce Phosphatase Inhibitor Mini Tablets	Fisher	A32957
cOmplete™, Mini Protease Inhibitor Cocktail	Sigma	11800000000
D-Luciferin, Sodium Salt	Gold Biotechnology	LUCNA-1G
Invitrogen™ CountBright™ Plus Absolute Counting Beads	Fisher	C36995
Calcein AM	Biotium	80011-3
SYBR Green PCR Master Mix	Invitrogen	43-091-55
TRIzol Reagent	Invitrogen	15596018
Cholera Toxin Subunit B (Recombinant), Alexa Fluor™ 555	Invitrogen	C34776
NucRed™ Live 647 ReadyProbes™ Reagent	Invitrogen	R37106
Bacterial and virus strains
FUCas9Cherry	Addgene	70182
FgH1tUTG	Addgene	70183
pLenti puro HA-Ubiquitin	Addgene	74218
NEB® Stable Competent E. coli	NEB	C3040I
pMD2.G	Addgene	12259
psPAX2	Addgene	12260
Luciferase (firefly)-2A-GFP (EF1a, Puro) Lentivirus	GenTarget	LVP437
Chemicals, peptides, and recombinant proteins
Omaveloxolone (RTA-408)	SelleckChem	S7672
RTA 408	Cayman Chemicals	17854
Bortezomib	Cayman Chemicals	10008822
NMS-873	Cayman Chemicals	17674
Dimethyl sulfoxide	Sigma Aldrich	D2650-100ML
Emetine dihydrochloride	Sigma	E2375-50MG
Recombinant Human IL-6	Peprotech	200-06-20UG
Gly-Phe β-naphthylamide	SelleckChem	S6846
Pepstatin A	SelleckChem	S7381
Z-IETD-FMK	SelleckChem	S7314
Methyl-β-cyclodextrin	Sigma	C4555-1G
Z-VAD-FMK	SelleckChem	S7023
PERK Inhibitor I, GSK2606414	Sigma	516535-5MG
ISRIB, ISRIB	Sigma	SML0843-5MG
Dexamethasone	Selleck Chem	S1322
Lenalidomide	Selleck Chem	S1029
CB-5083	Cayman Chemicals	19311
CDDO methyl ester (RTA-402)	Cayman Chemicals	11883
Zinc Pyrithione	Cayman Chemicals	29154
PHA-665752	SelleckChem	S1070
MG132	Selleck Chem	S2619
Bioactive Compound Library-I (FDA repurposing library)	Selleck Chem	L1700
Critical commercial assays
Cell-Based Proteasome-Glo™ Chymotrypsin-Like Assays	Promega	G8660
ReadyProbes™ Cell Viability Imaging Kit	Invitorgen	R37609
High-Capacity cDNA Reverse Transcription Kit	Applied Biosystems	4374966
CellTiter-Glo(R) Luminescent Cell Viability	Promega	G7571
EndoFree Plasmid Maxi Kit	Qiagen	12362
QIAprep Spin Miniprep Kit	Qiagen	27104
TMTpro™ 16plex Label Reagent Set	Thermo Scientific™	PIA44521
TMTpro 18-plex, TMTpro-134C, and TMTpro-135N Label Reagents	Thermo Scientific™	PIA52048
HA-Tag IP/Co-IP Kit	Pierce	PI26180
Micro BCA™ Protein Assay Kit	Thermo Scientific	23235
CM-H2DCFDA (General Oxidative Stress Indicator)	Invitrogen	C6827
CaspaTag Caspase 8 In Situ Assay Kit, Fluorescein	Sigma	APT408
Experimental models: Cell lines
K562 expressing INSIG, RTAE177Q, and uGFP	Gift from Kopito Lab
HEK293 / uGFP (unstable GFP) Stable Cell Line	GenTarget Inc	SC058
U266B1 [U266]	ATCC	TIB-196™
MM.1R	ATCC	CRL-2975™
KMS-12-BM Frozen Culture	DSMZ	ACC 551
KMS-12-PE Frozen Culture	DSMZ	ACC 606
AMO-1 Frozen Culture	DSMZ	ACC 538
INA-6 Frozen Culture	DSMZ	ACC 862
MM.1S	ATCC	CRL-2974
RPMI 8226	ATCC	CCL-155
Experimental models: Organisms/strains
NOD.Cg-Prkdcscid Il2rgtm1Wjl/SzJ	Jackson Laboratory	Strain #:005557
Software and algorithms
GraphPad	Statistical Analysis
FlowJo	Flow Cytometry Analysis
PerkinsElmer LivingImage	In Vivo Imaging
Mscreen HTS Analysis Software	HTS data Processing

## Sheet: Table 3 Primers
Oligonucleotides: Integrated DNA Technologies
Non-Targeting Control gRNA F: TCCCGTTCCGCGTTACATAACTTA
Non-Targeting Control gRNA R: AAACTAAGTTATGTAACGCGGAAC
KEAP1 gRNA F: TCCCGGTCAAGTACCAGGATGCAC
KEAP1 gRNA R: AAACGTGCATCCTGGTACTTGACC
KEAP1 v2 gRNA F: TCCCCCTGGAGGATCATACCAAGC
KEAP1 v2 gRNA R: AAACGCTTGGTATGATCCTCCAGG
PERK v2 gRNA F: TCCCTTTCCATGCTTTCACGGTCT
PERK v2 gRNA R: AAACAGACCGTGAAAGCATGGAAA
PERK v3 gRNA F: TCCCGGACCAAGACCGTGAAAGCA
PERK v3 gRNA R: AAACTGCTTTCACGGTCTTGGTCC
FADD gRNA F: TCCCGAGCTCAAGTTCCTATGCCT
FADD gRNA R: AAACAGGCATAGGAACTTGAGCTC
FADD v2 gRNA F: TCCCCACCAAGATCGACAGCATCG
FADD v2 gRNA R: AAACCGATGCTGTCGATCTTGGTG
RIPK1 gRNA F: TCCCCTTCCTCTATGATGACGCCC
RIPK1 gRNA R: AAACGGGCGTCATCATAGAGGAAG
RIPK1 v2 gRNA F: TCCCGCACAACGAGGCCCTCTTGG
RIPK1 v2 gRNA R: AAACCCAAGAGGGCCTCGTTGTGC
TNFR1 v3 gRNA F: TCCCCCAGTCCAATAACCCCTGAG
TNFR1 v3 gRNA R: AAACCTCAGGGGTTATTGGACTGG
TNFR2 v3 gRNA F: TCCCGTTCCCGAGTGCTTGAGCTG
TNFR2 v3 gRNA R: AAACCAGCTCAAGCACTCGGGAAC
IRE1a gRNA F: TCCCCTTGTTGTTTGTGTCAACGC
IRE1a gRNA R: AAACGCGTTGACACAAACAACAAG
FAS gRNA F: TCCCGAGGGTCCAGATGCCCAGCA
FAS gRNA R: AAACTGCTGGGCATCTGGACCCTC
DR4 gRNA F: TCCCCTTCAAGTTTGTCGTCGTCG
DR4 gRNA R: AAACCGACGACGACAAACTTGAAG
DR5 gRNA F: TCCCGAGCGGCCCCACAACAAAAG
DR5 gRNA R: AAACCTTTTGTTGTGGGGCCGCTC
HRD1 gRNA F: TCCCCGTACCAGGAACGTTCCAGA
HRD1 gRNA R: AAACTCTGGAACGTTCCTGGTACG
FgH1tUTGseq: CAGACATACAAACTAAAGAAT
XBP1S F: ATCCATGGGGAGATGTTCTGG
XBP1S R: CTGAGTCCGAATCAGGTGCAG
XBP1T F: TGGCCGGGTCTGCTGAGTCCG
XBP1T R: ATCCATGGGGAGATGTTCTGG
CHOP F: GGAGCATCAGTCCCCCACTT
CHOP R: TGTGGGATTGAGGGTCACATC
